# Supplementary material for: The pangenome enhances the understanding of the genetic diversity of papaya
Source: Hortic Res. 2025 Oct 16;13(2):uhaf282. doi: 10.1093/hr/uhaf282 (PMC12893817; doi:10.1093/hr/uhaf282)
Supplement: Web_Material_uhaf282 [file web_material_uhaf282.zip]

Archive with 19 entries (19 files):
- Figure S7.pdf
- Supplementary Table 12.xls
- Supplementary Table 9.xls
- Supplementary Table 3.xls
- Supplementary Table 10.xls
- Supplementary Table 11-new.xlsb
- Supplementary Table 2.xls
- Supplementary Table 1.xls
- Figure S1.pdf
- Supplementary Table 8.xlsb
- Supplementary Table 4.xls
- Figure S3.pdf
- Supplementary Table 6.xls
- Figure S6.pdf
- Supplementary Table 7.xls
- Figure S4.pdf
- Figure S5.pdf
- Supplementary Table 5.xls
- Figure S2.pdf
