# Supplementary material for: The pangenome enhances the understanding of the genetic diversity of papaya
Source: Hortic Res. 2025 Oct 16;13(2):uhaf282. doi: 10.1093/hr/uhaf282 (PMC12893817; doi:10.1093/hr/uhaf282)
Supplement: Web_Material_uhaf282 [file web_material_uhaf282.zip › Supplementary Table 12.xls]

## Sheet: Supplementary Table 12
Supplementary Table 12. Primers were used in this study.
Primer name	Primer sequence (5'- 3')	Usage
BGAL15-LP	GACCAAGCACAGGAGGATTC	cloning and sequening
BGAL15-RP	GTCTAAGTGAAGCAGCCAAG
BGAL7-LP	TCGATTCATTATCCGCGTAG
BGAL7-RP	GACTCCTTTCCAACACACTG
RRG-LP（DNA）	TAAACTTTGCTACTTACAGG
RRG-RP（DNA）	TAACATAATACAGACCAGCA
RRG-LP（CDS）	ATGGGTGGATGGAGAGCCGGT
RRG-RP（CDS）	TCAGAGTGAAACTCCAGTTGA
CpEIF4A-LP	AGGCAGGCAAGAGAAGAT	RT-qPCR
CpEIF4A-RP	TTCATACCGAGTAGCGATTC
qRRG-LP	CGATTCTGGGTCTCGTGATTT
qRRG-RP	TGGTACAGAGAAAGTAGGCTTTG
