# Supplementary material for: The pangenome enhances the understanding of the genetic diversity of papaya
Source: Hortic Res. 2025 Oct 16;13(2):uhaf282. doi: 10.1093/hr/uhaf282 (PMC12893817; doi:10.1093/hr/uhaf282)
Supplement: Web_Material_uhaf282 [file web_material_uhaf282.zip › Supplementary Table 9.xls]

## Sheet: Supplementary Table 9
Supplementary Table 9. SVs with a >0.5 frequency difference between populations.
CHR	POS	ALT	Cultivar	Wild
Chr1	1894666	*	0.0732759	0.821429
Chr1	2348662	*	0.339506	0.85
Chr1	2372844	GGGTACTTCAGGAAATGTCATGTTAAGTTAATAAGTAATTAGCCAAGTTGACATATAACTAATTTGCTTCCATTCACTTTTTAAAGAGTTATATTAGTCGTATTAGGTAAATCTTTTAGGCTAGTTTCTTCGTATGTATATATATATATATATATATATTTTTTTTTTAGCGGCTAATACATGTGATTTGAACTGAGGCAGACAATGA	0.418182	0.951613
Chr1	2718665	AGTGCTGCAAGACGAGATTTAAAGTACTTTAGATATTTTTTGGATACCATAACATTGTTCTGGAGATAAATAGTTATCTGGATAGTTGACGATTATTACGTTAATGTTCGTGCTGATTTTG	0.379032	1
Chr1	2733437	GTGAACTTGGTGACTAACTTCTCTACACTCTATAATTTGGAACTTTTGTATTTTATTTTATTTTATTCTAAATAATTTATAACTTGAGAAGCTAATTGAATTTAAAAGTCATGAGATTATGCGTGGATAGAGTATAATGATTTGATAAAAACTTCAAGTTAGTATAAATAA	0.349315	0.941176
Chr1	2734230	*	0.37156	0.983871
Chr1	2978222	AAAATTTTCTATTATAGTTTAGTTATTCGATCAAGTATAGTAAAAAAATATAATAATATTCTTCTTATCTATAACTTTCATTTCTATTTATTTCTCTTATTTCTACTAAGTTCCAATAAAATTGTGCATATGGCCAATACTAACTCACATATCTTCCATAATCTCATTCACTAG	0.7	0
Chr1	3136969	AACAAAATGAATTTTCATATTTTGGCAAGTTCTGAATTTTCATAGGAAGGAAGCCAAAAAGAGTGGAT	0.729885	0.157895
Chr1	3155991	GTGCATGAGTCACATGCATATTTCCAACAACCTTTCCGTGTTGGTATTCTGCCCATGGGTTCCTTTGACATGCTGTTTCCAGATAAGGGATTGGGTTATAGTCGGTGTAACCAATAAGGTTGAATTTTGGCAAGGCCAACAGCAGCCCTGAGTTTTAGT	0.746094	0.180328
Chr1	3159946	TTCTTGATTTATTTGCACGTATTGTCGGGGGGATAGCCCTTCTTTTGATTTATTTGCATGTAC	0.686508	0.0603448
Chr1	3160394	GTTTTATTATGGTTTAGTGTCTCCAAATCTCAGGAACCACAACTCACAAATATTA	0.669492	0.0655738
Chr1	3254523	ACTTAAATATATAAATATATAAAGATACAATAAATATCGATATAATTAAATAAATTATATACATGTATTTATAT	0.154412	0.733871
Chr1	3279572	TTATATACAT	0.696262	0
Chr1	4631927	CGTTCAACTTTCATCACCTATCTTGATTGACTTCATCCTAAGAATTTTATCTA	0.253968	0.960938
Chr1	4644181	*	0.230769	0.776596
Chr1	5146575	TATAATGTCTAAATAAGATTTAATATATTCAAAGTATTTCAAGCTTTACCATACTTCAAATTTTCTTTTCTTTAATTAGATTTTGATTGTTATAGTTGTTAAAA	0.264151	0.808824
Chr1	5147253	AATGGTAAAATACTTCTGAAACTTTTAAAAATTTATAATTTTTTTTTATTAAACTTTTAATTTAGCAATATATCTCAAATTGTGAATTCTTTTTTTAAAAAAAAATATTTAGAATTATTTAATTTAAAAGAAATGAATTAGCGGAATTTATTTTCTATACATAATAA	0.184426	0.763636
Chr1	5149619	ATTGTTCTTATAAATTAAGAGTTTTGTTATTATGTTCTCTTCTTCGATTATCTAACAATTAGAATATAACGTCCCACATCCAATAATGAGGCACAAA	0.137615	0.648438
Chr1	5271480	TTATTCAATACGCAAGTAAAGATATCAAATATACAATATTATTAGTTAAAATAAATTTATTTTAATAATTATTAAACATGTGATAGTCAAATAATAATATACAATGTATATATTAGTTATTTTTCCCTTACAAACATACAAAATTTCTTATAATTTTCACTAAA	0.146154	0.709091
Chr1	5636056	TATATTTTTAACTAAAAATTACATTAAGCCTAAAACTAATATTATGATTATATTTACTTAAAGATTTCTTAAACTTGACTACTCATATATTACATTGAACTTGAAATTGACATGTCAGATAATAACAAATAA	0.105263	0.722222
Chr1	5636066	ATTTTTACTGATTAGTTAATTAGAAAATATAATATTAAATGATATTTTATATAAAATTTTACTAAAATTAAAATAATATAACGAAAAATTATATTATGATAGTTCATTTACTGTGTCATCTGCTTAATGACTGATAAAAATATAATTAAAGATTAAGATTTATTTCGGATTAAGTTCTTATAATTTACGTTATTTTTAAC	0.105263	0.722222
Chr1	6262744	AAATCCACCCTTCTCACAAGAAGAAATGATCCAACCACCTGACTTTAGGTTTTTGAAATTGTGGTGGTTCAACTAATCTAAAAGATCATGTGGAATAGTTTCAAATCTTTGATGTTCATAAAGAGGATCCTTATACAATAAATGTGCAGGACTTCTCAAGCTACCTGAAA	0.031746	0.695122
Chr1	6948347	GAAAAGGAAAATAAATGTAGAGAGAGAAGATAAATCGGATATAGACCTGAGATTTTCCGATGTCTTTTACGGTTTTGTAGAACTCAGCACTTGATTAACAAAAT	0.208696	0.875
Chr1	7628364	GTACATCATGATTCTTTAAATACAAAGAAACACACTTGGGCTGTTCGTGCGCGCAGGAACGGATCTGAACCGTTTGATCGCGGGCACGCGGATCGCCTGTGTGGCCTCCAGTGTGACACTACGTCAGCATCCGCTGCCATGCGACGTGTCTTGATTTACCAAGCCTGCTGACTGAGCGTTTGACGTAACAAAATTTTTTTAAATTGAATTTTGATATCTGATTTTTTATTTTTTTTTGAAAAATACTCGCAAAACTTAAATTTTCACATCTTTTTTTCAAAATTATTTTTAATTTAATCATTCGTCAATTTTATTTAAATTTTACTCTAGATAAATAAAAAAATTGTAAAAAATTATTTTATTATATTTATAATAAAATCTTAAATTACAAAGAAACTA…	0.366667	0.915385
Chr1	8392411	TCAAATTATGTAACACCCCGTTTTTTTTTTCTTAACGGTGTACGATAAAGCACCCATACAACACAATACCGAAATCCATATTATTCCAACCATGCACAAGAGATATCCACCTTCCATGTTCCAAATCAATTGTACATACATCTCCACCTCTACAACACATAGTAATACAATATCAAACATTCCTAGATATTCAATATCCAGACTAAACCATCCTCTCAAACTACTTTAAATCACAAACAAAACTTGTGCCCTATGGCACTACCGACGGGGCTCCGTTACCAGCCGCTCGGATCCCAATTCCGTCCTTACTCCACCTGTGAATGATGAGAAGTGAGTTCACATAACTCAATACGATAAAAATCAAGTTGTAAGTGTAATATGCAGTGACAAGAATTTCCA…	0.0691489	0.603448
Chr1	8404834	ATTGT	0.229167	0.93
Chr1	8604670	*	0.102041	0.849057
Chr1	8723523	GTATCATTCAACAAATTATTTTTTTTTCAAATTTTTAATTTAAAATATTGAATGTTTATAATTTAAATTCTTATATGAAAGATCTCTAATGTTAACTTGATCATATGGGAAGTTTATAGGATTTTGTAATTCTAATTTTATTTTACAAATATTTTTACCTATTTCGTTAGTAAATATTATTGAGTTTAAAGATATATCTAAAATTGAATGGAATTGGTTCAATTATGTATATAAGTTTGTGATTTATAATTAAATTCTAACTACTAAATAATTTAAAAAAAAAAGTAAAAATTGAAGTAAAATACCTTTAGACCAAGTAAACTATAATGGAAAAAAG	0.193548	0.802083
Chr1	8724755	C	0.105263	0.684615
Chr1	8731108	ATCAAATATAATTATAAAATTTATAAATATATTGGGGCGGGTATGGAAGGGGACCATTATATAATAATTCATACGTTTTATATCCGCAATAGACATATTTTTTTTTTACCCATATCGTTTTTTACTTTTTTTTTTATTTACTCAT	0.19863	1
Chr1	8735292	ATCGATAAATTATAATATTAAAATAATAATTTTTTAAAAAAAAATTACGTTTAATC	0.194118	0.883929
Chr1	8742843	*	0.266667	0.936508
Chr1	8856152	TATACGTGTGTGTGTATTTGAGTGGGTGTAATGCATATGAATATGAACAT	0.175258	0.683333
Chr1	8881354	CAAAATAAATTTTAGAACCAACCAAATAAAATTCGCTTGTTATCTGATTCTGACTTGAAATCCCTTGGAGACAACCTGCGCTGTATTGAAGGGATATTCATGT	0.342342	0.953125
Chr1	8881632	CCAAACTAAAAATTTACGCCAAACGAATTGATCTCTTTTTGGCTTTAATGT	0.172131	0.783333
Chr1	8936928	*	0.218085	0.82
Chr1	9664958	TTTTTAATTTTTTTATATTGTTGTGTGTTTGATTTAAACTATGTATTTTGTATATGATTTTGTTAAGAGAGTTA	0.269841	0.924528
Chr1	11942540	T	0.154472	0.75
Chr1	14533609	*	0.038835	0.568966
Chr1	22638066	AAAATCATAACTAAAACAATCTTATAATTTTGAAGATTCAAATTATAACTC	0.295455	0.897059
Chr1	23614927	*	0.226562	0.840909
Chr1	24876900	*	0.23125	0.78125
Chr1	25171460	TCTCTCTGTAGCACCCGGAAAGGAGGAGGAAAAAAAAAAAAAAAAAAAAAAAAAAAAAAAAGGGGGGGGGCCACGTCAGCAGCCACGTCAGCAGGCCCGGTCAGCAGTCCCGGCCAACCAGGGCCTGCCACGTGGCAAGATCGCGTCACTCCAAAAGGAGCCACGTTGGCGATCCGCGTGGGTGCGATCCGACGGCCCAGATCAATCGCGCGATCGGACGGCCCAGATTCAAACGCACGGACGGCCCAGATTCAATCAAAAACGAACGGCCCAGATTAAAATGAAATGAACGGCTGTGATCAAAAGGCAAGGGGTTATAAATAGAACCCCCACACCAGACCACAAACCCTAGCCACCAGCCGCTCGCCGGAGAAGACGAACCAGAGGCCGACCGCCGCC…	0.25625	0.822581
Chr1	25967815	GTAGCAAAAACAAGTTTCTTTTTTATACTCTCCCAAAGACAGGGCAAAAGCAAGGTTTTCTCCTCTTCCCACTTTTTTCTTCTAATAACAAGAGCAAGCTTTCTCTCAAAGTACTCATTTTAAGTGTTCCAATAAATAAAGAATTGCACTCAACCCTTCATGCGATCAAGTGATTGAATCTTCTGCAATCAGTTTCTCAAGCAATCAAATCCACATCTATAATGAATTCATGATTAAAGCTTCAAGCAATTACTATCAGAGTTATCACTAGATATGCACCATTTAAAAATACATGCAGAAAAAAGAAAAGAATAAAACTGCGAGATCAGATTTAGAAAAGACATCTCACCAGATACCACTCATATAACCTTCAATAAGAACCATATAGTTGAATTCTAT…	0.0816327	0.6875
Chr1	25969118	AGGAAACAATTCATATTGTATGAAATAGGATATGAATATTTATGAGAAGAAGGTAAAAAAGTAAATAAAGAAATAGAAGGTAAAAAAGTAAATAAAGAAATAGTTTCTAAAAACAATTTTTTAAAAAAGAAAGAAATTTTGTATTTCTTAATCCATATCAACTCTTTGTCAAAAGCTCAGAAAAACTTGTACTAGTAGTACATATATACATACACATACACATATAAAAGTGGCTAAAAGGCTAAACAACTACTGTTGCCTTGTCTAGTTTAATATAATGGTTATATTTGGTTCTGGGTTTCATAAACTATAAACTCAACATACTTGTTCAAACCTTAACCGCATCAGTGATTATTTATATTATTATGTTTGATATATCCTGATATATATTTATAATAT…	0.0816327	0.6875
Chr1	27865890	*	0.528571	0
Chr1	28039676	CCGATTAAGAACTGATAAAACTGGTCTTCTAGTTCCCAAATTTAGAAATTCCAAATTGACTAAAGACTGATTTTGTTATATATATATAAATTAGTGATTAATTATCTTTATATGCACAATATATAATAATTATATATATATATATATATATATTTATTCACACACACATACCACATAATGATTATTTATTCAGGCTGCATAATGTATCAGATTTTACTAATTACTATTAAATTATTTGATTACTAACCAAATTCATCGTTTGGTTTCAGTTGACTCCAATGGTTTGATTAGTAATTTTTTAACTAAATCATCGTGCATAACACTCTTACTCTAATTATAAAGCTAAATTCATAGGGTGAAACTATCAATCCCAACATATATGTATATGGTTCACCTTAT…	0.0784314	0.881356
Chr1	28045006	TAGTTTCTAATTGATTCAAAAGCCCTTTACCATATCAATAACCATTTTATCATA	0.0944444	0.927419
Chr1	28046282	*	0.192982	0.693878
Chr1	28281400	*	0.117188	0.642857
Chr1	28282014	A	0.117188	0.642857
Chr1	28725039	TTTGAATAATCTTACGAAATTATCTATTGATATTTCGGGAGAGAATTCACACCGCTGTAATAAAAATAAAAATTTAATAATAATGACAAAATGTCTCAAAAT	0.263158	0.928571
Chr1	29038347	CTTTTTTGTTACGGTAATTAAAATAAAATTTGTAGTTGAATTTACAAACTCATAATTTTATTTGTAATTGATTATTTTAGAATAATATGAG	0.418367	0.98913
Chr1	30165885	CGTATTTTTTACTAATTATAATTTTAATTTATTCTTAAATAATATTTTTTTAACGAAACGAAAATTAGATCATATTTACAGAATTAGAACTATTAATTGACACAAATTTATAAAATTAATTATTTTTAAGCAATTTCATGGCTTCATTGATCGAAGATAATTTTTAAAAAATTTATGTAAAATAAGAATCCTGATTTCGTAACGATCTTCGTGATCTTATTAGAAATAACGAGAATATTTTTAAATACTTAAAGTTTTATATCAAAAACAAATTTTAAGAAACTATTTGAGATTTAGCAAAAATTATTTTTTAAAATCGTATCAATTTAATAAGTTCATTAGTATTAAAATTTACTATAAAGAATTGCTTAATGATATATACAATACTTAAATTTTTAA…	0.120968	0.755319
Chr1	30165887	TATCTATCGACAAAAAATTTTCTTAAGATGATCATGAAAAACAATAAAAACTTTACAAAATCTATATTATATGAAAACACAGGTATACAAATATATCTCATTTTTTTGTAATGTTCAATAACCTTATATTTTACATTCTATATTGCTTAATCAAACTCAACTCTCATTCCCACTAATAATTTTTTCACAAACTTTAACACTACGC	0.120968	0.755319
Chr1	30644394	ATCCTGCAATTTAGAAAAAAGTGGTGTTATACCTCTTCATTTTTTATCTTTTAGGTGTGGCAAAACGA	0.0940171	0.854545
Chr1	31190775	*	0.0261194	0.692308
Chr1	31256771	CAACACCT	0.100746	0.723077
Chr1	31286264	*	0.0961538	0.85
Chr1	31286422	*	0.0961538	0.85
Chr1	31367075	ACATATATAATCCATTAGGTTTTCTTAGTTAAATTTAATTACTAAAAAAATGAAACAATTTCTAAT	0.104839	0.862069
Chr1	32479346	C	0.0947368	0.853448
Chr1	32483679	C	0.0637255	0.872727
Chr1	32753356	CATTCACTTATGCTAACTTTGTATATAATTTTTGTATACTTTTTTCAAAAGGTTATGGCAAGCTGAGTTGT	0.198113	0.879032
Chr2	370624	AAAAGATCTCTCG	0.290323	0.790323
Chr2	420015	TCACAAACACGCGCACATACATGTATATGCATATACCATAGGATAAAATATAATTTTAGTAATTTTATTATTTATTTTTAATTATTCATTAATTCATATTAAATATCACATTAAATATAACGAAAAAAAAATATATGAAGACAATTTGAACTAATATAACATTAAAAAATAAATTATTATATATAATTTATCCAGTTTAAACTAGTTTATATATGATATAAATCAATAATATTTTAAATTACGAAAAAAAATAATATAAAATT	0	0.5
Chr2	782122	TTTTCGCCTCGACTTTCTCTCTTCTTCTTCTTCTTTCCCTTGTTTTAACTGT	0.607955	0.0416667
Chr2	1460162	TCTCCAACATAGATAAAAATACAAATATGTAAAAGATGCTAAAAAAATGTC	0.375	0.936364
Chr2	2986486	AGTATCTGTAACGACCCCGGAAATGTGAAAAAATGAAATGAGTATTTAAACACATAAAATGCGGAAGCGAGATCAAAATTTCAGTTAACATCCCTTACACGAAAACCAAAAACATACTTAAAATATAAAAGATTAAACTAACTAAAAGAGAAACTCGAAAATAAAACTATGAGTATGACTACAGAGTCTCTAGGCATCCCCTTCGTCGTCCTCCTGCGGAACGGGCTCGGGAACCATGTCTTCCTGATCTGAAATGGTTAAATAAGGAGTGAGCTACACTAGCCCAGTAAGAACATCACGATATCTCACCGTCACGGAGGTAAAGGTGGGTAGAAAAATACAAAAGACCAATGGAGCATGATTTACAACAAATCCTTTTATTTATGATAAAACCTTTAC…	0.01	0.9
Chr2	3071408	*	0.062963	0.769231
Chr2	3461278	ATATATACAAGAAGATTCTCCATTTTTTCACTTTTGAGAGATATCTTCAA	0.176991	0.835938
Chr2	3477495	TTGGTTTGCTTTAAGTTATATAATATAAGCACATTAGGTGTTTGGAATTCATTTTAATTTAA	0.636364	0.0327869
Chr2	3506452	TAAAGAGTTTTTCCACTCCGATGAAAAATAAGAGTACATCACGTATAGAGTTGTATATCCTTGTACACACATAGTACTAAAATTTTCCTTAAAATATTCTCTAAATATACACAAAAAATTCTCCTAATCATGTCAGAAAGTATACGACTCAATCAATTGTACATTTTAGAA	0.708861	0.0952381
Chr2	4011143	*	0.759259	0.130769
Chr2	4011212	*	0.759259	0.130769
Chr2	4012091	*	0.759259	0.130769
Chr2	4364322	*	0.587302	0.078125
Chr2	4370731	*	0.587302	0.078125
Chr2	4806983	CACCGCCATGT	0.329897	0.91
Chr2	4823827	CGTATATATCTATACATGTGTGACAGATAACATGTGACGCATCAAGCTTTGTTGGTTAAGGGGTAAGCTTTCTTAATTACATGCGTGTTGTTTTTGAAATGTACAAAATGACCTTGACTTGGCTCTACCATCCAAGAATAAGTCTACAGGTTTTTTTGGTTTGAGTTAAAAGGACGACATGGTGCTCAATTGACATGAGAAAAATGCCTA	0.382883	0.967213
Chr2	4856673	*	0.0666667	0.853846
Chr2	4864143	*	0.0666667	0.853846
Chr2	4864218	*	0.0666667	0.853846
Chr2	4865739	*	0.0666667	0.853846
Chr2	5374963	*	0.0432692	0.68
Chr2	5476432	*	0.3	0.809524
Chr2	5653919	GGTGGGGATTGCAGTAAGGAATAGCACCCCGTGAGTCCATCATAAACCAAGTTCGTTAT	0.237179	0.958333
Chr2	5677323	*	0	0.617021
Chr2	6687941	AAAATTATAAAAAATGTTATTAGTTACCGTTGACATAAATAAATAACAAGATCCAT	0.7625	0.195312
Chr2	7383726	ACTGCCACAGAAGTAAAAGTTG	0.223881	0.884615
Chr2	7395809	*	0.223881	0.884615
Chr2	15232386	ACACATTTTACAAATCCAACGGTTCTATCCCTTTATTAATAGGGACCTCCTCCTCCACTCTTCCTTACCTATTTTTACCTTCAAAGATCAAATTCTAGAGAGAGAGAAAGAGAGACTGAGAGAGAGAGTGAGAGAGAGTTAGATGGAGAAGGGAAGTTTGAAGAGAATGAGGAATAGTTTACAAAGAGTTGTTGGTATCGGTAAGGAATTTAGTATTTTCTTGTACTTTCTAAGATACGTTTTTAGAATACTTGTAGACCTATCTTACCTTATGAATATAATTTATTTATCAGAAAGAATAT	0.756944	0
Chr2	15408727	*	0.729508	0.027027
Chr2	27968856	*	0.196581	0.711538
Chr2	27968987	*	0.196581	0.711538
Chr2	27969245	*	0.196581	0.711538
Chr2	28052992	*	0.125954	0.707692
Chr2	28055101	*	0.125954	0.707692
Chr2	28715233	*	0.809091	0.214286
Chr2	28715457	*	0.809091	0.214286
Chr2	28715876	*	0.809091	0.214286
Chr2	28716290	*	0.809091	0.214286
Chr2	28716509	*	0.809091	0.214286
Chr2	28716834	*	0.809091	0.214286
Chr2	28717456	*	0.809091	0.214286
Chr2	28717568	*	0.809091	0.214286
Chr2	28717825	*	0.809091	0.214286
Chr2	28717999	*	0.809091	0.214286
Chr2	28718186	*	0.809091	0.214286
Chr2	28718452	*	0.809091	0.214286
Chr2	28718554	*	0.809091	0.214286
Chr2	28718839	*	0.809091	0.214286
Chr2	28718929	*	0.809091	0.214286
Chr2	28719042	*	0.809091	0.214286
Chr2	28724134	*	0.809091	0.214286
Chr2	28724618	*	0.809091	0.214286
Chr2	28724740	*	0.809091	0.214286
Chr2	28724987	*	0.809091	0.214286
Chr2	28725438	*	0.809091	0.214286
Chr2	28725503	*	0.809091	0.214286
Chr2	28725636	*	0.809091	0.214286
Chr2	28725701	*	0.809091	0.214286
Chr2	28725764	*	0.809091	0.214286
Chr2	28725847	*	0.809091	0.214286
Chr2	28963283	AAGAGCCGAGTATCCTAACCAACTAGACTACAACGGATTATGCCTTTCAGGGGTA	0.814286	0.0555556
Chr2	30580092	GTGTCAATTTTGCAAGTCATTTTATTTGCACC	0.212766	0.744898
Chr2	30580164	*	0.212766	0.744898
Chr2	31648103	GATACTTTCTTCTTATTAACTGAGAGTTTTTATTCATGGAACTAATGTGTATTTCCAAAGAAAAAACCCGACTTTACAGAAA	0.792135	0.0344828
Chr2	31974697	*	0.942029	0
Chr2	32297693	GAACTATGGGAATATTTATTCAAAAAAAATAAACAAAAATAAAAAAAATAAACAAAAGATAATAT	0.107692	0.638889
Chr2	32302609	*	0.107692	0.638889
Chr2	32304495	*	0.107692	0.638889
Chr2	32305435	*	0.107692	0.638889
Chr2	32305496	*	0.107692	0.638889
Chr2	32990419	*	0.0819672	0.72807
Chr2	32990932	*	0.0819672	0.72807
Chr2	32991013	*	0.0819672	0.72807
Chr2	32991113	*	0.0819672	0.72807
Chr2	32991612	*	0.0819672	0.72807
Chr2	33047092	*	0.757812	0.0416667
Chr2	33273733	*	0	0.837838
Chr2	33274303	*	0	0.837838
Chr2	33275258	*	0	0.837838
Chr2	33276253	*	0	0.837838
Chr2	33281654	*	0	0.837838
Chr2	33281707	*	0	0.837838
Chr2	33281765	*	0	0.837838
Chr2	33281846	*	0	0.837838
Chr2	33283482	*	0	0.837838
Chr2	33283788	*	0	0.837838
Chr2	33284728	*	0	0.837838
Chr2	35053630	*	0.184211	0.797872
Chr2	35053758	*	0.184211	0.797872
Chr2	35054476	*	0.184211	0.797872
Chr2	35055581	*	0.184211	0.797872
Chr2	35055772	*	0.184211	0.797872
Chr2	35056350	*	0.184211	0.797872
Chr2	35056468	*	0.184211	0.797872
Chr2	35056520	*	0.184211	0.797872
Chr2	35057467	*	0.184211	0.797872
Chr2	35058342	*	0.184211	0.797872
Chr2	35058519	*	0.184211	0.797872
Chr2	35059056	*	0.184211	0.797872
Chr3	134130	T	0.22549	0.830508
Chr3	134310	*	0.230469	0.84127
Chr3	201230	GAAGTTTTGATATAATATGTAAAGTCCGGAAAATTTGGAAAAATTTGTTATTTTATTATTAAATATTTTTATTAAGTTTAATAAAAAAAAAAGAGCCACGTCAGCAGACCCAGTCAGCAGTCCTGACCAACCAGGACCTGCCACGTGGCAAGACCACGTCGACCGGGGACGGACCACGTTGGCGATCTGCGTACGCGCGATCGAACAGCACAGATCAAGCGTGCGCACGGACGGCCCAGATGCAATCGCACGAACGGCCCAGATTCAATCAAAAACGGACGGCCCAGATTAAATCAAAATAGACGGCTGAGATCAAAAGGCAAAAGGGAATAAATAGAACCCCCATACCTGACCACAAAAACCCTAGCCGCTTGCCCTCGCCGGAGAAGACGAACCAGA…	0	0.75
Chr3	347920	TGAAAGTTCTGCGGTATTCTTTAATGGGCAACTACATCATCTGAAATTGGCGGGTCATCTTTTTGCTTCACGCGACTGATTGGTTTAGTTTTTAATCCGTATTGTTAAAATA	0.272388	0.836066
Chr3	348851	*	0.274074	0.90625
Chr3	628373	CATGATTATCAAGCTTCATGTTTTTAAGTGGTAATCACAACTAGATGAGTCAAGACTCAAACTCCAACATACACCCACATACACACACG	0.0708661	0.877049
Chr3	761652	CGATTGGAGGGTGACCCTAATATTCCATTTTGGATCTAAAAAAATGGAAAACCCTTTGGAAAACTCTCCATGTTTTTATCACTTATGGTATTGTTATATTGCATTTTGTTCCTTGCAAGTGTCAACTTGATGCACCCA	0.287313	0.925
Chr3	1054911	*	0.148438	0.833333
Chr3	2180145	*	0.60177	0.0833333
Chr3	2290751	AGGATTTAGAGTACAATGAGAGAAAATGTAAGGAATGAGGAGCAAGAAACAAAAAAGAGATGAAAGGGTTTAGGGAATGAGAGAAAAAGTATGGAATGAGGCAATGGAGTTGTTTAAAGAGATTTGGAGTAGATTGAGAGAAAAAT	0.147619	0.785714
Chr3	2578333	CTTTTCTAAAATCAAGTTGGACGTTTTAAATGGGCCTATTACACGGGCTTTTAAATTGGCCTACTAAATGGGTT	1	0.237705
Chr3	2600052	C	0.736	0.145161
Chr3	2648899	TAATATGAAATAATAACTCGCAATTTATATAATTTATGAAATTAACACGTACTTAATATTAATTATAGTAAAATCTCAT	0.97619	0.0892857
Chr3	3079115	ATATTCGGCTGTCCAGATTATATATATATCCGCATCGTCAGGTATAACAATAATAAATAAGTCAAACACGCAGCCGTTGAATAAACAAAAGAATAAATAAGTCAATACGGACTACCAATTACCTCTCAAAAAATAAATGGATATAAATTGTAATAAATAAATAAAATAGTTGGCACATAAACCTATTAACTAAGGTGATATAATGTAGCCGCACGGCACGTGTACGGTCAGACTGAAAATCAGCAACAATTATACTGACATACATATTAAACAATTAAACTTAAATATCCGTAAAAATAATAATCACTTTGAAAAAATGGTTTCATTACTGGTTATTAAAATAGCGTTGTTTGTTT	0.647059	0.0793651
Chr3	3264622	ACGTTTTTATCAATATCTCTTTTTAATTTGATTTTAACTTATCAAAATATTTCTTGTGGT	0.68617	0.0491803
Chr3	3464231	TATGTTATACATAACATTCTTGAACTAAAATAGAATTAGGACTTATAAATAATAAATAATTCTTTGGCCACCCCTTTTGTTCTTGTTGTCCTCCTC	0.0517241	0.785714
Chr3	3509554	G	0.925926	0.179688
Chr3	3859161	*	0.663265	0.0869565
Chr3	4531075	AGCTATCGACACCGCTTGACACTTTTCTCCTCTCACAACCGTATTTCTCTTTCCTCGTTCTTTCGCTCTCTCCTTTTTTTCTATGCTATTTCACTACATATATATATACATATTTGCCGCTTGGTCTTGTTCTCC	0.569444	0.0526316
Chr3	6309560	*	0.564516	0.03125
Chr3	7292489	*	0.694444	0.0819672
Chr3	7828411	TACAATAACTAACAACAATTGTAAAATTTAAACATTTT	0.181818	0.79661
Chr3	8295277	*	0.37931	0.895161
Chr3	8551769	GTACGTCCACGAATTATGAACAGTGTTGTAAGCCTAATTCTTTCCACAAC	0.364078	0.903226
Chr3	8565266	ATAATTAAAAATCAATTCTAATAAATTAATATAATTTATTTTATTTAATAACAGAAAATAAAAAGATTAAAAGTTTGTAATAGCTCT	0.158537	0.977273
Chr3	9427529	*	0.894531	0.103175
Chr3	12051946	AGCAACACACTAGTAAAAATGGTTGGAGATACCCACTGCCCCATCCCAGCCCACAGATGGTTAAAC	0.836842	0.193878
Chr3	13087516	AAAAGAAAAGGTGATGCAGCAAGTTCAAGCCTTATGAAGTGCTATATCCCAGATATCTATTGCCGGTATTTCAGAAGTGCGCAGCAATACTTA	0.962406	0.274194
Chr3	13419553	ATTCACAGAGACTACCATTCAAAAATGGTTATTGATTTAACTAAAGTTTTTACCTTTCTAGAACTCA	0.752294	0
Chr3	14686891	CTGACTACTAGTACTTGGATAGCTGAATAAATTAAATCATATTATAATAAAACATTGATGTTCAACTTTGGGATTCCATATTTTAGTGGGTACTAGAATATGATCTTAATTTCG	0.695402	0.075
Chr3	18081320	CAGCGGCGCCGCTGCGGCTTCCCTCTGTTTTTGCCTCCGATGAGGCCCTTCCCGATCTCCGTTCGATGCAATTTTTATACCACTGTGATCACCGTCCTTTTCTCTACAGGTTGACCGGAGCAAAACATCAAACCGCGCGACTCGC	0.3	0.807692
Chr3	26510008	TTGAATTTCCGGGGTCGTTACATTCTAGTAGAATAAAAAAAAAAATCTCATATCCTCTTATATTTTATGCAAAAGTTGTAATATTATATCCAACACTGTAATAACCATTGCAACATAAGTAAAAAGAACATATTAAAATTAGAAGCTGACATTATATTTTTTTGTTCGAATTCTTTTTCTTCCTATATGGGATTGCTTTCTCTCGTGTTATTATTACTGTAATATGTCTTTCATCAATTATTCTCGTACATTGTTTTAAATATTAATACTAACTGTGTTAATTTATTTTCAAAGAGATTTTGAATATAGAATATAATTTTTTTTTTAAAAAAATGCAATATATATACCTCATAAAATTGCTTTAAAATATGATTAATACATTTTATTTTCTCAAATTTT…	0.594017	0.0583333
Chr3	27071175	*	0.630952	0.126984
Chr3	27235437	CAATCAGGACGAGCCACGTGGCAAAGGACACTAAAGCGGTGCCACGCAGGAGATCCGCGTGCCTGTGATCGAACGCCCTAAGTTCGTTCCCGCGCGCACAGACAGCCTTGATGCACTCCCTCCCAAACATGATCGAACGACCAGATTTAAACGTGATCGGACGATTCAGATTAGATCGCAATGGACAGCCTAGATTGGATCACGATGAATGACCCAAATTCACTCCCTATTTAATCGCGATCGGACAGTCGAGATCAAATGCGATGGACGGTCCAGATTAAAAGTAGACGGATATAAATAACCCCCATTTGAACCAAACCCTAACCCTAGCCTCCAAAACCCATCACTAGAGAAGAAGACTTGGCCACCAGGAAGGAGACCACCGCCACTCGCTGCCAT…	0.597561	0.0777778
Chr3	30982756	TTATTATTATATTGATTGAGCTAAAACGCTTGAAATCCCATATAAGGGCTTGGACTTTTACAATTAG	0.735294	0.233333
Chr3	30987190	ACATGTGTTGTCTTACAAGCTTCTTCCACTTCGGGATGATCTTTTGTACGAAGAAGTACCCATCGACATCTTGAACTAAAAAAGTAGGGTACTCTGC	0.796875	0.262712
Chr3	32188659	GACGTAACGGCAGGCAACGGTCGGCTCCCTTGTCCAACAAGTGGTTCTTCTTCTCCAGCGGGAGGCTAGCGGCTAGGGTTTGGGTTCGATGTGATGCGAAATATATTTATACCCGTCTCGCTTAAATATGAGGCATTCATCGTATTTGATCTCGATCATCCAATCACATTTAAAGAGAAAAAACGAATTTAGACCACTCATCATGTTTAATCGCGACCGTCCGATCACGACTGAGGAGGAAACGGATCTGGACCCTTCACAC	0.847015	0.25
Chr3	35183859	AGTTTTTACTTAGTTCCCCTCCTAATTAACAATGAGAAGCTGCAGTGATGGACTTGTGAAGACCATGTGAATTCTCTCTGTCTAGCCTCTTGCATGTACGTACACTCCCTAACCTTCATATGGATTGCAAGCTGATTACTAGAAGGCCCAATACGCACGGATTGAATTGCGATTATCGGGCCATTTCAACGACATAACATCTAATTTAGGACCCAAACTTGTATGTTAAAATCAGGATTTAATTAGCTAGCCTACATGACAGGATGAGTAAGTTGCATTATTTTCTTCTGAACCATCTTGATTTTTTTGCCTTGAAGTAGCATGTTAAGTTAAAGCTAGAGTTAGAATCTTAGGATAGTGAGGCCAATGAAATATAAACAAGATAATTACCATTGTGAT…	0.808642	0.0833333
Chr3	35736544	*	0.564	0.0555556
Chr3	35913978	*	0.61811	0.031746
Chr3	36028588	*	0.900763	0.293651
Chr3	36036722	CTAAAATAAATACGATT	0.946078	0.322034
Chr3	36389579	*	0.772059	0.24
Chr4	523703	ATTTTTTTAAAAAAAATTATAAATTTGTCATTTTATATATTATCCACTATATTTTGCTATAATGTCAACTTTCTTTTAATAAATGGGCATGGTCGACTAAATTAAAATTTTAATCTTAAAAAAAAATTGAATTTAAACAATTAAAAACAAAATTCTATTTACTTTGAACACCAAGTATATTACGTAGAACCTCAAATAGTATACATATATACATATATATATAAATATATAAATATATTCCAAACCCAATATATATATATATATATATATTTT	0.123188	0.65
Chr4	1136756	TTTGGAGGAAAAAAAACAAGTGATTTAATTGTATCTTTTAAGCAAAGAGC	0.730088	0.075
Chr4	1459507	GGGGTATTTTTATGTGTATGAAGTGTGTTTTAATCTCTACAATAAAATTTAGAAAACCACAGGGACCGCCAGTAATTGGTCGGAATGGATTTTTAACACCGATTTTTCGTTTTG	0.67094	0.133333
Chr4	1589393	G	0.82	0.175926
Chr4	1593454	AATAATAATATAATTTTTTATTTATTTTATATTGAAATTATAATAATTAAATTCAATATTA	0.666667	0.075
Chr4	1624010	GTAGTAGCAGTCCCACATCGTATCTGATTTATTTTTGTTTTTGCAAAATGATGAATAAGAGAAGCGATGCTGGATGAGGTATTCTGTCTTCGTAAAATTTAGTGGGCACTGAAAGGTGTTAAAAATGCAAGTTGGGAAGACGATATAAACTGGATTTTCGATAATAAATTG	0.868421	0.184211
Chr4	1668811	GATAACAAAATAAAATTAGTAATTATACAAGTTATATGTAAACTAACATACTTCATAAATTTAATTTATCTATATTATGAACGTATCTATAATTTATCTATATTAAGAATATTTACGATTTAATGATAAC	0.918919	0.0689655
Chr4	1673859	TTTTTTTTTTGTTTCTAGATTTGGATAAATATTAATAATAAACGTGACCAATA	0.794118	0.0729167
Chr4	2792386	TTCTACTATAACGTAAAACTTAAAAGTAGGGAAGTAAGGTGAGGGTTAAAATTTAGG	0.0434783	0.921569
Chr4	3246321	GAATGTTGATGGCGGTTGGCCAGCTTGTTTCAGAGTTGTAGACTTGGGTTGCTCGTCGGGATCCAATACTC	1	0.449153
Chr4	4050565	TGAATAATAATAAAATTATTTTATATATTTTTAATAATAGATACAGTGATAACTAAATATATTCATAAATAATTTATATTTAATTTAAGTT	0.769231	0.173469
Chr4	4731453	CTCACAGAATTGCTTGGACATTTGCTGCCAAATCCCCCCCAAACCCCACCCCCCCCCCCCCCCCCCCCAAAAAGAACGGGAAAAAAAGCTTTCAAAATGATCATGTGTGTGT	0.371681	0.925
Chr4	6780551	GATAATGAATATATTAACCTCATATTTGTATTTATTTCTGTCAGATTATAAATTTTGAAATTACATTCAATATGTTGTATATTAATATAATGTAAATTATTAAGTTTGATAAAATTATATTGATAAACAATATATTATCGGAAAATTGGTTTATATTTTTTTTATAACTATTGAATTGAATGTTGTTAATATGCATTAAATTAATATTTTTTTTATATTTTAAATAAAAAA	0.244792	0.808333
Chr4	6804344	CCAGAACTGTGAACCGAGTCCTCTAGAATAATGAAGAATGGAATAACGTCTTAAAACATTTTCACGCACCGTAACATATATTAATGAAATTTTACTTTTTAACATATTAATTATACTAAAAAATATATTACAAATTTGTTAAAATATATGGATAATACGATCTATACCATGTATTGATTCTTTTTTTTTTTTTTTTTGGGTGTTTATATATGTATGCATGTATATATATATATATATATATATATATATACTTAGTAAAGTCTGAAACTCGAACTCGGATTATCGAGTTTCATATAAGAAATATGTAAAATGG	0.129032	0.805556
Chr4	7491995	CCAAGTATAGTTGGATTAATATAATAAACTTTTATCATATATTATTTAAAAGTGTTCAACTTCACTCTCCATTAT	0.268817	0.872881
Chr4	7776089	TAATTAGGACAATAGTGTTATAACTACAATAATGACCGTTATTATACTATTGGTAAATGTAATGATACTATGAACAACGATCACACATGCAATAGTAAATGGAACAATTATGGTAATACTAAGATTCGAATCTAAATACGACTCTTTCAACAACTTTGGAGTAAAT	0.277778	0.808511
Chr4	8043446	GTTTCCACCTTATGAGGTTAACATAGGATCATGAGAGTATAGAAAAGGATACCTAAAACATAAATATGTAGGTGTATTTTATTA	0.744275	0.169355
Chr4	8321908	*	0.679389	0.176471
Chr4	8322043	*	0.679389	0.176471
Chr4	8817631	GTATTAATACTTTCAAGGGGCCTGTCCCAAAGTGCTTCGGAAAATTTCTTGGCATGGTCATGAAGAACAATATTGTAGAAGAGAACAACAAAGTCATTTAATCAATAAAAATAGATTTTTAGATTGACAGGCTTAAGGCAATTGTTTAATACTTTGATTG	0.763158	0.176471
Chr4	9016311	GTAGGTTAGTTTTAAATTTACTGACGTGAGCATCAAGTTGACACCTCGTTATCACTATTTTAAATAACAA	0.693182	0.1875
Chr4	9105291	A	0.65748	0.119048
Chr4	9120823	C	0.95082	0.232558
Chr4	9178295	*	0.904762	0.307692
Chr4	9179548	*	0.904762	0.307692
Chr4	10101622	C	0.674419	0.131579
Chr4	10110361	ACTATATTTGTAAAA	0.77907	0.142857
Chr4	10201710	TACACAAACACATGCACATGTACGTATATACACAGACACATAATATACCCATGAGG	0.579646	0.016129
Chr4	10204035	TAGTGAATATAAAAGAATACAGGACATTAACTTTAATAAGTTGGTGAAAGGAGAAATGAAATAAGAGTATTTCTCATGTCCAAGGGCAATAAAGAAAAAGTAATAAACTTGATCCTGGTTCTTGAAAATAAAAGCATGAAACTCAGATGGACTATTAACATTTACTAATTGATTGATTAGTAATTAATTAGTTTTCTAACTATTATTAAATAGTCTCAACATCATTTTTTTAGTTCCTGACACAGAGATATTAAGTATTGTACTTAAAAGACCTAAACACATAGTTTAATAAGAAGTCCCAAGTTATTTATGATAACTTAATTTGCAACCGATTATAAAATACTCTTTTAATCATACATAAACTATTTTCTTCAGTGCAAACCTCAAACTTTTTTTATA…	0.704082	0.03125
Chr4	13114709	TCCATATATGGATTGAAACAAGCCTCCTGTCAGTGGTATTTAAAATTCCATGATGTTATTTCTTCATTTGTTTTTGTAGAAAACATTGTGGATTAGTGTATATACCAAAAGATTAGTGGGAGCAAGATTTCTTTCCTTGTCTTATATGTGGATGATATTCTACTTGCAAGTAATGATAATGGAATGCTGTGTGAAGTGAAACAATTTCTCTCTAAAAATTTTGATATGAAAGATTTGGGTGATGTTGTTTTAGATATCTTCCCAATCCGCACGAGGAGAGAGAATAGATCTTGAGCGAGAAGAGAGATAGGAAGAGGAGTTACGCATGGCAGAGTAACGCCGGAGAAGAAGATCATAGCGCAGCGGCCATTGCATGATTTTGTGCATTCATACCTTTTC…	0.557692	0.047619
Chr4	15999039	*	0.919231	0.047619
Chr4	16054465	CAAT	0.7	0.0238095
Chr4	16076570	*	0.626866	0.0390625
Chr4	16234615	*	0.834586	0.015873
Chr4	16252391	CATATCGCGAATCAACATATAGACATCATCAACATATCAAATAACAAAAAGACAGAAAAAATATAGAAAATCATAAATTAATGTATTATAATAAAAACTAGTTGAAACAAATTAGAAGACAATAAGATTAGACCAAATTATCATAAAGTATCAAACAACTATTCTATTAATGTTTGTATTTATTTAAGTCTTTTACTGATCTCAGCGCAAAGCTGTTCCAACATATATCTACTAAGAGCAGAGAGGATCCCCAATTAAAACTGTGAATGACCCATTTTTATGTTGGGTTAGTTTTATTTTCATTGTTGGGTATAATCTATAACCATGATTGTACGTCTGCCATAGTGGCCCTACATATC	0.718045	0.016129
Chr4	16254762	*	0.834586	0.015873
Chr4	16277735	TTCCTAAAAATATATTTAAAATAATTTAAGAACAATTTAAATTAATTAATAAAAATAACTTTAAAACAAAATACCAATAGAATTTAAATGGCCATGAGGCACAAAATAGTAGAGTTTGACACCACATTTAAGCACAAAGGTTTGGGGTGTCACAATGTAAATCACATTTAATTATTTAGTCTACACAACCAATCATACTTGGTTTTATATTACACTTAATTTTCATCTCACATTAAATTTCATTGTACTATAACGCTTTCATATCATTATCAGGGAGGGCATAAGGGTTTCTCAACTAACATTATGAATAGATATATGAAGATGCCATGGTAGCACTTTGTTAAGGTGGCCACTACAAAGATTTACCCTCCAACAATGAATAAGCACACTTATTCATCT…	0.809322	0.0166667
Chr4	16282471	*	0.83871	0.266129
Chr4	16338684	GAAGATGGAGCACAAAATTAGG	0.830827	0.016129
Chr4	16375340	*	0.763158	0.00793651
Chr4	16380481	TC	0.759398	0.00793651
Chr4	16382909	GCCAAGAGGTGTATCAAAGAGCTAG	0.759398	0.00793651
Chr4	16394373	*	0.84	0.0396825
Chr4	16405800	*	0.652344	0.016129
Chr4	16409615	*	0.785185	0.238462
Chr4	16474177	CATCTATGCTGAAAATGTTGAGCACCTTCCTTCTTGCAATGATTGTTTTCTGCCTCATGCTCCTATTGGAGTTGTTTCC	0.781955	0.0403226
Chr4	17049704	GAAGCAGTTATCTTTTCATTAACTCGAGAAGATGATGAAATTTTTATTAGAAGATGATAGATAAGATGTACAAATTTAATAAATACATATAAGGCTTGTATTAAAGAAAATGTGAGACATCCTTTTCGAAATTGATTCTTCTTAGTATCAAAGAAAGTTCGTTAGTATATAAGTATGGATCTAAAATTGGTGATTTTCTTATCATATTTTATTCTAGCAAG	0.603659	0.0810811
Chr4	17089204	GGAAAGTAACATTGAAATACAATTCCAAAAGGATTATAAGGAGAGCATCAAGTCCTATTGAGCTAGTTCATGGCAATTTATGTAGGTCTATGA	0.94186	0.0887097
Chr4	17160272	CAATCTCGCGGATCTGGCTCCCACTGCCTGTGGCACAACCGCGCGGACAACCACCCTGGCATGCAGCATGAAGCCCCGCATGCGACTGCCTCCCTCGCGCACACCCTCGCACCTACGAGCACAGCCGCTACGTACGCGAACCCCTGCTCACAACATCACGTCGCACACAGCTCCTCTCCTAGCCTCGCGCATGCGGGACCGCCGCACACGTGAACCTCCTCCTCTCCTCTGCTCGCCTATATTCACTCTCGTGCTTGCGGCTGGGGCCGCACACCCAGATCTCGCTCTCCCGCTCACTCGTGGCCACCGCCGCTCGCGAGCCTCTCTTTCTCCTTCCTCTCTCCTCGGCACGCTCTGTGGCCATATTTTCTAAATTAACTTTAATTTAATTAATTTCCT…	0.830645	0.233871
Chr4	17769777	*	0.725806	0.129032
Chr4	21617252	ACTAAAATGATGAGGTAAATAAGGAGATAAAGGAGTTTTATTGAATGGGAAAATGTGCGTGTCTCATTTCCTATTTAGAGATCAGTTTATTTGGTAGGTAAAATCAGAGAAGGTGTGTATTGAGGAAA	0.673333	0.130435
Chr4	21666892	TCAGTGTGTAGATATTTGAGTCCCTGAGCAAATTGACCAATAGCTAGCAACCTTA	0.833333	0.150794
Chr4	21737958	*	0.771186	0.16129
Chr4	24313470	TTAAACTCGTAAAAATAGAATTTC	0.11157	0.629032
Chr4	24313551	*	0.11157	0.629032
Chr4	24360516	*	0.662879	0.031746
Chr4	24401537	G	0.664062	0
Chr4	26563373	*	0.148936	0.658333
Chr4	27130935	*	0.79661	0.266667
Chr4	27159781	TGATACTACTGTGGCTATGGCACCAGATCATACTGTGGTGGTGCTGGATGGTACTATAGAGGAGCAGGGTCGTATTAAGGTGGCTCAGGATCCTCTCGCTGTAGGGGTGGCTCAAACTTGTGGCAGCGGGGGAGGGTCGGTAGCTCCCTCCTTTCTTCTCGGGCCTGCTGGGCAGCGATGAGTCTCTCCAACATT	0.84375	0.126984
Chr4	28778829	TATATATGTAGCACCCGGAAAGGAGGAAAAAAAAAAAAAAAAAAAAAAAAAAAAAAAGGGGCGGCCACGTCAGCAGCCACGTCAGCAGGCCCGGTCAGCAGTCCCGGCCAACCAGGGCCTGCCACGTGGCAATACCGCGTCACTCCAAAAGGAGCCACGCTGGCGATCCGCGTGGGTGCGATCCGACGGCCCAGATCAATCACGCGATCGGACGGCCCAGATTCAATCGCACGGACGGCCCAGATTCAATCAAAAACGAACGGCCCAGATTAAAACAAAATGAACGGCTGTGATCAAAAGGCAAGGGGTTATAAATAGAACCTCCACACCAGACCACAAACCCTAGCCGCCAGCCGCTCGCCGGAGAAGACGAACCAGAGGCCGACCGCCGCCACCCGC…	0	0.711538
Chr4	29538838	AAGTGAATGCTGGTGAAGCCAGGTTTCTTTTTAAAGCAAGCAGATTTGGAA	0.741667	0.134921
Chr4	31795170	*	0.288889	0.792308
Chr4	32789029	*	0.106195	0.755319
Chr4	32789282	*	0.106195	0.755319
Chr4	32808465	AAATTTCTTCACTCCGAAACACCATTTTTTTACTTTCAACTACAGGAATCGCAATTGCCTCTTTATCTATATATGTATATATATATATATATATATGATATATTTTCTCTAGGCATGGTTCTTTAAACTGA	0.0967742	0.75
Chr4	32837461	GCTTGCATATACAATTGTGTTTGAGATAAAAACGTTGCGGGGTTTGTTTT	0.711538	0.0660377
Chr4	32837561	ATTATTGAAATTAATACGATTAATCTATAAACCGTACACAATTCACCCTAATTTTTAAATCAACAATAAAATATTAACATTATAT	0.742857	0.0510204
Chr4	33233463	GTATTATGTCTATTTAGTAAATATAATATATAGTTTGATGAAAAAAATATATATAATTACATAATTATACTAAATAGTATCATTAGTTCTTTTAATACCACTTTACCACATTATTATGTCATTTGTAAAAATTTATTTGTTA	0.027027	0.666667
Chr4	33435664	*	0.0820896	0.815385
Chr4	33435849	*	0.0820896	0.815385
Chr4	33435971	*	0.0820896	0.815385
Chr4	33673906	CACTCCATCCTCTAAATCTTCTGCTTCTCATTCCCCTATAAAAATTAGACTACAACATTCTGAATCTTATCAGTCTCTCAATGAAAAAAGCTCACAACTCTCTA	0.671756	0.142857
Chr4	33673913	CACATCGATATCAAAAAAACAAATACAGAAAAAAGACATCAGACGAAGACAAAATGTCATATCAAAATGAATCAGACACAGACACATCGATCAATTTCGACAAAAACTACCACAATTATGCGTCATACGAGAATTTTAGAGAAACTATGTCGTCTCCAGAAAGGGGAAGGAGTCGCAGTAAAGAAAGGTCTGGAATAATTGCAAAGATATATTCAAAATCCATGTCCCCACGTCCCGACAAGAGGAAGGGTTCATCTCATCCCAAATTTACTAAATTGTGATGAAGAATCTTTCACTTCAGATGCTAGATTCGCTTATTTTGA	0.670455	0.142857
Chr4	33673917	TGTCATTGCTTCATGTTAAATAAGTTCATCATATCTTATGAATTAATGAACTTAGCAGTGTGTTTATTATCTCTTAGCTTTATATTTTGAATGTATTAATTCTTTCTTCTTTTTAATATTTTGATTTATCAAATATTTTACTTTTATTTAACATAATGCTTAAGTTATGAGAGTTTAATTTGCTTATAATTGGACCAAATCAAGTCGCCTTGATTTATTTTCTGGTTGACTTTTAGTTTAATTATAAACCAAAATATAATCTACAATTAATTTGTAACTCATTAGTGCTGCAACAATCAATTTATGCACTGATTGGTTTACGAATT	0.670455	0.142857
Chr4	33673922	CTTTTTATTCACTTTGATCTTTATCTGTATGTTCATGTTTCACGTGATCTCTAATAAAAACAATATCATTTGAGTTTTTTGGCTCACGATGTGCTTGAGGAGTTCTTAGTTTTTTGACTTCTCATTCCCCCCGGAGGATGTCAACCGATC	0.670455	0.142857
Chr4	33673996	AGTCAAACTACCCTTGAAACTTTCTCCTTCTCCTTCTTCTTCCTTTAGAAAGACCATTGAAGAA	0.670455	0.142857
Chr4	33740058	*	0.752525	0.211864
Chr4	34114113	TCCCGAAATCAATTGACAAATATTCTCCTCTTCTTCCTCCATATAAATTTTGTCGATGATCTGCAGCAAGATATATTCAAGCTCCTCCCCATTACTCCATTCGTGAATCTCAGCTTTTACCAACTTCGTATTTTTACTGATTAGATCCCACACCGGAAAGTTCTTTCTTGGCATTACATAATCTCCTTCGTTTAGCTTCAAACTGGGACAGTAATCCCCTGCGCCATCACCAAGATATATCATCTTCTTCTTCTCCTTTCCTTCCATGGACAAGGAAGCTTGAATCCTACTCAATTATCAAACCCTATTTTAAAATCAAAAGCCCACCAAGGAACAGACTCATTACATATATCTAACTTATCTATCTTTATGCATACGTATAAATAAGAAG	0.522727	0
Chr4	34114254	CTGAGAAATAATCTCTGATTCCATGATGCTTCAAGATGGTTTCGATGAAGAACATATTTGCATCGCTCACGATCCTCAGCTCGCACCTATATATACCTCAGGAATCAAAACATATTTATTCTCACTGTTCAAAACTTGCTTGAGTGATGAAAATCATTTGGTTAATTATATACCCTAAAGCAAAGGCAGATTCAATTGCTGGGATTACTCGAGGATGGATCGGAGTTCGTTTCAACACTTGCTCGATGTCTTCCATGGTCTTGCCTTGTGAGTGAAGCTCCTTCATCATCCTATCCTGCATTATGTTTAACATACTGTAAGTAATCACTGCTGCATAATCAAAGTATAAATAAGATAATTAACCCCATGGGAGATCAAAGATAACTTAGAGAATTTACC…	0.522727	0
Chr4	34115540	*	0.522727	0
Chr4	34116123	*	0.522727	0
Chr4	34116359	*	0.522727	0
Chr4	34434556	*	0.794776	0.119048
Chr5	1110293	*	0.1	0.61
Chr5	1455430	A	0.19375	0.745763
Chr5	1846493	GT	0.214286	0.951613
Chr5	1848250	ACTTTAAAAACAAGAATCCAAATTGGGTGAGTTTAAAATTAAAAATTCATTTCCTATAAAAGTATCATAAATAATTAATACTTATTTGAAATTCTAATATATAAAAATGACTGTTAATTAATACTC	0.164286	1
Chr5	2023237	*	0.146154	0.684615
Chr5	2023871	*	0.146154	0.684615
Chr5	2024059	*	0.146154	0.684615
Chr5	2024327	*	0.146154	0.684615
Chr5	2024422	*	0.146154	0.684615
Chr5	2024763	*	0.146154	0.684615
Chr5	2024886	*	0.146154	0.684615
Chr5	2028505	*	0.146154	0.684615
Chr5	2029083	*	0.146154	0.684615
Chr5	2029806	*	0.146154	0.684615
Chr5	2030071	*	0.146154	0.684615
Chr5	2030230	*	0.146154	0.684615
Chr5	2197347	GAA	0.0280374	0.6
Chr5	2413286	A	0.777778	0.227273
Chr5	2702810	AAGAAAATTATAAAAGCTGTTGTAACAAAACTCATTTTCTGAACCAACACTTCTAATACTCG	0.0756303	0.833333
Chr5	3523201	GCATAGATTACCATAGCAACTAAATTTCAGTGGCATGAGAGATTGTAATCTTTTCATTTGTTATCAAATTACTCTTAAAGAAG	0.2125	0.758621
Chr5	3616417	*	0.359848	0.929688
Chr5	3616888	*	0.359848	0.929688
Chr5	3617049	*	0.359848	0.929688
Chr5	3617977	*	0.359848	0.929688
Chr5	3618652	*	0.359848	0.929688
Chr5	3618784	*	0.359848	0.929688
Chr5	3618945	*	0.359848	0.929688
Chr5	3619024	*	0.359848	0.929688
Chr5	3619140	*	0.359848	0.929688
Chr5	3619383	*	0.359848	0.929688
Chr5	3619497	*	0.359848	0.929688
Chr5	3619555	*	0.359848	0.929688
Chr5	3619621	*	0.359848	0.929688
Chr5	3619705	*	0.359848	0.929688
Chr5	3620363	*	0.359848	0.929688
Chr5	3620738	*	0.359848	0.929688
Chr5	3620933	*	0.359848	0.929688
Chr5	3621045	*	0.359848	0.929688
Chr5	3621501	*	0.359848	0.929688
Chr5	3621770	*	0.359848	0.929688
Chr5	3621870	*	0.359848	0.929688
Chr5	3621958	*	0.359848	0.929688
Chr5	3622267	*	0.359848	0.929688
Chr5	3622865	*	0.359848	0.929688
Chr5	3622994	*	0.359848	0.929688
Chr5	3623086	*	0.359848	0.929688
Chr5	3623495	*	0.359848	0.929688
Chr5	3623847	*	0.359848	0.929688
Chr5	3624301	*	0.359848	0.929688
Chr5	3624679	*	0.359848	0.929688
Chr5	3625095	*	0.359848	0.929688
Chr5	4190511	CACACACACACACACACACGTGTGATCACTCGCAATTCACAAAGCTCTTGAGATTTTTA	0.350962	0.888889
Chr5	5101122	*	0.234783	0.849057
Chr5	5715781	CATAGAGTAACTACAAATACTAACATGCACAAGATCAAAGAAAAATGACATAACTGGA	0.357143	0.879032
Chr5	5850054	*	0.242424	0.82
Chr5	6492654	CTTTTTGCTGATCATAACACATTTACATTTCTATAGACACTGATATACTGTTGGTATTTATGGATTGTTTAGGATTTATGGATTGAGATTATTTGTTTCATTTGGAAATTCTATTTAATTAAACTTGCTGGTCTTGTGTTGGTTTTGTGTTATCTACATTAGATAAGAAGGGTATTGTAGCCGAAAGTTTTCAGATCCTTTTGGCTGATGAGGTGTAAATTTTGAATATTAAAATCCCAGATTGAAAAGACTGTAAAGTTTTTCAG	0.0905172	0.596774
Chr5	6694589	TTGTTGCTAGGTTTTCTTCCTTATCTTAATTGTTCAACTCTTAATTATTATCTATAAAGACACATATGATCATATTTTCTTAAATTGTCATTTAGCCATAATCTTAA	0.336957	0.850877
Chr5	14516662	*	0.23622	0.8
Chr5	15076296	*	0.181034	0.867188
Chr5	15281597	CAACGCTGTAACGGCCCCGGAAAATATTAAAAAAGAAATGAGTATTTAAATATATCGAATGCGGAAGCGAGATCAAAATTTCAGTTAACATCCCTTACACGAAAAACCAAAAAAACGTACTTAAAATATAAAAGGTTAAACTAACTAAGAAAGAAAACTCGAAAATAAACTATGCGTATGACTACAGAGTCTCTAGGCATCCCCTTCGTCGTCCTCCTGCGGAACGGGCTCGGGAACCATGTCTTCCTGATCTGAAATGGTTAATTAAGGAGTGAGCTACACTAGCCCAGTAAGAACATCACGATATCTCACCGTCACGGAGATAAAGGTGGGTAGAAAACCACAAAAAGACCAATGGAGCATAATTTACAACAAACTCGTTTATTAACATGAAAACCT…	0.181818	0.87
Chr5	15539015	TATCATAATAAATATTGCAAAGAAAAATTCACTAATAATTAGTCTTGGGCAGTTTATTTTTGAAAATATATGTATTGCAACAGCTCATACACACTACTAAGTTCTATTTTCTTTTTCATTTGTACATGCTGTGGTTCCTCTCGTTCAAAGAGAATATAAGTACTTCACACGTATTTGAAATGTTAAATTGCTTGGTTGAAAGACTTAACAAAAATAAGTCTGAGAGTTCAAGGGTAAAAATATCCAAAATACATTTCAGATACAGTATAATATAAAATCACATCCCTTTTTTATTTATTTCTTTTTCTTTCATATTTTATTTATTCATTCCCTCTTACATAACCTAATAGATAGAGCTGATTAAAATAAAATCTTTAGGATAAGTCAACGTAATTTAAG…	0.328767	0.956897
Chr5	17237238	CTAGAGTAAAATTAACAAGTTGAAACTAATAATTGTAAGATTAAATTATATGCTTAAATATGAAATGATTTTATGGTTAATGTATGTTTTATGAATATATATGCACTAATTATTTTCATGTGTAATTTATATGATTTAATACTTGAGATAAATATTGATATATGATGCAATCTGATGGTG	0.824627	0.122807
Chr5	25250223	*	0.141221	0.646154
Chr5	25250276	*	0.141221	0.646154
Chr5	25250445	*	0.141221	0.646154
Chr5	25251231	*	0.141221	0.646154
Chr5	25251620	*	0.141221	0.646154
Chr5	25251703	*	0.141221	0.646154
Chr5	25252273	*	0.141221	0.646154
Chr5	25252743	*	0.141221	0.646154
Chr5	25253127	*	0.141221	0.646154
Chr5	25253266	*	0.141221	0.646154
Chr5	25253452	*	0.141221	0.646154
Chr5	28884300	CTTTCGCCAAAGCACACTTAACTGCGGAGTTCTGATGGGATCCGGTGCATTTGTGTTGGTGTGACCGCACCTGTTTAATTTCGTGCTGAAAATACATGCACTCCTTCTTCCCTCCCCCCCTCCCATCATTTGTTTCCTTGTGCGTTCACACTGCACCTCTCCTTCTCGTTCGAATATTGATTAAAATGCCCCAGTTTCTTGACTCACATTTGCGTATAAACCAGCGGACCATAGTTCCAGTCACGCGTAACGTCGAACGACCCATCGGAAAAAAAATTATTACGATACGAGGACTTCCCAAGAGGTCACCCATCCTAGTACTACTCTCGCCCAAGCCCGCTTAACTACAGATTTCTGATGAGATCAAGTGCATTAATGCTTGTATGATGCCACTTGTTT…	0.256303	0.767241
Chr5	29416419	TTGCACCCGTTTAATTTCGTGCTGCAAATACATAAACTCCTTCTCCTTTCTTCCCCTTCCCGTCATTTGTTTCCTTGTGCGTGCGTACTGCACCTCCCGTGCTCGTTCTAATATCAAGTAAAATACAACGGTGTCCTGACTCACATTTGCGAATGGACCTGAGGACCATAATTCAAGTCGTGCGTAACGTCGAAAAAATCATCTGCAAAAAAATGGGTGCAACACGAGGACTTCACAAGAAAATGGGTGAAATATAAGGACTTCGCAGGAGGTAACCCATGCTAGTACTATTCTCGCCCAAGCACCCTTACCTACGGAGTTCTGATAGAATCCGTTGCATTAGTGCTGGTATGATCGCACCTATTTCATTCTGCACTGCAAATACATACACTCTTTCTC…	0.0708661	0.596774
Chr5	32651955	CATAAATATGAGTCACGGCCTGTAGAATTTTACTTGATATTCGAAAGAGAACGGGAGGTGCAGTGCGCACGCACAAGGAAACAAATGACGGGAGAGGGGAAGAAAGGGGAATGAGTTTATGTATTTGCAGCGCAAACTTAAACAGGTGCGATCATACCAGCATTAATGTACCGGATCCCATCAGAACTCCGCAGTTAAGTGTTCTTTGGCGAGAGTAGTACTCAGATTGGTGACCTCCTGGGAAGTCCTCGTGTCGCACCAATTTTTTTTGAGACGGGTCGTTAGACATTACGCGCGACTGGAACTAGGGACCGCTGGTTTATACGCAAATGTGAGTCAAGAAGCAGGGGCATTTTAATCGATATTAGAACGAGAAGGAGAGGTGCAGTATGAACGCAC…	0.3625	0.945455
Chr5	34064192	*	0.115672	0.742188
Chr5	34066425	*	0.115672	0.742188
Chr5	34066979	*	0.115672	0.742188
Chr5	34067228	*	0.115672	0.742188
Chr5	34067291	*	0.115672	0.742188
Chr5	34068534	*	0.115672	0.742188
Chr5	34069179	*	0.115672	0.742188
Chr5	34069255	*	0.115672	0.742188
Chr5	34069356	*	0.115672	0.742188
Chr5	34069419	*	0.115672	0.742188
Chr5	34069810	*	0.115672	0.742188
Chr5	34070236	*	0.115672	0.742188
Chr5	34070392	*	0.115672	0.742188
Chr5	34070666	*	0.115672	0.742188
Chr5	34070725	*	0.115672	0.742188
Chr5	34070974	*	0.115672	0.742188
Chr5	34071031	*	0.115672	0.742188
Chr5	34073534	*	0.115672	0.742188
Chr5	34073703	ATTGGAGGGAGAAAAAGTGTATGTATTTGAAGCGCAGAATGAAACATGAGCAATCATACCAGCACCAATGCAACGGATTCTACTCAGAACTCCTCAAGTTAAGGGTGCTTGGGCGAGAGTAGCACTAGGATGGGTGACCTCCTGCGAAGTCCTTATATTTCACCCATTTTCTTAGGAAGTCCTCGTGTTGCACCCATTTTTTTGCAGATGATTCTTTCGACGATACGCGCGACTTGAATTATTGTTCTCAGGTTTATTCGCAAATGTGAGTCACGGCACCGTAGTATTTTACTTGATATTAGAACGAGCACGGGAGGTGCAGTGCGCACGCACAAGGAAAGAAATAATGGGAGGGGGA	0.0708955	0.679688
Chr5	34077917	*	0.115672	0.742188
Chr5	34077997	*	0.115672	0.742188
Chr5	34079653	*	0.115672	0.742188
Chr5	34079742	*	0.115672	0.742188
Chr5	34207516	ACTGCGGAGTTCTGATAGAATCCGTTGCATTAGTGCTGGTATGATCCCTCATGTTTCATTATGCACTGCAAATACATACACTCTTTCTCCTCCCATCCCCCCTCCCGTCATTTGTTTCCTTGTGCGTGCACTCTTCATCTCTCCTTCTCGTTCTAATATCGATTAAAATGCCCCTGCTTCTTGACTCACATTTGCGTATAAACCAGCGGACCCTAGTTCCAGTCGCGCGTAACGTCGAACGACCCGTCTGAAAAAAAATTGGTGCGACACGAGGACTTCCCAGGAGGTCACCCATCCGAGTACTACTCTCACCCAAGCACACTTAACTGCGGAGTTCTGATGGGATCCGGTGCATTAGTGCTGGTATGATCGCACCTATTTAATTTCGCGCTGCAAATA…	0.640777	0.0769231
Chr5	38813360	GCCCAGGTCCATTTCCTTTTTAAGCACGATCGAACAACTGGATTTGATTAGATCATGCAGCCCAGATGAATTCTTCAAATAAGAGCGATCAAACGGTGGTGAGTGGATAATGTGTTCTTACATGGACGGTTAGTATTGCATTCCCAAAACCCTAACCAAAGACCGCACTTGAGCTCGCTAGAAAAGAAGAAGAAAGGCAACTAGAAAGAAAATCGACCGCCGTTGTCGCCACACCAGAGCCACCACCGACACCAGAAAGGTATTTTTCCCCTTTTCTCGTTCGAAATTCGATTCTAAACCTACCTATATCCATATCAGACCCAAAAGACCACGGGGTAAGCCAAAAATCATGAACGG	0.621739	0.0972222
Chr5	40002993	AATTAAGAAATTTTAGAGGG	0.63964	0.00943396
Chr5	40003096	TCCAAGTTGTTTACTTTTTGCCCTGTAATTTCTTCTCTATTCTCAATTAAATAAATAGTATACATATATCAATCATAATAATCACAACTAAAATTTGATATTATATATTTAAATATAAATCAACTCAAATTTACGATTTCTTATGAAGTTAAAAATGTACATTATTTTTTAAAATTAGATTTGACTAGTCAGTCCAATTACTCTGATCATTAACTAGTGGTTCGACTAGTCTAATCTTACTTGAATTTTGAATAAGTTGAGATCGACCAAAACTAGTCAGTTTGCTAAAAATTAAAGGCCAATGAGTCAACTCAACCAGTGATGAAGTTTCTAAATATTTTTTTTTTTTTTTAAAAAGGTTATTATAAAATAAAAAGGATTTAAAAATTGAAAAAATTA…	0.63964	0.00943396
Chr5	40306851	AATAAAACACACAGAAAGGTCTTGAGAAAGAAAAAAAAAAAAAACATTTTAGAATGTAAGATTTGATAGCAGTAGCTAATTTCAAGGAAGCACCCAACTGAAGTTATCTCTATACAAATGATATCCTATCAACCAACCTATCTTTTCTTTAGATGAACAAGCAATCTCTTACTTTCCCCTTCAAAGAATTCCAACAATTGCCCAAAACATGACAAGAAGTTA	0.310127	0.826923
Chr5	42137537	TATTTTTTTTAAAAAAATCATCTAAATAAAACCCAGAAAATTCATACTTGAAGAATTTAGGGATACCAAATTCTCTTTTATTTTAGCTTTTTCCTTAATAAAGCCAACTGAAGCAAACAATGTAAACTTGGCAAAAGAGTTAAAGCGTGTTCCGTAGAAATGAGAGATGGTTGGCATCTTCCCAGATAGAGATGGGAATAGCCTTCGGGCTTTCC	0.223958	0.745614
Chr5	42689134	*	0.166667	0.887755
Chr5	46140729	TTTGTGAAGCCTATTAACTTATTTGTACTGTTTTAGTGTATAATATAATTACTCTTGTCAAAAAAATATAAAATATTGTAACGGAAAGTCAACAATAGTTGAATATTTAGCTATAAGAAAAATTCAAATTATCAAAAATTTAATTATAATAAAATGTTCATTTTGCTCGGGTAGTCTTGGCTCGTCAGAATCAAGTCTAATTTGGAAACCAAACTTACAAACTGATGAGTTTTATATTTTAAGTGAATTTGAACTAATGACCTTTAAGTTGAGCATAAAAATCTTAATAACTAAATTACTGTATTAGTGGTAATATGTACTAACAAGTTGAAAGACCTTATAAATATAATTTTCAATACAAGCTCATAATATTTGTGAAGTCTATTAACTCACATGTAC…	0.18	0.836538
Chr5	46144103	*	0.126374	0.872549
Chr5	46612133	TTTCCATTTATGATAAATTATTCTTCACTATTTAATGCATCAAACAAACAAATACCATTCATTGTGTTGAACAAATAGGTGGATGTGATTTCAGCAACAATCAGCAATCGAAAGACCGCGAATTTATGTAGTAAT	0.10101	0.631148
Chr5	47241860	AGGAAGTTTAGTGGATAGAAAAAGTTACATAATTTAATTATAGTTATACTAAAAAACACCAACTTGAAAGTGCTTTGGGTTTAAAACCCTAAATTCCTTTAAAGAACTCCACAACTCAAAAGCTATATATATATATATATATAAATATATATAAAGTTTATGCAGTACATGTTTTAGTGATGACTCTTATAA	0.0957447	0.619048
Chr5	47277471	*	0.25188	0.875
Chr5	47278412	*	0.25188	0.875
Chr5	47278535	*	0.25188	0.875
Chr5	47279560	*	0.25188	0.875
Chr5	47279650	*	0.25188	0.875
Chr5	47514865	*	0.19697	0.757812
Chr5	47515332	*	0.19697	0.757812
Chr5	47515492	*	0.19697	0.757812
Chr5	47515732	*	0.19697	0.757812
Chr5	47515796	*	0.19697	0.757812
Chr5	47516072	*	0.19697	0.757812
Chr5	47516355	*	0.19697	0.757812
Chr5	47516705	*	0.19697	0.757812
Chr5	47516873	*	0.19697	0.757812
Chr5	47517241	*	0.19697	0.757812
Chr5	47517324	*	0.19697	0.757812
Chr5	47517417	*	0.19697	0.757812
Chr5	47517596	*	0.19697	0.757812
Chr5	47518377	*	0.19697	0.757812
Chr6	273294	*	0.202703	0.8625
Chr6	880038	*	0.046875	0.59375
Chr6	2272875	*	0.165	0.858491
Chr6	2801841	*	0.0351562	0.632812
Chr6	2801998	*	0.0351562	0.632812
Chr6	2803922	*	0.0351562	0.632812
Chr6	2866192	*	0.701493	0.134921
Chr6	3017673	*	0.194444	0.715517
Chr6	3019403	*	0.194444	0.715517
Chr6	3777355	GTATAGATATGTATTTAATTGGACAAATAAATAGAAATAATGTATAAATAGTTCTCCTCAATTGTATTAATAATTGAAGGAAACTAAGAAACAATTTATTTTTTTTTTTTTTTAAAAAAGTCAATTGTCAAATATAATAATAAAATAATTATTAACAATTAAATTATGACAAATATGAAATGTTAAATACTAATCCAATAATTTCTCCCTAAGAGAATTAGAATAGATTTATAACTTATGTATAATCTAAATTGTAAGAC	0.0833333	0.821429
Chr6	4565782	*	0.0229885	0.731481
Chr6	6652619	*	0.107407	0.7
Chr6	6652672	*	0.107407	0.7
Chr6	6653256	*	0.107407	0.7
Chr6	6653323	*	0.107407	0.7
Chr6	6655001	*	0.107407	0.7
Chr6	6655143	GTTGTTTTTGACATACAATAAT	0.107407	0.7
Chr6	6713445	*	0.4375	0.9375
Chr6	6770671	CTTATAAGTATCTCCTAAAAATACATGATCACATTTATTTTAGCTGAATTTTTATTTAGCTTTTACTCCTCATAGATTCATTCAAATGCTTCC	0.0775862	0.740385
Chr6	6773102	GGTACTATTAGTAGTCAATATGTGTGTGTCATAATCAAAGTATTTGTCTAGAAACTCTGGCAAACTGCTTTGTCTTCCTTTTCAACCAGCAACCCGTTAGAAGGGAGTGGATCTGCATCTATAACACATAGACATTGATTTCTACACTTTCTGAATTCTCATCGTCTTGTAGTTTATGTGTCAATAACAATTGATTGTTAACCTCCAATAATTTTCATTAATAATAT	0.108491	0.87931
Chr6	7543598	TCAATGTGTAACGACCCCAGAAATTTAAAATGAAATATGTGTATTAAAAGATCAAATGCGGAAGCGTAATAAAAATTTTGATTAAACATCCCTTATACTAAAACAAAAAACGTGCTCAAAGTATAAAAGAACAAACTAACTAAAAAGAAACTCGAAAATAAAAGCTATAAATATGACTACGGAGTCTTCAGACGTCCCCTTCGCCGTCTTCCTGCGGAACGGGCTCGGGAACAATGTCTTCCTGATCTGAAATGATTAAATAAGGAATGAGCTACACCAGCCCAGTAAAGACATCACACTATCTCACCGTCACGGAGGTAAAGGTGGGTAGAAAACACAAAGAGACCAATGGAGCATAATTTACAACAAATTCTTTTATCAATAATAAAATCCTTTACT…	0.0526316	0.666667
Chr6	10548572	CTAATTTGTTTGTGTATATAATTGTAGAAGAAATATATATAATAAAGAAAATGGTAAAGAGTAGTAAACTCTGAAATCTAAACATTCATTTTCACCAACTTTTCTGTGATATAGTTATAAGTTAATATTAAAATAATAATAATTTTCAAAAATTA	0.230769	0.801887
Chr6	11001393	*	0.125	0.740741
Chr6	11254662	AATAATATATACATATATGCAATGGTGTAAGCATAAAAAACAAGAATTCGATGCTCCATCTTCACACCTATTATAATAAACTAAAAA	0.231183	0.767857
Chr6	11263055	ATGGCCATGAGAAAGGATTGTTGGGTGATAAATTAACTAGACCTACATAAAAATTAAATAGCTTAAGAATAAAATATAG	0.205	0.809091
Chr6	11277122	*	0.203297	0.75
Chr6	12803721	*	0.0252101	0.589286
Chr6	14506539	*	0.178571	0.869231
Chr6	16390227	TCATAAGGTTAGATACCAATTAAGGAGGCTCCAAGTTGGTAAGGACTTCTTTATAATTCGTTAGTTGTTTGCTGGAC	0.31	0.820755
Chr6	16563720	*	0.392157	0.935185
Chr6	16583964	TGCCCTATAGTAGATACTTCCGAATCAATACACGACATCAAAAACTGGTTTTTACTGGTGACAGAATTTTAGAAAAATAAAAGGGTGCTTGTGTGATTATGGGATCATAACTGCCTATTTATATCATCATACTTTTGTATTTCTCATTTTGCTTATCATCAAATAAAAAATTACAAAAATGATATTCGTACATATTAAGCCCATATATAAGCCTG	0.397959	0.921053
Chr6	19298901	AGTCCATTTCCGACACCCTTGAGTCTTCGACATTGATCTTATTTCCCCATCACTTGAATTTTTAAAAGTGAGATAAGTGAGAGTG	0.622951	0.0952381
Chr6	19325006	*	0.796296	0.246154
Chr6	19325068	*	0.796296	0.246154
Chr6	19325493	*	0.796296	0.246154
Chr6	19326347	*	0.796296	0.246154
Chr6	19326596	*	0.796296	0.246154
Chr6	19326705	*	0.796296	0.246154
Chr6	19326807	*	0.796296	0.246154
Chr6	19327007	*	0.796296	0.246154
Chr6	19327143	*	0.796296	0.246154
Chr6	19327244	*	0.796296	0.246154
Chr6	19327524	*	0.796296	0.246154
Chr6	19327618	*	0.796296	0.246154
Chr6	19328102	*	0.796296	0.246154
Chr6	19328191	*	0.796296	0.246154
Chr6	19328274	*	0.796296	0.246154
Chr6	19328401	*	0.796296	0.246154
Chr6	19328508	*	0.796296	0.246154
Chr6	19328767	*	0.796296	0.246154
Chr6	19329036	*	0.796296	0.246154
Chr6	19329137	*	0.796296	0.246154
Chr6	19329239	*	0.796296	0.246154
Chr6	19329411	*	0.796296	0.246154
Chr6	19329627	*	0.796296	0.246154
Chr6	19329829	*	0.796296	0.246154
Chr6	19329968	*	0.796296	0.246154
Chr6	19330135	*	0.796296	0.246154
Chr6	19330302	*	0.796296	0.246154
Chr6	19330396	*	0.796296	0.246154
Chr6	19330574	*	0.796296	0.246154
Chr6	19330675	*	0.796296	0.246154
Chr6	19330797	*	0.796296	0.246154
Chr6	19330892	*	0.796296	0.246154
Chr6	19331105	*	0.796296	0.246154
Chr6	19331373	*	0.796296	0.246154
Chr6	19331627	*	0.796296	0.246154
Chr6	19331916	*	0.796296	0.246154
Chr6	19332281	*	0.796296	0.246154
Chr6	19332342	*	0.796296	0.246154
Chr6	19332416	*	0.796296	0.246154
Chr6	19332596	*	0.796296	0.246154
Chr6	19332756	*	0.796296	0.246154
Chr6	19332987	*	0.796296	0.246154
Chr6	19333334	*	0.796296	0.246154
Chr6	21015664	*	0.196154	0.698413
Chr6	21017771	*	0.196154	0.698413
Chr6	24452582	GTACTTCAGCATGTGTCAGCTCGTCAAAGAAACTCCCAACTGGAGTAGTAACCTTGTTTTGCGAAGGGCCCTCAACTTGTAAGTCAAAGACGAGGACCATGAACAATAGGAGAATATATTCCACATTGGTTGCCTGGTTAACGATAAGGTGTGTAGTATAATCATTGATGGAGGAAGTCGCGCCTACATGGCAAACACCCTATTTATGGAAAGATTAGGATTAGTATGCATTGCTCATCCCAACCCCTACTAGTTGCAGTGGTTGAATGAAAGCGGCGAAATAAAGGTAACCTAGCAAGTCATGGTACCATACTCCATCGATGAGTGTAAACATGGGCTATGTTGTGATGTTGTTCCTATGCATGCCAACCATGTGATATTTGGCTTGCCTTGGTAATT…	0.681818	0.130435
Chr6	27147810	GCATCCCCTGTAACGGCCCCGGAAAATATAAAAATGAAATGAGTATTTAAATATATCGAATGCGGAAGCGAGATCAAAATTTCAGTTAACATCCCTTACACGAAAAACCAAACAGACGTACTTAAAATATAAAAGGTTAAACTAACTAAGAAAGAAAACTCGAAAATAAACTATGCGTATGACTACAGAGTCTCTAGGCATCCCCCTCGTCGTCCTCCTGCGGAACGGGCTCGGGAACCATGTCTTCCTGATCTGAAATGGTTAATTAAGGAGTGAGCTACACTAGCCCAGTAAGAACATCACGGTATCTCACCGTCACGGAGATAAAGGTGGGTAGAAAACCACAAAAAGACCAATGGAGCATAATTTACAATAAACTCGTTTATTAACAACAAAACC…	0.340909	0.87
Chr6	28469200	*	0.282258	0.824561
Chr6	29611471	*	0.309091	0.90625
Chr6	29859940	*	0.856557	0.105263
Chr6	29888247	CTACTTTCAACACCAAACTAAGATCAAGACAAATGTTTTGTTTAGTCTTAAATAG	0.865591	0.0444444
Chr6	30545681	G	0.138462	0.89
Chr6	30565778	CTTTTCACAGCAAGTGAAAATGAATCGTTCCTTTTTTTTTTTTTTTTTTTTTT	0.183544	0.705882
Chr6	31513226	AATCAATTCTTAGTCGGAAAACTAACAAGTGGGAGGGGCATACAACCAAATGGCCCATATTTGGCCAACAAGAGT	0.05	0.644068
Chr6	31539519	TCCTTACTTGATCAAACTCTTAATTGGGTCCTACCACAAACTGATACGTACAATCTTTATCCACAAACTATT	0.0491071	0.65
Chr6	31703373	AAAAGTCTTCTTTATAAGGTCCTTTTACTTTCACTTGGCCAATAAAGTTGGAGAGCATGATGAGATCCCATAAAAGCAGATCTAGAAGGTAAATGCATTACCTAAAGTGGTCTTTTTTGCTTGGGAGATGTAAGGGAATTTAGTGTAACCCTAGACAAGTGGATCAGTAGGAGAAGGATCCTGTTGAATAGCGTTTCCCTTGTAGAAGTGATACAGAGTCTTGTAGCCATATTCTTTCATGGTATCCGTTCGCGTATCAGTTGTGGTACATTGTCTACAGTTGGGTATTAGCTAGGTGATGGGGAATCAGTAAGGTATTAATTAAGATCCAGACTTGGGGTGGACTGCAGGAGGATCAGTACTCTGTAAGGTTTATTCCCTTGGCAACATTTTGAATGA…	0.186441	0.844828
Chr6	34885382	A	0.0808824	0.952381
Chr6	34894155	A	0.163551	0.833333
Chr6	35522704	*	0.267857	0.87037
Chr6	35644012	TCAAAGAATGTAGCGCCCGGAAAGGAGGAGGAAAAAAAGAAAAAAAAAAAAAAAAAAGGGGGGGGGGGCCACGTCAGCAGCCACGTCAGCAGGCCCGGTCAGCAGTCCCGGCCAACCAGGGCCTGCCACGTGGCAAGACCGCGTCACTCCGAAAGGGGCCACGTTGGCGATCTGCGTGGGTGCGATTCGACGGCCCAGATCAATCGCGCGATCGGATGGCCCAGATTCAATAAAAAACGAACGGTCCATATTAAAATGAAATGGACGGCTGAGATCAAAAGGCAAGGGGTTATAAATAGAACCCCCACACCAGACCACAAACCCTAGCCGCCAGCCGCTCGCCGGAGAAGACGAACCAGAGGCCGACCGCCGCCACCCGCCGCCACTCGCCGCCGTACC…	0.0113636	0.541667
Chr6	35834959	*	0.188596	0.70339
Chr6	35854376	CCTATATCGCATTTAAAGAGGGAACGGATTCGGACCGTCTACGCGTGCGAAAATAAATTCAGACTGTCCAATCGCGGGCACACAGATTGCCATTGTGGTCTCCCATGTG	0.32	0.836538
Chr6	35854412	GCGTGTCTTGCCACGAAACGCGCTCCAGTTTGTCAGGGATATTGACTGGACGGTC	0.32	0.836538
Chr6	35877913	*	0.106195	0.932203
Chr6	36172680	GCGTTAGGATACTACATTAGTATTCAACTTATCAATAACTTTGGCATGTGACACCTAAATTATTGTTGTTAATAGTTAATAACGAAGAAAATATTTAAATAAAATTTTTTTCAAAAATATAATGGCCAAATTATTATTTTAGTCAAAATATTTATTATTGCATGCTATTCATAAAAAAAAATAAGACTCAAATAACTGTTAATCAACTATAGTTTTCATTTTCATTCACTCATCATAGATCTAAATTCATAACTAATTACATTAGAGATATAAAATGTTAGGTGAAGAAAATAGAAAATAGAAAATAGTGGAAAAGAAAATCAAAAAATGGAAAATAGCAGAAAACAGATGAATAAGAAGATGAAGATGGAAGA	0.372549	0.925
Chr6	36862641	*	0.81746	0.0833333
Chr6	37658946	*	0.0299145	0.6
Chr6	37870412	TGCAAGTCTCAGAAAGTTAGTATCGCTTTCTGTTCAAAAATCCAAACACTTAATGATCAAATTCAAGAACATCATGAAGCCTCAGTAAGTTAGTATCGCTTTCTGTTCAAAAATCCAAACACTTAATGATTCAAATTCAAGAACATCAT	0.313559	0.815789
Chr7	539917	TATTACACGAATCCAATTTTCATTTCATCCGAAAAAATAATTGATTAGTTAACTTATTTTTAACATGACCCAACAATTTTAGCTTTTTAATTATAAAATAAAATAAAATATATGCATTTATAACTGATAAAACATATTAAAAATTAAACTAAATTGTAAGAAGTATCAAATTTCAAAAACCAATTTAATAATTTATTACTTTTGTCTACAATTCCTTACTTGAAAGCCATAGAGCTTGAAAAATTTTCTTAGAA	0.388889	0.914894
Chr7	595175	AAAATTTCTCAAATACCCAGAATTTG	0.0721649	0.722222
Chr7	600585	*	0.0701754	0.836735
Chr7	616990	TTTTCTCATTAACCTATATATTTACAGATATCCATTAACTAAAAAGAAAGCATTTCTATTTAGG	0.119403	0.868421
Chr7	1181890	AAACGTGAAGAACAAGTAGCTTCACCAGTCAAGTAGGTTTCGAAATATTTTTGAA	0.780992	0.0517241
Chr7	1494501	TATATTATGTGTCCAACAATAGTTTTATACATAAAATTCACGAAGTACAATGGTTAATATTTGTGCAACACCTAAGTAAATATTCGTGGCACGTCCTAAAGAAATTTAATTACCATAAAATTCGTTAGCTTCCTAATAATTAAACAGAATGAATTCTAGCTTTATCGTTATAATCTCATAAATACATTGATAAATTTATTTTTATTAGCGGTTAAACTTAGTTTTTTTATTTTTTTTATATAATTTTACTACAGAGTTATATTTTTGCAAATACTACTAAAAATCAGAAATAATTTTATAATTTATCTTTATAAATTAAAAGGCGGTGTGACTTTTTCTAAATTAAGACCTTATACTTTATTTTTTGGCAACTCATTATCCTATACTTTATATGTTAAT…	0.202703	0.97
Chr7	1508781	G	0.263158	0.960526
Chr7	1788298	*	0.148936	0.694444
Chr7	2150809	CCTAGCCGCCAGAGCCCCTCGCCGGAGAAGACAACCCCGCCGCACTGAAGAAATTTCCGACTGCTAAAGGAGGTAAAACTTCTTTTCTCTTGCACAAAATTCAATTTTAAATCCACTCATGGCCAAATCGGAGTGAAGGAACAGGCCAATTGGTTGCAAAATGCTACCGAAGCC	0.0740741	0.634921
Chr7	2833394	GTCTCCTATATCAACAACCTACGTAACCCAAGATTTATTATTTTATACAAAT	0.05	0.684211
Chr7	3491454	TGATAAATTCATAAGTTATCTGTAAATTTTGTCAATTACTTGTAAATATAAACTAGACAAATCTATCAATTGCAAATTTAAAAAGATTATG	0.521739	0
Chr7	3533551	T	0.658879	0.155172
Chr7	3612045	C	0.777311	0.025
Chr7	4309144	AAGGCCAGCGACTAAGGTTTATATCAGTGTGATGCAAGATATTTATACCTATCTCT	0.36	0.901786
Chr7	5031935	CCTATCCAACAGATAATAGAATAGGGAAAAGTTTTAGGATTTATAATTTTCGTTAAGAACATTAAAAAAA	0.189189	0.857143
Chr7	7432431	TTACTGACGTTGTGGCTTATATTGGCACGGGGGGGGGGGGGGTTGTTGGGGGGTGTGGTTGTAGCCATTAGAGCAGATATGGATGCTTTGACCATAGAGATATATGTGCTTCCTTGTTATCATTATTGATTACTGCTATCTTGTTGAAGAATTCCCTGGTCAAGGGTCTAATATTGATTGAATATTGTGATGGAATATGATGATTAATGCACTCACGTAATTATCCACATTATAGAATTGATTGTCATGGGTTTGATTGATACACATGAGGGTGTAGATTGGGCGCACAAGAGTAAAGTCCCTGGTAAGATGCACGCTTG	0.342593	0.846939
Chr7	8694536	AGACATAAAGTATTTTATTCTAAAAGCTATTTAATGTCTTGCTTACAAGTTGACTATCTTTATTTAATGTACCAAATTATAAACCATGAAGAATC	0.427632	0.982456
Chr7	9910217	GTAGGGCAACTATAAGGAATTTAGAAATAAAAGCATATAAGTCAAAGTCTGAAACGACAAATAGACGATTTAAGAGCCACATGGGTGTGCTGTTGTTAATTCCTCTATTTTTCTTAATTATCCTCATGAGACCTTTGCCTTAGTCAAGTGTCTTTCATTGGGAGTACATATTAGTCTCTTTGTTTTCATAAGAGCCATCATGGTCATAAGATTGCAACTGTATTTCAATACTATTTATTAGTAAATTCTAAAATTAAAATAAATAATAATATTTTAAAATATAAAAATATATTAAGACTAATATTTTTTTTAGTTTATTATGATTAAATGATGTTTAAACAAATATGCAATATCCTAGATATTCAATCAAGAACCTAACATATTTAATTTTATTCAATC…	0.346774	0.970588
Chr7	10175862	*	0.201087	0.711864
Chr7	10605692	ACCATGTTCAGATCAGGAAGACATGGTTCCCGAGCCCGCTTCCGCAGGAGGACGACGAAGGGGATGCCTAGTAGACTCTGTAGTCATACTCATAGTTTTATTTTCGAGTTTCTCTCTTAGTTAGTTTAATCTTTTATATTTTAAGTACATTTTTGGTTTTTCGTGTAAGGGATGTTAACTGAAATTTTGATCTCGCTTCCAGCATTTGATATATTTAAATACTCATTTCATTTTAATATTTCCGGGGCCGTTACACAACATCAACGATTGTTAGTTATTTCAAAGGGTTTGGAAAGAATATAAGGTAAT	0.70082	0.0983607
Chr7	14229914	GGGGGGAGGGGGGAATAGTGACCATAAGATAAGAGGGGAGGTTTGCCGTGAATGACTAAGGGTTGAGAAGGGAAATCGAGTAAGGATGGAGAGCTTAAGAGTGAAAAATGACCAGAGAAGAAGACTGATTGTCAGAAAAGACTCCAACTTC	0.375	0.907407
Chr7	14636295	GCTTTTGACCCATCCAAAATGCAATCAAGCTTTCTATTCAATCTTATATTTCTTTTCTTTTTGAAGTCGCATTCTTCATAACATGTCATTCTCTTGTGGAACTGATAATTTTGATTAATATTTGCTCTCTATACAATGTATGAGTCTGGCTATACTTTTCTTTTTATCTTTACTTCTTTATGGCATTTCTCCCTTTTTCTATTTTCTTTGACTTCCTCTTTTCTATCTCTTTTTTGTTTCTTTTTTAACCTTCCCCATATTTTCTTTTTTTTCTTAAATTTCTGCTTTATTTCTTTTTATGTACTTTTTCCCTCTCCGAGCAAACTCTTTTTCAATTGTTTTCTCTTTTGAAACAGCATGATAATCTTGTGGATTTATAGAATGATGATTTGCGAGTGG…	0.354839	0.909091
Chr7	14865876	TTAAGAACTTTGAAATTTAAAAAAAAAAAAACTCAAAACAAAAACACTATGAACCAAATGGGTTCCCTCTCATTTAACGCTCTTGTTTATTATCTTAGGCTAGACATCATCAACTTTGTCAAGCTTCTTTTCCAAGAATACTCAAGGTGAGTCCTTTAACTTGTTGTGTAGAGAATCCTTCATAAAAGGGC	0.396907	0.947368
Chr7	15340658	CATAAAAAAACTTTCAAATCAGACATATGCCCTCTTTCAGCCAATAACGAAATTCCGGCACGGCGGCTCAGCCGTGCTCCGACGACGGCGTC	0.0839695	0.738095
Chr7	16702903	*	0.102273	0.717949
Chr7	16758369	A	0.149606	0.775
Chr7	16838050	*	0.161157	0.775
Chr7	17000015	TGTTTCTTTGTACTCACAGAGTACTTGAATCAACTTCTCCTCTTCAGTTTTACTCAACTA	0.0403226	0.716667
Chr7	17010357	GACTCGCTACACTGTAGCTGATTTGTGGCTCGCTACAAGATAACTGATATGCA	0.0504202	0.7
Chr7	17028897	GGGCTGAAACCCAAAAGAGACTTCTCAAACATCATCCAAAGGATGATACCGAGTCCCAAACTGCGATTAACTGGGCATCCAATGGTTGCTAAATAGCCATTTCAACACGTAACTTATCGCACACCAAATTTGGCACAACCCATGCCTTTGTATTAACCATTTCTTCCCAATTTCAAACCAAATAAAACAAAACCAAATGTATATCAAAATAGGAGTCAATGAAGGAAACATGCAAAAGGAAATTAAAGCAAACAATAGCAGAAAACGTGCACGCAAAGGTGTACAAAATAAAGCTTAAACACCACTCAACAGCAACCAAAACCATTCATGCATACTGAAACAGACCATTGCGATTTCTTATAAATTTAGTAACTAAAAAGGCATTATGACATCAAAGAA…	0.0945946	0.754237
Chr7	17077523	CCTACGGAGATCATCCATCGAATGAAAAAGATTATACACAACAAGAGGATTCTCATGGCCAAGGTA	0.0315315	0.719298
Chr7	17135536	*	0.028	0.633333
Chr7	17217856	TATCTCGTCTTCAAGTTCCCAAGTAGCTCCGTCACGTTAGTGATATTGCCAGATGACCTTGACCATGGGGATCTTCTTAGATCTTAGAACTCTCTTTTGTTGATCTATGATCTCGACGGGATATTCCAAGTAGGTCATATCTAATCATATTGGGAGCCGTTGGTGCAAAATGATATGGAAGAGATCATGATGATACTTTTGGATCATCGAGACATCGAAGATGTCATAAAGAGTAGTAAACTCGAGTGGCAAAGCAAGACGGTAAGCCACGGGACCAACATGTTCCAGCACTTCCAACAGTCCCACAAATACAGGACTAAGTTTAACTCTCTTCATAAACCTCATCTTTGACTGGGAAGACCTTAAGGAAAACATGGTAACTGGCTGCAAACTCTATAT…	0.0561798	0.796296
Chr7	17322227	GT	0.0447154	0.666667
Chr7	17446934	G	0.0714286	0.790909
Chr7	17514232	CACTTTCCCTCCCTTAAAACCTCACCAAATGCCGTAATACCTTCTTCCTTTCT	0.0487805	0.728261
Chr7	17668893	GATGGATGTAGCACCCGGAAAGGAGGGAAAAAAAAAAAAAAAAAAGGGGGGGGGGGGGGCCCACGTCAGCAGCCACGTCAGCAGGCCCGGTCAGCAGTCCCGGCCAACCGGGGCCTGCCACGTGGCAAGACCGCGTCACTCCGAAAGGAGCCACGTTGGCGATCCGCATGGGTGCGATCCGACGGCCCAGATCAATCGCGCGATCGGAAGGCCCAGATTCAATCGCACGGACGGCCCAGATTCAATCAAAAACTAACAGCTCATATTAAAACGAAATGGACGACTGAGATCAAAAGGTAAGGGGTTATAAATAGAACCCCCACACCAGACCACAAACCCTAGCCGCCCGCCGCTCGCCGGAGAAGACGAACCAGAGGCCGACCGCCGCCACCCGCCGCC…	0	0.735294
Chr7	17812245	*	0.0962963	0.690476
Chr7	17827478	*	0.0037037	0.653846
Chr7	17828168	*	0.0037037	0.653846
Chr7	17829239	*	0.0037037	0.646154
Chr7	17830407	*	0.0037037	0.653846
Chr7	17830532	*	0.0037037	0.653846
Chr7	17882432	*	0.0820312	0.75
Chr7	17894310	*	0.143836	0.846939
Chr7	17894377	*	0.143836	0.846939
Chr7	17949045	TAAATCACACTTATAAATTTTAACTATCAAATTAAAATTAAAATTTAAAGCACAAGCATCCGATGTTAAATAGGTTCAG	0.1	0.824074
Chr7	17970158	ACATATGTGCAGGTGGCTGATTGCATGTAGATGGCCTTTCGCAAACGTGACCCAGGCCCATGCAGCCAACTCG	0.158537	0.775862
Chr7	17980596	*	0.134454	0.783333
Chr7	18019886	*	0.161417	0.719298
Chr7	18020013	*	0.161417	0.719298
Chr7	18020114	C	0.161417	0.719298
Chr7	18048138	AGGTCCAACCTAGACCCAACTGGGCCTGGAGAGTCCAAGAAAATATAAAAGAAT	0.168033	0.818966
Chr7	18255124	TCCGCTGCCACTGCTGGCTGCCATGTGGCACGCATGTCGGTCGCCATGTGGCATGCATGCAAGGCCCCATGTTGGCCTATTTAAGGCCCTCTCCTACCTCTCCTCTGTCATTTTTCATTTTCCCTCCTTCATTTCCACTTAGAGAGAGAAGTAGAGAGATAAAGTAGAGAAAGAAAGTAGAGTGAAAAAACTAGAGATAGAAAGAGACGAACCCAAAAGGAACCCGAGAAAACTTTCCAATCTGCATAGTAAGCCTTCTTTCTCTATTTAATCTCTTCACTAAAAACTTCTAAGACTCATTCTTAGACTTTCCTTTCCATAAATTTTTAGAAATCTCTTCTAAAACCTATAGTTGTCAAATGACCTTTCCTTCTCCTTCAAAATACATAAGCAAGCTCA…	0.169421	0.808333
Chr7	18255128	TGTTTGATTTTATAGCTAGAATTATCAATTGATTTCCATGCTTTAATAGTTCCTTGAATTGAATATGTTTCTCACAATTTTGTC	0.169421	0.808333
Chr7	18396827	TGGTGAATATGTAACGGCCCCGGAAAATATTAAAAAAGAAATGAGTATTTAAATATATCGAATGCGGAAGCGAGATCAAAATTTCAGTTAACATCCCTTACACGAAAAAAACCAAAAAAACGTACTTAAAATATAAAAGGTTAAACTAACTAAGAAAGAAAACTCGAAAATAAACTATGCGTATCACTACAGAGTCTCTAGGCATCCCCTTCGTCGTCCTCCTGCGGAACGGGCTCGGGAACCATGTCTTCCTGATCTGAAATGGTTAATTAAGGAGTGAGCTACACTAGCCCAGTAAGAACATCACGATATCTCACCGTCACAGAGATAAAGGTGGGTAGAAAACCACAAAAAGACCAATGGAGCATAATTTACAATAAACTCGTTTATTAACATGAA…	0.010989	0.546512
Chr7	18949830	*	0.159722	0.733333
Chr7	19003022	*	0.271429	0.825397
Chr7	20435938	*	0.306667	0.833333
Chr7	20436050	T	0.217742	0.723214
Chr7	20623343	A	0.144628	0.754098
Chr7	25614250	TACTTCAGTTATATTGACTATTTTTTAAATATTTATTTTATTATTATTTTTAATATA	0.376812	0.903509
Chr7	27431044	TCACTATCTTATAATAATCATACTTTATTATTG	0.622642	0.0625
Chr7	28184351	GAGTTCACATCCAATATG	0.196203	0.932203
Chr7	28471775	CAATT	0.745455	0.163793
Chr7	28519201	TGTAGCAGCCCCGGTAATTCAAAAAATGGAAATTATATTATAAATGTTAAATGCGGAAGCGAGATCAAAATTTCGGTTAACATCCCTTACACGAAAACCAAAAACGTACTTAAAATATAAAAGATTAAACTAACTAAGAGAGAAACTCGAAAATAAAACTATGAGTATGACTATAGAGTCTCTAGGCATCCCCTTCGTCGTCCTCCTGCGGAACGGGCTCGGGAACCATGTCTTCCTGATCTGAAATGGTTAAATAAGGAGTGAGCTACACTAGCCCAGTAAGAACATCACGATATCTCACCGTCACGGAGGTAAAGGTGGGTAGAAAAACACAAAAGACCAATGGAGCATGATTTACAACAAATTCTTTTTATTTATGATAAAACCTTTACCATCCAC…	0.581395	0.025641
Chr7	28619092	*	0.00485437	0.745455
Chr7	28636309	*	0.152542	0.692982
Chr7	28728813	*	0.0873016	0.920455
Chr7	28814169	TAATTGTTGTAACGACCCCGGAAAATATTAAAATGAAATGAGTATTTAAATATATCGAATGCGGAAGCGAGATCAAAATTTCAGTTAACATCCCTTACACGAAAAACCAAACAAACGTAATGAGGCAAATTTGGGGACCAAATTTCTTTATGGGGGGGAGAGTTGTAGCACCCGGAAAGGAGGAGGAAAAAAAAAAAAAAAAAAAAAAGGGGGGCCACGTCAGCAGCCACGTCAGCAGGCCCGGTCAGCAGTCCCGGCCAACCGGGGCCTGCCACGTGGCAAGATCGCGTCACTCCGAAAGGAGCCACGTTGGCGATCCGCGTGGGTGCGATCCGACGGCCCAGATCAATCGCGCGATCGGACGGCCCAGATTCAAACGCACGGACGGCCCAGATTCAA…	0.00943396	0.64
Chr7	28860446	ATCTATCCGTTTGATGATAGTCCAATCAAACTTTTCGGGTCGGGTTAAGTTCGTACATGAACGGGCCTGGCCAATATG	0.194444	0.922414
Chr7	28899011	T	0	0.534483
Chr7	29095754	ACTTTATTAGTTTGTAGAATGTGCATTAGACAAAAACCAAGTCTTAATATTAATTTGAAGAATTACAACTTCATTACAACAAAATAAATTCTGATCAAGCATGTACATTGTTTCCTAACACTTGATCAAACCAGATCAACACTACAAAAAAGTTGCATCACTCATTAGAAATAAAAAATTTCTACTAAA	0.321101	0.853659
Chr7	29096295	CATAATTTTGGGTCATGTCATATCTATATAATATTTTTTTTTGTAAGTTTCTTTGTGGGGCTCTTTTTGGTTAATGTCCC	0.321101	0.853659
Chr7	29102472	*	0.321101	0.853659
Chr7	29102580	*	0.321101	0.853659
Chr7	29102697	*	0.321101	0.853659
Chr7	29102902	*	0.321101	0.853659
Chr7	29102963	*	0.321101	0.853659
Chr7	29103205	TTAAAAAGAATTGAAGCAAATGTGA	0.321101	0.853659
Chr7	29103775	TCC	0.321101	0.853659
Chr7	29103838	GGGAAATTTCATTACACTTTTCAGTGAATTTAATAGTCGAGACTACATTAGTGATTAACCATAAAATTCT	0.321101	0.853659
Chr7	29104411	GGAAAAATAGATTTAAACCTCAATGACCCAACTAAGCAGTCCTTCTTACTTGAATATTATAAAATAAAACATTAAATCTCCACTAAATTACTAACTTATGAGCAA	0.321101	0.853659
Chr7	29104975	GACGATATCCTGATTAGACCAACATTGCAATCAAATGTGGCTAAAAACCAATATTTAAA	0.321101	0.853659
Chr7	29105050	*	0.321101	0.853659
Chr7	29105128	*	0.321101	0.853659
Chr7	29106596	*	0.321101	0.853659
Chr7	29660800	ATACGTAAAAATTTAAAGTATTACTAATCATAGTAAATTATAACACCAATTTTACACGACAGCGTGTGACGAGGACTAAAGTTACCACGTCAGCATGGATGATGTGGCAATGATTTCTTAAA	0.83913	0.176471
Chr7	29660806	CTAGCAGTTTACATGTATTGGAGAAATGGGTTAGTTGTGTGATGTGTGAATCAACAAGCAAAAAATTCAGTTTGCTAGTGGGAGAAAGCTAGAGATAGAAAATTGGATGAGCAATTTATCTAACCTAAAAATAGGAGATCTATCATTTTGGTATCTAAATTATACATTATACATATATATATATATTTTTAGACACGTGTGTGTGTGTGTGTGTGTGTGTGTGTGTGTTCATTAGCCCATGAGGAGTTATAATGGAA	0.83913	0.176471
Chr7	29726721	*	0.808594	0.188525
Chr7	30010020	*	0.607407	0.0923077
Chr8	835981	*	0.0932836	0.846154
Chr8	836248	*	0.0932836	0.846154
Chr8	836383	*	0.0932836	0.846154
Chr8	836453	*	0.0932836	0.846154
Chr8	836613	*	0.0932836	0.846154
Chr8	836815	*	0.0932836	0.846154
Chr8	837253	*	0.0932836	0.846154
Chr8	837474	*	0.0932836	0.846154
Chr8	842497	*	0.0932836	0.846154
Chr8	843898	*	0.0932836	0.846154
Chr8	843982	*	0.0932836	0.846154
Chr8	844890	*	0.0932836	0.846154
Chr8	847042	*	0.0932836	0.846154
Chr8	849004	*	0.0932836	0.846154
Chr8	849511	*	0.0932836	0.846154
Chr8	849596	*	0.0932836	0.846154
Chr8	909330	TTGTGCGATTTTTTTACTGTTCTATTTTCTACAGGTTGATCGAAGAAAAAATCTCAGCCGGAAAAGTGTAGGTATTTTTT	0.201493	0.707692
Chr8	1185705	AAATCAATTTATTTTGTTACCCAATTATAAATTGAGTCTTTTTCTTTTCTAATTTTCTGTCACTCTCTTGT	0.689516	0.05
Chr8	2119518	*	0.189394	0.820312
Chr8	3024184	*	0.253731	0.769841
Chr8	4191974	TGAACTCTCTACCGCGCCTCCTTGGCGTGGTGTCTCCACAAGTACTGCTTA	0.695833	0.185484
Chr8	4303722	TTGTTTATGTACATATTGTTTTCATCAGTAAATGCCAAGAAAACATTTCCACTACTTAGGAAAATCTACGTTCCTATATTCTGTGCATTAT	0.876404	0.240385
Chr8	4851673	*	0.214286	0.777778
Chr8	5012710	*	0.757937	0.0169492
Chr8	5538452	CAATTATGTAACGGCCCCGGAAATTTAAAATGAAATGTGTATTAAAAATATCAAATGCGGAAACGAAGTTAAAAATTCGATTAACATCCCTTACACTAAAACTAAAAACGTGTTCACAAAATATAAAAGATCCTACTAGCTAAAGGAGAAACTCGAAAGTAAAAGCTACGAATATGACTATGGAGTCTTTAGACATCCCTTTCGTCGTCCTCCTACGGAACGGGCTCGGGAACAATGTCTTCATGATCTAAAATGATTAAATAAGGAATGAGCTACACTAGCCCAGTAAAGACATCACGATATCTCACCGTCACGGAGGTAAAGGTGGGTAGAAAACACAAAAAGACCAATGGAGTATAATTTACAACAAATTCTTTTATCAATAATAAATCCTTCACC…	0.5	0
Chr8	5570007	TATGTCCATGTCAAATAGGAAACACATGGCCAAAACTACAACCAAAATCACCTCCAAC	0.685039	0.137097
Chr8	6606281	*	0.428571	0.936508
Chr8	8252087	GGGGAAGATGTCCCTATGAAGTCCACTCATTCCTGTTATGTAAATACTTTAGTTACTAAATGAGCTTTATAATTCTCAATGACTCCGTCAAATTTATATTTAATTTTGTAAACTTATTTGCAACCATGGATTAATGTTGTTGGTCTCCATTGCATCAAGCTCAGTCTGTAAGCATTTCTCCAACATTTATGAGTACTATCTG	0.420561	0.97619
Chr8	9980926	*	0.772321	0.262712
Chr8	10455409	*	0.883117	0.322581
Chr8	11646984	*	0.692308	0.0166667
Chr8	17666460	*	0.667939	0.0666667
Chr8	17667245	*	0.667939	0.0666667
Chr8	17667323	*	0.667939	0.0666667
Chr8	17667725	*	0.667939	0.0666667
Chr8	17668102	*	0.667939	0.0666667
Chr8	17669365	*	0.667939	0.0666667
Chr8	17669652	*	0.667939	0.0666667
Chr8	17670157	*	0.667939	0.0666667
Chr8	17670855	*	0.667939	0.0666667
Chr8	17670925	*	0.667939	0.0666667
Chr8	17671215	*	0.667939	0.0666667
Chr8	17671550	*	0.667939	0.0666667
Chr8	17672100	*	0.667939	0.0666667
Chr8	17672199	*	0.667939	0.0666667
Chr8	17672261	*	0.667939	0.0666667
Chr8	17673414	*	0.667939	0.0666667
Chr8	17673484	*	0.667939	0.0666667
Chr8	17673537	*	0.667939	0.0666667
Chr8	17673633	*	0.667939	0.0666667
Chr8	17673895	*	0.667939	0.0666667
Chr8	17674115	*	0.667939	0.0666667
Chr8	17674428	*	0.667939	0.0666667
Chr8	17675049	*	0.667939	0.0666667
Chr8	17675161	*	0.667939	0.0666667
Chr8	17675245	*	0.667939	0.0666667
Chr8	17675442	*	0.667939	0.0666667
Chr8	24609447	*	0.0879121	0.709091
Chr8	24636486	ATTGCGGCATCTCAAAATTGACCCTTACACCGGTTAAATATCAATAATACATTCCTTCTTTGAGACCTTCTAAAAAAAGTGTATATGAAGTAACCATCTGCATTTGTTGCTCGGGGGGGGGTATAGGAAAATTTGTCATTTGAAGAAATTCTTGGGGGGGGGGGGTATAGGAAAATTTGTCATTTGAAGAAATTCTTGTATGGTTTGAAGGAGAATTCCCGTGGGGGGGGGGGGGGGGGGTATAGGAAAATTTGTCATTTGAAGAAATTCTTGTATGGTTTGAAGGAGAATTCCCGTGCATGGTTTGACAGATTTAGTGAAGTAGCTCTGAAATTTGAAATAAAAAAGAGTTACTATGATCACTCGGTCTTTTATAGACAGTCAGCAGCTGATTTTATA…	0.00581395	0.604651
Chr8	27088289	*	0.859259	0.284615
Chr8	27202992	TCCCATAGAATTTAGAATTTATTTCAAATTTTATGGGATTTATTCCAATC	0.987342	0.472222
Chr8	27205255	TTATGTAACAAAAACAACACTTCCAAAGATTTTCAAGGGAACATCCAATTGCAACCAAATGGTAGAGAAATATTTTGAGAAAACTTGACGTGGAGTTTGAAAATTTAAGATTCTTG	0.989899	0.395833
Chr8	30509608	CATGAGCATATGCATTCACAGTCTAAATTACACACCTGAAGACTTGCTAATTTATTTGATGAAGTAATAATGATGCGAACA	0.432	0.934426
Chr8	30651101	*	0.0681818	0.684615
Chr8	30651231	*	0.0681818	0.684615
Chr8	30651338	*	0.0681818	0.684615
Chr8	30695525	GTTACATGACATGACACGAAATATTTTTTCAAGGATAATTATACAATTTTGCATCA	0.108108	0.935185
Chr8	31649255	ACTTGCACTGCCTCCGAGCTCTCCGGGTTCATAATGTGTTTCACGTATCTATGCT	0.354839	0.894737
Chr8	31807806	TTTCTCTCTCTCTCTCTCTCTCTCTCTCTCTCTCACACACACACACACACACACAC	0.652985	0.0615385
Chr8	32739013	TATAATTTTGCACCTGATGTTTGCTTTCAATTTCTTCTATCTTGAAAGGAATTAATTAATTAGTAATTAATATGAATTGATTATATATATATATATATCAAAGTAATTCTTATTTGATTACTAATTGTCTTCTTCTCCAACAATTTAAGACTGAATAATATTTAATAATTATATG	0.273148	0.918033
Chr8	32758633	AAAAAAATCGAACTTGGTCAAGTGTATTAACCAGAGGATTAAGGAGAAGAACTAGAAAACGCAGAGACTCATAACATGGTATG	0.36087	0.887097
Chr8	32776669	*	0.0338983	0.65625
Chr8	32890425	TCTATTGTTCATAAACAACCATAAACACCCTGCTTCTAATCTACCTGTGTGGTAATGTAAATTTCAAAATG	0.679012	0.0882353
Chr8	33620705	*	0.0481481	0.730769
Chr8	33621071	*	0.0481481	0.730769
Chr8	33621143	*	0.0481481	0.730769
Chr8	33621240	*	0.0481481	0.730769
Chr8	33621442	*	0.0481481	0.730769
Chr8	33621576	*	0.0481481	0.730769
Chr8	33622124	*	0.0481481	0.730769
Chr8	33622512	*	0.0481481	0.730769
Chr8	33622739	*	0.0481481	0.730769
Chr8	33623687	*	0.0481481	0.730769
Chr8	33624019	*	0.0481481	0.730769
Chr8	33624138	*	0.0481481	0.730769
Chr8	33624355	*	0.0481481	0.730769
Chr8	33624662	*	0.0481481	0.730769
Chr8	33624895	*	0.0481481	0.730769
Chr8	34741675	CAGCACTGCAGGAAATTTGAAATGCTGGAAATGCCAATACAAAGAAAGATGTGCCCAACCA	0.783186	0.0666667
Chr8	36315270	*	0.314103	0.924242
Chr8	36518493	*	0.242537	0.915385
Chr8	36518546	*	0.242537	0.915385
Chr8	36520288	*	0.242537	0.915385
Chr9	146625	*	0.698413	0.194915
Chr9	147884	*	0.71	0.153846
Chr9	565718	AAAATTTCTAGATGATATCTTGGGAAAGTAAGGAGCATTTTTCCTTTCTA	0.258929	0.764151
Chr9	614940	CTATGTTACGTATCATGATATTTAGTTTTGATTAAAAAAATTTAAATAAT	0.0283019	0.880435
Chr9	1169884	T	0.0719697	0.59375
Chr9	1993570	*	0.588235	0.0555556
Chr9	1993678	TTTTTGTGTCAATCAT	0.588235	0.0555556
Chr9	2270247	AAAAAAATTGTGGGTTATATATATATATATATTATTTAATTAATCTAATTTATTAATATACTCAAAAAAACAGTAGGATGTTCTAATAAT	0.0169492	0.546512
Chr9	3092776	CATTCACTGTATATTTATAATGATAATATATAAATTACAACAAAGTTAACCCATAAGAGTAGATTAATCATTATGCAAATGTGAATTTTCGTTATTTAAAATAAAAACTCAATATTCTTTAAGTCTACTTTTTGGGTTTTGGTGGATACATCTCGTTTTTATTATTCAACTGAGTAGTTGGTATTCTATATAAAACATTAACTGTATATTTATAGTGATAATATATAAATTACAACAAAATTAACCCATAAGAGTAGATTAATCATTATGCAAATGTGAATTTGCATTATTTAAAGTAAAACCCAATATTCTATTTTAAGTCTACTTTTTGAATTTTGGTGGATAACATCTTATATTATTACTTAACTGAGTAATTGATGTTCTATATAAGACATTCAC…	0.6875	0.12069
Chr9	3888620	*	0.674419	0.0689655
Chr9	4244421	*	0.734615	0.0403226
Chr9	5361512	ATGGCCTTTAATTTTCCAATCAAACAAAGCTCAC	0.222222	0.75
Chr9	5432350	CTTAGTACATAGTTGTTATAAAATTTTCAATTTGATGACAAGAAATCTCTGTTTTATAAC	0.636842	0.0595238
Chr9	5432943	AACACAAAAATCTAGTTTTATTATATAATAGCAAAGAATTCCTAATTACAAGGATATCAATATATGTTTAAAGATTTTTTATGTAAAAGTCTGGAACTTAAAAGAAAAGAATTTATTATTTAAAGGAGGTAAAAGCAAACAA	0.207407	0.723077
Chr9	5438107	*	0.207407	0.723077
Chr9	5438934	*	0.207407	0.723077
Chr9	5439275	*	0.207407	0.723077
Chr9	5439335	*	0.207407	0.723077
Chr9	5440240	*	0.207407	0.723077
Chr9	5440528	*	0.207407	0.723077
Chr9	6312287	*	0.766917	0.0714286
Chr9	6518621	ACAAAGTCAATAGGAATATAAATAATATCTTTTTCACTTCAACAAATATAATATATTTATAGTTATGTTGATACATAATATTTAATTTTATTTAATATTTTCTACCAGTAAATACATC	0.661765	0.0576923
Chr9	6553381	TTGAGAACACCTAAAATCCGTTATTACATAATCATTAAGACTCTCTCAATAA	0.728395	0.105769
Chr9	6629296	TCTTGCTTGGTCAAATACTAACAGAAAGATTTGACCGAAAGAGACTTGTTCATAGTCTTACACCATGCAGGGTTATCATA	0.603846	0.0645161
Chr9	6867595	*	0.662791	0.137097
Chr9	6927760	*	0.723077	0.177419
Chr9	6953880	*	0.775	0.0689655
Chr9	10525223	*	0	0.569231
Chr9	10526927	*	0	0.569231
Chr9	10527041	*	0	0.569231
Chr9	10527359	*	0	0.569231
Chr9	10527629	*	0	0.569231
Chr9	10527726	*	0	0.569231
Chr9	10527816	*	0	0.569231
Chr9	10527918	*	0	0.569231
Chr9	10528063	*	0	0.569231
Chr9	10528472	*	0	0.569231
Chr9	10528911	*	0	0.569231
Chr9	10529564	*	0	0.569231
Chr9	10529815	*	0	0.569231
Chr9	10529929	*	0	0.569231
Chr9	10530074	*	0	0.569231
Chr9	10530340	*	0	0.569231
Chr9	10530743	*	0	0.569231
Chr9	10531395	*	0	0.569231
Chr9	10531543	*	0	0.569231
Chr9	10531724	*	0	0.569231
Chr9	10531834	*	0	0.569231
Chr9	10531964	*	0	0.569231
Chr9	10532089	*	0	0.569231
Chr9	10532185	*	0	0.569231
Chr9	10532388	*	0	0.569231
Chr9	10532453	*	0	0.569231
Chr9	10532504	*	0	0.569231
Chr9	10532735	*	0	0.569231
Chr9	10532862	*	0	0.569231
Chr9	10533262	*	0	0.569231
Chr9	10533476	*	0	0.569231
Chr9	10533550	*	0	0.569231
Chr9	10533774	*	0	0.569231
Chr9	10770894	*	0	0.523438
Chr9	12733811	TGTAACGGCCCCGGAAAATATTAAAATAAAATGAGTATTTAAATATATCGAATGCGGAAGCGAGATCAAAATTTCAGTTAACATCCCTTACACGAAAAACCAAACAAACGTACTTAAAATATAAAAGGTTAAACTAACTAAGAAAGAAAACTCGAAAATAAACTATGCGTATGACTACAGAGTCTCTAGGCATCCCCTTCGTCGTCCTCCTGCGGAACGGGCTCGGGAACCATGTCTTCCTGATCTGAAATGGTTAATTAAGGAGTGAGCTACACTAGCCCAGTAAGAACATCACGATATCTCACCGTCACGGAGATAAAGGTGGGTAGAAAACCACAAAAAGACCAATGGAGCATAATTTACAACAAAACCTTTTATCAATAATAAAACTTTTACCAT…	0.157895	0.695652
Chr9	14780345	AGCCGCCAGACCTCCCCCGCTGGAGAAGAAGAGCCAGTCGCCGTAAAGGGAGCCGACCGCCG	0.270992	0.819672
Chr9	14797644	CCAAACCCCCAGTCACCGCCGTACCGAAGTCACCACTGCACCGAAGCCACTGCCGACTGCCAAGAAAGGTAAAATTCTCCCTTACAAGCTCGAAATTTGATTCCGAGTCTCCATGTAGCCATGTTGGAGCAAAAGGGACTGTGGGTGAGTCAGAAACCGCAGGAAAAGCCTGACGGAGCTACCGCGG	0.286822	0.859649
Chr9	16501795	A	0.101504	0.611111
Chr9	17605400	ACGGATATATATATCCTAGAGATTAAAAAAAAAGGTAAATAAATTTATTTATTTTTTT	0.178161	0.789474
Chr9	17606647	TTAATTCAAATTTTAATTCTTTTATGATTTTCTTAAATTATAAAATCTAAGTCTAAATTAAACTAAGAATATTCTTTGTTGGAAAAAATAAAAAAATA	0.101351	0.604167
Chr9	28029798	TCAGCTCTCAAGCCTTTCAAGAAACGTCTGGCCCTCTTGGCTTCAGTGAAGACCAACTTTGGTGCAAATCTAGATAGCTAAACAAACTTGGCAGCATAATGACCAACTAA	0.104167	0.78
Chr9	28877762	C	0.0436508	0.612903
Chr9	28998652	C	0.114286	0.806122
Chr9	29572004	*	0.525926	0
Chr9	31615349	CATAGTTTCACCAATACATCTCACACTTTTATCTCCCGAAAAAAAGACAGAGC	0.0869565	0.627273
Chr9	32034320	GACAGCCTTACTAGATAAATGGATAAGATGTTCAACTTGGTAATCGAAAACTAAGGACAAATAAGAATGGGATGTGATTTGATAAATGGATAAGATG	0.246269	0.8125
Chr9	33702687	A	0.251938	0.770492
Chr9	33822463	TTAACATGTTAAAATTGTCTTTGGGATTTTGCTTCTGTATCATATATTTTTCATTTTGATGTATAATTTTCTTGTTTATGCTATTTTGTAAAATGGTTGTGTTTGTCCTTGTGGGTAATTTGGGTCAGCTAAGCAAAACAAGGTTATATACTAACACAAGCTTTCTACAACTTAAAAACAAATTGTCAACCCTCCGACACTAACATTTCTAACAATGAAAATCATTTTTCTTGAGGCTTCAAAGTGCTTGGGAAGTGGTTTGGTAAGGCACCAGCCAGTTGTTCTTCAGACTTACAATGCTGTAAACAAACTTCTTCCTCCTTTACTTTTCTCCCACAATGACATTTAATCTTGATTTATTTGATCTTTTCATGAAATGGAGGATTCTTGGTAATAGAC…	0	0.666667
Chr9	34499796	TATTTTCTCGATATGAAAGCACCACTAACTGATAATAAATAATACGGTGAGTTTTGACTCATAAGATATAAGTCATTATATTGAAAGTTATTCTTTTGATATGTTTTTTTAAACTCTATTATAGATTATTCACTTGAAAATATCTTCATTAAAGTAATTATAAACTATTTACTCGTGAGTTTATATTAGGGTCGTTAAAAAAGTTTGGACCTTATAGAGGGATTTGAGATTTGAGCGCCCTTAAATGCGAACTCTTTATTCAAACAGGCTTCATCGTCTTCGCATGGCTATTTCACAATCATTTCCTTCTCCTATAATGATTATATTAAATATATCACATAATATTTATCGTAATACTCATTATAATATTTTTTCTTTTTCATTCGTCTTATTTAAGAT…	0.136364	0.863636
Chr9	34760897	*	0.0568182	0.573171
Chr9	34761088	AAGCAAGATGTATTCTGATTTCACCAAATAATCTCCATTTTTGGTGTAAAACCATATCAATCTCTCATGGAAAACTAGGGATGGGAAAGAAACTAGAAGTAACTTTTTAAGTTAATAGTAAACATATGTGTTTGACAATCCTTGTTCACCATGATAATTTAATCAACTACGTCTATATATATATATATATATATTATATTATTTGATTTATTTGTATTCTATATTACATAATTGATTATATTTATTTTTAGTTCTAATGAATTACAATGAAATATATATATATTGTATTTATAATGTTTGTTTAATATATAAATTAAACAAAAGAATATTTTTGTAGTTTAATATTAATAAAAATTATTTTAATTTATATTTTAATTTACTACATGTTCTTAATTTAAT…	0.0568182	0.573171
Chr9	34761092	CTCATGGTACTCTTAACAAGTTTACCATCCATATATTTTTATTTTGACATTAGTAAAAAAAAATTTTAAAAAAAATATTTAACTCAAATTTAAAATGAAATTAATTTCAAATTACAATTTAAATA	0.0568182	0.573171
