# Supplementary material for: The pangenome enhances the understanding of the genetic diversity of papaya
Source: Hortic Res. 2025 Oct 16;13(2):uhaf282. doi: 10.1093/hr/uhaf282 (PMC12893817; doi:10.1093/hr/uhaf282)
Supplement: Web_Material_uhaf282 [file web_material_uhaf282.zip › Supplementary Table 3.xls]

## Sheet: Supplementary Table 3
Supplementary Table 3. Distribution of NLR genes in six genomes.
SG	SG number	Gene number	-	Zhufeng	T3	T5	Zihui	SunSet	SunUp
SG0003506	6	6	-	1_G20_G20Cpa03506	2_T3_T3Cpa03518	3_T5_T5Cpa03429	4_Zihui_ZihuiCpa03516	5_Sunset_SunsetCpa03529	8_Sunup_SunupCpa03550
SG0008978	6	6	-	1_G20_G20Cpa08978	2_T3_T3Cpa09008	3_T5_T5Cpa09092	4_Zihui_ZihuiCpa08997	5_Sunset_SunsetCpa09064	8_Sunup_SunupCpa09111
SG0010038	6	6	-	1_G20_G20Cpa10038	2_T3_T3Cpa10074	3_T5_T5Cpa10172	4_Zihui_ZihuiCpa10062	5_Sunset_SunsetCpa10162	8_Sunup_SunupCpa10186
SG0010039	6	6	-	1_G20_G20Cpa10039	2_T3_T3Cpa10075	3_T5_T5Cpa10173	4_Zihui_ZihuiCpa10063	5_Sunset_SunsetCpa10163	8_Sunup_SunupCpa10187
SG0014256	3	3	-	1_G20_G20Cpa14256				5_Sunset_SunsetCpa14420	8_Sunup_SunupCpa14398
SG0014257	6	6	-	1_G20_G20Cpa14257	2_T3_T3Cpa14224	3_T5_T5Cpa14332	4_Zihui_ZihuiCpa14149	5_Sunset_SunsetCpa14421	8_Sunup_SunupCpa14399
SG0015980	6	6	-	1_G20_G20Cpa15980	2_T3_T3Cpa15964	3_T5_T5Cpa16046	4_Zihui_ZihuiCpa15871	5_Sunset_SunsetCpa16151	8_Sunup_SunupCpa16142
SG0016224	6	6	-	1_G20_G20Cpa16224	2_T3_T3Cpa16187	3_T5_T5Cpa16285	4_Zihui_ZihuiCpa16110	5_Sunset_SunsetCpa16391	8_Sunup_SunupCpa16389
SG0016227	6	6	-	1_G20_G20Cpa16227	2_T3_T3Cpa16190	3_T5_T5Cpa16288	4_Zihui_ZihuiCpa16113	5_Sunset_SunsetCpa16394	8_Sunup_SunupCpa16392
SG0017827	6	6	-	1_G20_G20Cpa17827	2_T3_T3Cpa17751	3_T5_T5Cpa17868	4_Zihui_ZihuiCpa17712	5_Sunset_SunsetCpa18002	8_Sunup_SunupCpa17981
SG0019037	6	6	-	1_G20_G20Cpa19037	2_T3_T3Cpa18970	3_T5_T5Cpa18918	4_Zihui_ZihuiCpa18949	5_Sunset_SunsetCpa19236	8_Sunup_SunupCpa19211
SG0019040	6	6	-	1_G20_G20Cpa19040	2_T3_T3Cpa18974	3_T5_T5Cpa18922	4_Zihui_ZihuiCpa18953	5_Sunset_SunsetCpa19239	8_Sunup_SunupCpa19216
SG0021545	1	1	-			3_T5_T5Cpa08760
SG0021796	2	2	-			3_T5_T5Cpa14441			8_Sunup_SunupCpa14510
SG0021798	2	2	-			3_T5_T5Cpa14444			8_Sunup_SunupCpa14513
SG0021799	2	2	-			3_T5_T5Cpa14445			8_Sunup_SunupCpa14514
SG0021800	2	2	-			3_T5_T5Cpa14447			8_Sunup_SunupCpa14516
SG0023926	1	1	-						8_Sunup_SunupCpa08779
