# Supplementary material for: The pangenome enhances the understanding of the genetic diversity of papaya
Source: Hortic Res. 2025 Oct 16;13(2):uhaf282. doi: 10.1093/hr/uhaf282 (PMC12893817; doi:10.1093/hr/uhaf282)
Supplement: Web_Material_uhaf282 [file web_material_uhaf282.zip › Supplementary Table 10.xls]

## Sheet: Supplementary Table 10
SUpplementary Table 10. Linear pangenome structural variation information.
CHR	SOURCE	TYPE	START	END	SCORE	STRAND	PHASE	ATTRIBUTES
Chr1	2_T3	Insertion	146611	146661	.	+	.	ID=2_T3_Chr1_143363;Name=2_T3_Chr1_143363
Chr1	2_T3	Insertion	259920	260014	.	+	.	ID=2_T3_Chr1_256764;Name=2_T3_Chr1_256764
Chr1	3_T5	Insertion	376352	376610	.	+	.	ID=3_T5_Chr1_385919;Name=3_T5_Chr1_385919
Chr1	2_T3	Insertion	487897	487954	.	+	.	ID=2_T3_Chr1_484256;Name=2_T3_Chr1_484256
Chr1	2_T3	Insertion	557952	558040	.	+	.	ID=2_T3_Chr1_554132;Name=2_T3_Chr1_554132
Chr1	2_T3	Insertion	642932	643163	.	+	.	ID=2_T3_Chr1_648004;Name=2_T3_Chr1_648004
Chr1	2_T3	Insertion	660768	661025	.	+	.	ID=2_T3_Chr1_665662;Name=2_T3_Chr1_665662
Chr1	2_T3	Insertion	668380	668436	.	+	.	ID=2_T3_Chr1_673255;Name=2_T3_Chr1_673255
Chr1	2_T3	Insertion	673371	673543	.	+	.	ID=2_T3_Chr1_678309;Name=2_T3_Chr1_678309
Chr1	2_T3	Insertion	751507	751557	.	+	.	ID=2_T3_Chr1_755908;Name=2_T3_Chr1_755908
Chr1	2_T3	Insertion	772004	780709	.	+	.	ID=2_T3_Chr1_776444;Name=2_T3_Chr1_776444
Chr1	3_T5	Insertion	787782	788189	.	+	.	ID=3_T5_Chr1_797814;Name=3_T5_Chr1_797814
Chr1	3_T5	Insertion	875622	875689	.	+	.	ID=3_T5_Chr1_883409;Name=3_T5_Chr1_883409
Chr1	2_T3	Insertion	1194163	1194232	.	+	.	ID=2_T3_Chr1_1178378;Name=2_T3_Chr1_1178378
Chr1	2_T3	Insertion	1259681	1290770	.	+	.	ID=2_T3_Chr1_1243883;Name=2_T3_Chr1_1243883
Chr1	3_T5	Insertion	1294070	1296448	.	+	.	ID=3_T5_Chr1_1348823;Name=3_T5_Chr1_1348823
Chr1	3_T5	Insertion	1310172	1310226	.	+	.	ID=3_T5_Chr1_1364925;Name=3_T5_Chr1_1364925
Chr1	3_T5	Insertion	1428765	1431331	.	+	.	ID=3_T5_Chr1_1483320;Name=3_T5_Chr1_1483320
Chr1	3_T5	Insertion	1437250	1437321	.	+	.	ID=3_T5_Chr1_1491840;Name=3_T5_Chr1_1491840
Chr1	3_T5	Insertion	1526531	1526886	.	+	.	ID=3_T5_Chr1_1581211;Name=3_T5_Chr1_1581211
Chr1	2_T3	Insertion	1578965	1579018	.	+	.	ID=2_T3_Chr1_1581725;Name=2_T3_Chr1_1581725
Chr1	2_T3	Insertion	1581724	1582077	.	+	.	ID=2_T3_Chr1_1584486;Name=2_T3_Chr1_1584486
Chr1	3_T5	Insertion	1632125	1634403	.	+	.	ID=3_T5_Chr1_1686815;Name=3_T5_Chr1_1686815
Chr1	3_T5	Insertion	1697740	1697882	.	+	.	ID=3_T5_Chr1_1752455;Name=3_T5_Chr1_1752455
Chr1	3_T5	Insertion	1711040	1711142	.	+	.	ID=3_T5_Chr1_1765778;Name=3_T5_Chr1_1765778
Chr1	3_T5	Insertion	1719849	1719911	.	+	.	ID=3_T5_Chr1_1774597;Name=3_T5_Chr1_1774597
Chr1	3_T5	Insertion	1765135	1765639	.	+	.	ID=3_T5_Chr1_1819793;Name=3_T5_Chr1_1819793
Chr1	2_T3	Insertion	1972708	1972758	.	+	.	ID=2_T3_Chr1_1971861;Name=2_T3_Chr1_1971861
Chr1	4_Zihui	Insertion	2244735	2244829	.	+	.	ID=4_Zihui_Chr1_2283104;Name=4_Zihui_Chr1_2283104
Chr1	3_T5	Insertion	2401190	2401242	.	+	.	ID=3_T5_Chr1_2455403;Name=3_T5_Chr1_2455403
Chr1	3_T5	Insertion	2423604	2423814	.	+	.	ID=3_T5_Chr1_2477847;Name=3_T5_Chr1_2477847
Chr1	3_T5	Insertion	2769634	2769760	.	+	.	ID=3_T5_Chr1_2790438;Name=3_T5_Chr1_2790438
Chr1	2_T3	Insertion	3029321	3029489	.	+	.	ID=2_T3_Chr1_3023757;Name=2_T3_Chr1_3023757
Chr1	2_T3	Insertion	3201048	3201111	.	+	.	ID=2_T3_Chr1_3193522;Name=2_T3_Chr1_3193522
Chr1	2_T3	Insertion	3207321	3207468	.	+	.	ID=2_T3_Chr1_3199802;Name=2_T3_Chr1_3199802
Chr1	4_Zihui	Insertion	3211871	3211923	.	+	.	ID=4_Zihui_Chr1_3248079;Name=4_Zihui_Chr1_3248079
Chr1	4_Zihui	Insertion	3306054	3306119	.	+	.	ID=4_Zihui_Chr1_3342647;Name=4_Zihui_Chr1_3342647
Chr1	2_T3	Insertion	3315019	3315070	.	+	.	ID=2_T3_Chr1_3307370;Name=2_T3_Chr1_3307370
Chr1	2_T3	Insertion	3577260	3579556	.	+	.	ID=2_T3_Chr1_3569548;Name=2_T3_Chr1_3569548
Chr1	2_T3	Insertion	4171752	4180664	.	+	.	ID=2_T3_Chr1_4129894;Name=2_T3_Chr1_4129894
Chr1	2_T3	Insertion	4182987	4183042	.	+	.	ID=2_T3_Chr1_4141127;Name=2_T3_Chr1_4141127
Chr1	3_T5	Insertion	4343075	4345338	.	+	.	ID=3_T5_Chr1_4214869;Name=3_T5_Chr1_4214869
Chr1	3_T5	Insertion	4346360	4346420	.	+	.	ID=3_T5_Chr1_4218160;Name=3_T5_Chr1_4218160
Chr1	2_T3	Insertion	4357544	4357928	.	+	.	ID=2_T3_Chr1_4300578;Name=2_T3_Chr1_4300578
Chr1	3_T5	Insertion	4405482	4414825	.	+	.	ID=3_T5_Chr1_4276831;Name=3_T5_Chr1_4276831
Chr1	3_T5	Insertion	4540266	4540341	.	+	.	ID=3_T5_Chr1_4411422;Name=3_T5_Chr1_4411422
Chr1	2_T3	Insertion	4557600	4557650	.	+	.	ID=2_T3_Chr1_4489439;Name=2_T3_Chr1_4489439
Chr1	3_T5	Insertion	4671707	4671788	.	+	.	ID=3_T5_Chr1_4542007;Name=3_T5_Chr1_4542007
Chr1	2_T3	Insertion	4686837	4686894	.	+	.	ID=2_T3_Chr1_4617627;Name=2_T3_Chr1_4617627
Chr1	2_T3	Insertion	4707148	4707200	.	+	.	ID=2_T3_Chr1_4637735;Name=2_T3_Chr1_4637735
Chr1	4_Zihui	Insertion	4851747	4851799	.	+	.	ID=4_Zihui_Chr1_4864763;Name=4_Zihui_Chr1_4864763
Chr1	2_T3	Insertion	5134362	5136623	.	+	.	ID=2_T3_Chr1_5064182;Name=2_T3_Chr1_5064182
Chr1	2_T3	Insertion	5208802	5211257	.	+	.	ID=2_T3_Chr1_5138718;Name=2_T3_Chr1_5138718
Chr1	2_T3	Insertion	5351523	5351682	.	+	.	ID=2_T3_Chr1_5298166;Name=2_T3_Chr1_5298166
Chr1	2_T3	Insertion	5536344	5538542	.	+	.	ID=2_T3_Chr1_5464383;Name=2_T3_Chr1_5464383
Chr1	2_T3	Insertion	5583861	5586093	.	+	.	ID=2_T3_Chr1_5511939;Name=2_T3_Chr1_5511939
Chr1	2_T3	Insertion	5643287	5643588	.	+	.	ID=2_T3_Chr1_5572677;Name=2_T3_Chr1_5572677
Chr1	2_T3	Insertion	5730151	5731515	.	+	.	ID=2_T3_Chr1_5669014;Name=2_T3_Chr1_5669014
Chr1	2_T3	Insertion	5738888	5739437	.	+	.	ID=2_T3_Chr1_5676451;Name=2_T3_Chr1_5676451
Chr1	2_T3	Insertion	5970681	5970785	.	+	.	ID=2_T3_Chr1_5909229;Name=2_T3_Chr1_5909229
Chr1	2_T3	Insertion	6158005	6158059	.	+	.	ID=2_T3_Chr1_6100569;Name=2_T3_Chr1_6100569
Chr1	2_T3	Insertion	6193727	6194060	.	+	.	ID=2_T3_Chr1_6136262;Name=2_T3_Chr1_6136262
Chr1	2_T3	Insertion	6309717	6309771	.	+	.	ID=2_T3_Chr1_6251883;Name=2_T3_Chr1_6251883
Chr1	2_T3	Insertion	6324023	6326275	.	+	.	ID=2_T3_Chr1_6266184;Name=2_T3_Chr1_6266184
Chr1	2_T3	Insertion	6336941	6346456	.	+	.	ID=2_T3_Chr1_6276867;Name=2_T3_Chr1_6276867
Chr1	5_Sunset	Insertion	6437962	6446695	.	+	.	ID=5_Sunset_Chr1_7055099;Name=5_Sunset_Chr1_7055099
Chr1	5_Sunset	Insertion	6461060	6470146	.	+	.	ID=5_Sunset_Chr1_7078203;Name=5_Sunset_Chr1_7078203
Chr1	3_T5	Insertion	6480218	6480337	.	+	.	ID=3_T5_Chr1_6308062;Name=3_T5_Chr1_6308062
Chr1	2_T3	Insertion	6720736	6720821	.	+	.	ID=2_T3_Chr1_6650407;Name=2_T3_Chr1_6650407
Chr1	2_T3	Insertion	6721875	6721947	.	+	.	ID=2_T3_Chr1_6651560;Name=2_T3_Chr1_6651560
Chr1	2_T3	Insertion	6823458	6825719	.	+	.	ID=2_T3_Chr1_6752295;Name=2_T3_Chr1_6752295
Chr1	5_Sunset	Insertion	6858234	6858285	.	+	.	ID=5_Sunset_Chr1_7470847;Name=5_Sunset_Chr1_7470847
Chr1	2_T3	Insertion	6980172	6982378	.	+	.	ID=2_T3_Chr1_6904652;Name=2_T3_Chr1_6904652
Chr1	2_T3	Insertion	6999906	7000024	.	+	.	ID=2_T3_Chr1_6924417;Name=2_T3_Chr1_6924417
Chr1	2_T3	Insertion	7055787	7055944	.	+	.	ID=2_T3_Chr1_6976887;Name=2_T3_Chr1_6976887
Chr1	3_T5	Insertion	7263625	7265990	.	+	.	ID=3_T5_Chr1_7081392;Name=3_T5_Chr1_7081392
Chr1	2_T3	Insertion	7355514	7355569	.	+	.	ID=2_T3_Chr1_7268161;Name=2_T3_Chr1_7268161
Chr1	3_T5	Insertion	7391707	7392042	.	+	.	ID=3_T5_Chr1_7209455;Name=3_T5_Chr1_7209455
Chr1	2_T3	Insertion	7515099	7515155	.	+	.	ID=2_T3_Chr1_7412368;Name=2_T3_Chr1_7412368
Chr1	4_Zihui	Insertion	7925426	7925502	.	+	.	ID=4_Zihui_Chr1_7892220;Name=4_Zihui_Chr1_7892220
Chr1	2_T3	Insertion	8117245	8117304	.	+	.	ID=2_T3_Chr1_8000586;Name=2_T3_Chr1_8000586
Chr1	2_T3	Insertion	8136556	8136680	.	+	.	ID=2_T3_Chr1_8019939;Name=2_T3_Chr1_8019939
Chr1	2_T3	Insertion	8140559	8140610	.	+	.	ID=2_T3_Chr1_8025927;Name=2_T3_Chr1_8025927
Chr1	2_T3	Insertion	8228565	8228774	.	+	.	ID=2_T3_Chr1_8113722;Name=2_T3_Chr1_8113722
Chr1	2_T3	Insertion	8304676	8305132	.	+	.	ID=2_T3_Chr1_8187618;Name=2_T3_Chr1_8187618
Chr1	3_T5	Insertion	8518243	8520494	.	+	.	ID=3_T5_Chr1_8286110;Name=3_T5_Chr1_8286110
Chr1	3_T5	Insertion	8533698	8538497	.	+	.	ID=3_T5_Chr1_8301558;Name=3_T5_Chr1_8301558
Chr1	5_Sunset	Insertion	8542301	8542446	.	+	.	ID=5_Sunset_Chr1_9140701;Name=5_Sunset_Chr1_9140701
Chr1	3_T5	Insertion	8542779	8542916	.	+	.	ID=3_T5_Chr1_8310489;Name=3_T5_Chr1_8310489
Chr1	3_T5	Insertion	8691473	8693724	.	+	.	ID=3_T5_Chr1_8459105;Name=3_T5_Chr1_8459105
Chr1	3_T5	Insertion	8870709	8870764	.	+	.	ID=3_T5_Chr1_8645683;Name=3_T5_Chr1_8645683
Chr1	2_T3	Insertion	9016824	9016923	.	+	.	ID=2_T3_Chr1_8878744;Name=2_T3_Chr1_8878744
Chr1	2_T3	Insertion	9017203	9017253	.	+	.	ID=2_T3_Chr1_8879111;Name=2_T3_Chr1_8879111
Chr1	2_T3	Insertion	9042043	9042267	.	+	.	ID=2_T3_Chr1_8903969;Name=2_T3_Chr1_8903969
Chr1	3_T5	Insertion	9800817	9800871	.	+	.	ID=3_T5_Chr1_9572738;Name=3_T5_Chr1_9572738
Chr1	2_T3	Insertion	9925713	9927983	.	+	.	ID=2_T3_Chr1_9779092;Name=2_T3_Chr1_9779092
Chr1	2_T3	Insertion	9933198	9933257	.	+	.	ID=2_T3_Chr1_9786519;Name=2_T3_Chr1_9786519
Chr1	2_T3	Insertion	10084703	10084780	.	+	.	ID=2_T3_Chr1_9935406;Name=2_T3_Chr1_9935406
Chr1	2_T3	Insertion	10170653	10179896	.	+	.	ID=2_T3_Chr1_10018978;Name=2_T3_Chr1_10018978
Chr1	4_Zihui	Insertion	10289618	10289716	.	+	.	ID=4_Zihui_Chr1_10228062;Name=4_Zihui_Chr1_10228062
Chr1	3_T5	Insertion	10703697	10703800	.	+	.	ID=3_T5_Chr1_10446524;Name=3_T5_Chr1_10446524
Chr1	3_T5	Insertion	10770500	10770574	.	+	.	ID=3_T5_Chr1_10499854;Name=3_T5_Chr1_10499854
Chr1	5_Sunset	Insertion	10843901	10843951	.	+	.	ID=5_Sunset_Chr1_11422046;Name=5_Sunset_Chr1_11422046
Chr1	2_T3	Insertion	10891095	10893327	.	+	.	ID=2_T3_Chr1_10745651;Name=2_T3_Chr1_10745651
Chr1	8_SunUp	Insertion	10927857	10927934	.	+	.	ID=8_SunUp_Chr1_10687853;Name=8_SunUp_Chr1_10687853
Chr1	2_T3	Insertion	10952737	10960097	.	+	.	ID=2_T3_Chr1_10785903;Name=2_T3_Chr1_10785903
Chr1	2_T3	Insertion	10965255	10967445	.	+	.	ID=2_T3_Chr1_10798368;Name=2_T3_Chr1_10798368
Chr1	2_T3	Insertion	11017152	11017247	.	+	.	ID=2_T3_Chr1_10852572;Name=2_T3_Chr1_10852572
Chr1	2_T3	Insertion	11029085	11029136	.	+	.	ID=2_T3_Chr1_10864800;Name=2_T3_Chr1_10864800
Chr1	2_T3	Insertion	11074052	11076401	.	+	.	ID=2_T3_Chr1_10909786;Name=2_T3_Chr1_10909786
Chr1	2_T3	Insertion	11141022	11143078	.	+	.	ID=2_T3_Chr1_10976760;Name=2_T3_Chr1_10976760
Chr1	2_T3	Insertion	11649789	11652160	.	+	.	ID=2_T3_Chr1_11485158;Name=2_T3_Chr1_11485158
Chr1	3_T5	Insertion	11685304	11685355	.	+	.	ID=3_T5_Chr1_11388816;Name=3_T5_Chr1_11388816
Chr1	2_T3	Insertion	11700555	11700690	.	+	.	ID=2_T3_Chr1_11535910;Name=2_T3_Chr1_11535910
Chr1	2_T3	Insertion	11751161	11751212	.	+	.	ID=2_T3_Chr1_11586851;Name=2_T3_Chr1_11586851
Chr1	2_T3	Insertion	11905974	11906084	.	+	.	ID=2_T3_Chr1_11741952;Name=2_T3_Chr1_11741952
Chr1	5_Sunset	Insertion	11983871	11986113	.	+	.	ID=5_Sunset_Chr1_12535677;Name=5_Sunset_Chr1_12535677
Chr1	5_Sunset	Insertion	12068147	12068248	.	+	.	ID=5_Sunset_Chr1_12590879;Name=5_Sunset_Chr1_12590879
Chr1	5_Sunset	Insertion	12072660	12072761	.	+	.	ID=5_Sunset_Chr1_12595390;Name=5_Sunset_Chr1_12595390
Chr1	5_Sunset	Insertion	12143217	12143318	.	+	.	ID=5_Sunset_Chr1_12665730;Name=5_Sunset_Chr1_12665730
Chr1	5_Sunset	Insertion	12177804	12177905	.	+	.	ID=5_Sunset_Chr1_12700036;Name=5_Sunset_Chr1_12700036
Chr1	5_Sunset	Insertion	12182765	12182866	.	+	.	ID=5_Sunset_Chr1_12704998;Name=5_Sunset_Chr1_12704998
Chr1	8_SunUp	Insertion	12227946	12228047	.	+	.	ID=8_SunUp_Chr1_11932869;Name=8_SunUp_Chr1_11932869
Chr1	4_Zihui	Insertion	12436333	12445827	.	+	.	ID=4_Zihui_Chr1_12372619;Name=4_Zihui_Chr1_12372619
Chr1	4_Zihui	Insertion	12528110	12528160	.	+	.	ID=4_Zihui_Chr1_12464349;Name=4_Zihui_Chr1_12464349
Chr1	4_Zihui	Insertion	12635744	12635917	.	+	.	ID=4_Zihui_Chr1_12670625;Name=4_Zihui_Chr1_12670625
Chr1	4_Zihui	Insertion	12673392	12677368	.	+	.	ID=4_Zihui_Chr1_12626834;Name=4_Zihui_Chr1_12626834
Chr1	4_Zihui	Insertion	12699368	12699566	.	+	.	ID=4_Zihui_Chr1_12604621;Name=4_Zihui_Chr1_12604621
Chr1	4_Zihui	Insertion	13493749	13496103	.	+	.	ID=4_Zihui_Chr1_12897001;Name=4_Zihui_Chr1_12897001
Chr1	4_Zihui	Insertion	13507406	13507479	.	+	.	ID=4_Zihui_Chr1_13634376;Name=4_Zihui_Chr1_13634376
Chr1	4_Zihui	Insertion	13555330	13555407	.	+	.	ID=4_Zihui_Chr1_13675010;Name=4_Zihui_Chr1_13675010
Chr1	4_Zihui	Insertion	13701236	13701302	.	+	.	ID=4_Zihui_Chr1_13802423;Name=4_Zihui_Chr1_13802423
Chr1	4_Zihui	Insertion	13708424	13708498	.	+	.	ID=4_Zihui_Chr1_13809617;Name=4_Zihui_Chr1_13809617
Chr1	5_Sunset	Insertion	13967158	13976278	.	+	.	ID=5_Sunset_Chr1_13622629;Name=5_Sunset_Chr1_13622629
Chr1	3_T5	Insertion	14121428	14121980	.	+	.	ID=3_T5_Chr1_13995280;Name=3_T5_Chr1_13995280
Chr1	4_Zihui	Insertion	14372360	14381367	.	+	.	ID=4_Zihui_Chr1_14464031;Name=4_Zihui_Chr1_14464031
Chr1	4_Zihui	Insertion	14466420	14468560	.	+	.	ID=4_Zihui_Chr1_14558073;Name=4_Zihui_Chr1_14558073
Chr1	5_Sunset	Insertion	14485293	14494021	.	+	.	ID=5_Sunset_Chr1_14130160;Name=5_Sunset_Chr1_14130160
Chr1	8_SunUp	Insertion	14654369	14654424	.	+	.	ID=8_SunUp_Chr1_13252447;Name=8_SunUp_Chr1_13252447
Chr1	2_T3	Insertion	14690733	14690882	.	+	.	ID=2_T3_Chr1_14461855;Name=2_T3_Chr1_14461855
Chr1	8_SunUp	Insertion	15005139	15005191	.	+	.	ID=8_SunUp_Chr1_13614644;Name=8_SunUp_Chr1_13614644
Chr1	8_SunUp	Insertion	15105588	15105645	.	+	.	ID=8_SunUp_Chr1_13832132;Name=8_SunUp_Chr1_13832132
Chr1	2_T3	Insertion	17610601	17613928	.	+	.	ID=2_T3_Chr1_17385141;Name=2_T3_Chr1_17385141
Chr1	8_SunUp	Insertion	19354923	19355023	.	+	.	ID=8_SunUp_Contig129_21007;Name=8_SunUp_Contig129_21007
Chr1	8_SunUp	Insertion	19400064	19400262	.	+	.	ID=8_SunUp_Contig118_22564;Name=8_SunUp_Contig118_22564
Chr1	8_SunUp	Insertion	19475583	19475723	.	+	.	ID=8_SunUp_Contig118_87493;Name=8_SunUp_Contig118_87493
Chr1	8_SunUp	Insertion	19502776	19503405	.	+	.	ID=8_SunUp_Contig118_109383;Name=8_SunUp_Contig118_109383
Chr1	8_SunUp	Insertion	19545952	19546005	.	+	.	ID=8_SunUp_Contig118_150344;Name=8_SunUp_Contig118_150344
Chr1	8_SunUp	Insertion	19617800	19617859	.	+	.	ID=8_SunUp_Contig116_73984;Name=8_SunUp_Contig116_73984
Chr1	8_SunUp	Insertion	19743747	19743811	.	+	.	ID=8_SunUp_Contig120_42950;Name=8_SunUp_Contig120_42950
Chr1	8_SunUp	Insertion	19789223	19790826	.	+	.	ID=8_SunUp_Contig120_86592;Name=8_SunUp_Contig120_86592
Chr1	8_SunUp	Insertion	19816810	19816902	.	+	.	ID=8_SunUp_Contig120_114769;Name=8_SunUp_Contig120_114769
Chr1	8_SunUp	Insertion	19822073	19824611	.	+	.	ID=8_SunUp_Contig120_120112;Name=8_SunUp_Contig120_120112
Chr1	8_SunUp	Insertion	19830255	19832358	.	+	.	ID=8_SunUp_Contig120_125819;Name=8_SunUp_Contig120_125819
Chr1	8_SunUp	Insertion	19838943	19839201	.	+	.	ID=8_SunUp_Contig120_133848;Name=8_SunUp_Contig120_133848
Chr1	8_SunUp	Insertion	19869008	19869720	.	+	.	ID=8_SunUp_Contig120_155928;Name=8_SunUp_Contig120_155928
Chr1	4_Zihui	Insertion	20209505	20210752	.	+	.	ID=4_Zihui_Chr1_20293186;Name=4_Zihui_Chr1_20293186
Chr1	5_Sunset	Insertion	21802584	21802634	.	+	.	ID=5_Sunset_Chr1_21428107;Name=5_Sunset_Chr1_21428107
Chr1	8_SunUp	Insertion	21878120	21878170	.	+	.	ID=8_SunUp_Contig123_58293;Name=8_SunUp_Contig123_58293
Chr1	8_SunUp	Insertion	21888768	21891131	.	+	.	ID=8_SunUp_Contig123_39013;Name=8_SunUp_Contig123_39013
Chr1	8_SunUp	Insertion	21901200	21910474	.	+	.	ID=8_SunUp_Contig123_18913;Name=8_SunUp_Contig123_18913
Chr1	8_SunUp	Insertion	22519460	22519706	.	+	.	ID=8_SunUp_Contig130_12703;Name=8_SunUp_Contig130_12703
Chr1	5_Sunset	Insertion	22734889	22736611	.	+	.	ID=5_Sunset_Chr1_22346589;Name=5_Sunset_Chr1_22346589
Chr1	5_Sunset	Insertion	22774672	22774725	.	+	.	ID=5_Sunset_Chr1_22386207;Name=5_Sunset_Chr1_22386207
Chr1	5_Sunset	Insertion	22821639	22830446	.	+	.	ID=5_Sunset_Chr1_22433149;Name=5_Sunset_Chr1_22433149
Chr1	5_Sunset	Insertion	22830997	22831051	.	+	.	ID=5_Sunset_Chr1_22442507;Name=5_Sunset_Chr1_22442507
Chr1	5_Sunset	Insertion	22835896	22836415	.	+	.	ID=5_Sunset_Chr1_22447407;Name=5_Sunset_Chr1_22447407
Chr1	5_Sunset	Insertion	22865037	22869563	.	+	.	ID=5_Sunset_Chr1_22467506;Name=5_Sunset_Chr1_22467506
Chr1	5_Sunset	Insertion	22894639	22894993	.	+	.	ID=5_Sunset_Chr1_22496593;Name=5_Sunset_Chr1_22496593
Chr1	5_Sunset	Insertion	22976963	22977224	.	+	.	ID=5_Sunset_Chr1_22578626;Name=5_Sunset_Chr1_22578626
Chr1	3_T5	Insertion	23210662	23213259	.	+	.	ID=3_T5_Chr1_23028134;Name=3_T5_Chr1_23028134
Chr1	3_T5	Insertion	23452030	23453858	.	+	.	ID=3_T5_Chr1_23269501;Name=3_T5_Chr1_23269501
Chr1	3_T5	Insertion	23495092	23495147	.	+	.	ID=3_T5_Chr1_23312481;Name=3_T5_Chr1_23312481
Chr1	3_T5	Insertion	23510894	23511031	.	+	.	ID=3_T5_Chr1_23324323;Name=3_T5_Chr1_23324323
Chr1	3_T5	Insertion	23529926	23529983	.	+	.	ID=3_T5_Chr1_23343040;Name=3_T5_Chr1_23343040
Chr1	5_Sunset	Insertion	24172472	24172534	.	+	.	ID=5_Sunset_Chr1_23521788;Name=5_Sunset_Chr1_23521788
Chr1	2_T3	Insertion	24627657	24627713	.	+	.	ID=2_T3_Chr1_24362062;Name=2_T3_Chr1_24362062
Chr1	2_T3	Insertion	24672473	24673353	.	+	.	ID=2_T3_Chr1_24406344;Name=2_T3_Chr1_24406344
Chr1	2_T3	Insertion	24738944	24739047	.	+	.	ID=2_T3_Chr1_24465094;Name=2_T3_Chr1_24465094
Chr1	2_T3	Insertion	24739445	24739496	.	+	.	ID=2_T3_Chr1_24465594;Name=2_T3_Chr1_24465594
Chr1	2_T3	Insertion	25079062	25079116	.	+	.	ID=2_T3_Chr1_24805229;Name=2_T3_Chr1_24805229
Chr1	2_T3	Insertion	25114794	25117004	.	+	.	ID=2_T3_Chr1_24840965;Name=2_T3_Chr1_24840965
Chr1	3_T5	Insertion	25137343	25146315	.	+	.	ID=3_T5_Chr1_24717193;Name=3_T5_Chr1_24717193
Chr1	2_T3	Insertion	25192070	25192172	.	+	.	ID=2_T3_Chr1_24909235;Name=2_T3_Chr1_24909235
Chr1	2_T3	Insertion	25239914	25240172	.	+	.	ID=2_T3_Chr1_24957069;Name=2_T3_Chr1_24957069
Chr1	2_T3	Insertion	25446526	25448974	.	+	.	ID=2_T3_Chr1_25164881;Name=2_T3_Chr1_25164881
Chr1	2_T3	Insertion	26163500	26163726	.	+	.	ID=2_T3_Chr1_25874129;Name=2_T3_Chr1_25874129
Chr1	2_T3	Insertion	26521905	26521990	.	+	.	ID=2_T3_Chr1_26164488;Name=2_T3_Chr1_26164488
Chr1	2_T3	Insertion	26623237	26623298	.	+	.	ID=2_T3_Chr1_26373875;Name=2_T3_Chr1_26373875
Chr1	5_Sunset	Insertion	27010328	27019348	.	+	.	ID=5_Sunset_Chr1_26343622;Name=5_Sunset_Chr1_26343622
Chr1	4_Zihui	Insertion	27060204	27062455	.	+	.	ID=4_Zihui_Chr1_26881384;Name=4_Zihui_Chr1_26881384
Chr1	4_Zihui	Insertion	27168461	27168539	.	+	.	ID=4_Zihui_Chr1_26989134;Name=4_Zihui_Chr1_26989134
Chr1	4_Zihui	Insertion	27249212	27251563	.	+	.	ID=4_Zihui_Chr1_27072019;Name=4_Zihui_Chr1_27072019
Chr1	5_Sunset	Insertion	27444193	27446378	.	+	.	ID=5_Sunset_Chr1_26751358;Name=5_Sunset_Chr1_26751358
Chr1	2_T3	Insertion	27756906	27756993	.	+	.	ID=2_T3_Chr1_27490052;Name=2_T3_Chr1_27490052
Chr1	2_T3	Insertion	27804654	27814013	.	+	.	ID=2_T3_Chr1_27537838;Name=2_T3_Chr1_27537838
Chr1	2_T3	Insertion	27824065	27824118	.	+	.	ID=2_T3_Chr1_27557712;Name=2_T3_Chr1_27557712
Chr1	2_T3	Insertion	27928329	27937021	.	+	.	ID=2_T3_Chr1_27659642;Name=2_T3_Chr1_27659642
Chr1	4_Zihui	Insertion	28106120	28106238	.	+	.	ID=4_Zihui_Chr1_27898595;Name=4_Zihui_Chr1_27898595
Chr1	4_Zihui	Insertion	28192999	28193057	.	+	.	ID=4_Zihui_Chr1_27975425;Name=4_Zihui_Chr1_27975425
Chr1	2_T3	Insertion	28330935	28332687	.	+	.	ID=2_T3_Chr1_28065417;Name=2_T3_Chr1_28065417
Chr1	2_T3	Insertion	28501410	28501586	.	+	.	ID=2_T3_Chr1_28233712;Name=2_T3_Chr1_28233712
Chr1	4_Zihui	Insertion	28534837	28544201	.	+	.	ID=4_Zihui_Chr1_28326458;Name=4_Zihui_Chr1_28326458
Chr1	4_Zihui	Insertion	28563256	28563312	.	+	.	ID=4_Zihui_Chr1_28354886;Name=4_Zihui_Chr1_28354886
Chr1	2_T3	Insertion	28569286	28578419	.	+	.	ID=2_T3_Chr1_28289446;Name=2_T3_Chr1_28289446
Chr1	4_Zihui	Insertion	28714730	28715047	.	+	.	ID=4_Zihui_Chr1_28504778;Name=4_Zihui_Chr1_28504778
Chr1	4_Zihui	Insertion	28719120	28719185	.	+	.	ID=4_Zihui_Chr1_28509181;Name=4_Zihui_Chr1_28509181
Chr1	4_Zihui	Insertion	28729684	28729740	.	+	.	ID=4_Zihui_Chr1_28519775;Name=4_Zihui_Chr1_28519775
Chr1	2_T3	Insertion	28865974	28866033	.	+	.	ID=2_T3_Chr1_28580645;Name=2_T3_Chr1_28580645
Chr1	2_T3	Insertion	28870976	28871813	.	+	.	ID=2_T3_Chr1_28585663;Name=2_T3_Chr1_28585663
Chr1	3_T5	Insertion	28951299	28951367	.	+	.	ID=3_T5_Chr1_28487577;Name=3_T5_Chr1_28487577
Chr1	2_T3	Insertion	28984978	28985078	.	+	.	ID=2_T3_Chr1_28699645;Name=2_T3_Chr1_28699645
Chr1	2_T3	Insertion	29102236	29102404	.	+	.	ID=2_T3_Chr1_28825603;Name=2_T3_Chr1_28825603
Chr1	2_T3	Insertion	29154160	29154217	.	+	.	ID=2_T3_Chr1_28878591;Name=2_T3_Chr1_28878591
Chr1	2_T3	Insertion	29562747	29564960	.	+	.	ID=2_T3_Chr1_29276307;Name=2_T3_Chr1_29276307
Chr1	8_SunUp	Insertion	29588875	29588989	.	+	.	ID=8_SunUp_Chr1_27997024;Name=8_SunUp_Chr1_27997024
Chr1	5_Sunset	Insertion	29717523	29717602	.	+	.	ID=5_Sunset_Chr1_28959831;Name=5_Sunset_Chr1_28959831
Chr1	5_Sunset	Insertion	29813520	29813570	.	+	.	ID=5_Sunset_Chr1_29052780;Name=5_Sunset_Chr1_29052780
Chr1	5_Sunset	Insertion	29836141	29845046	.	+	.	ID=5_Sunset_Chr1_29075352;Name=5_Sunset_Chr1_29075352
Chr1	5_Sunset	Insertion	29869011	29869191	.	+	.	ID=5_Sunset_Chr1_29108073;Name=5_Sunset_Chr1_29108073
Chr1	5_Sunset	Insertion	29879851	29880877	.	+	.	ID=5_Sunset_Chr1_29119020;Name=5_Sunset_Chr1_29119020
Chr1	2_T3	Insertion	30097212	30097546	.	+	.	ID=2_T3_Chr1_29764904;Name=2_T3_Chr1_29764904
Chr1	4_Zihui	Insertion	30353844	30357798	.	+	.	ID=4_Zihui_Chr1_30095181;Name=4_Zihui_Chr1_30095181
Chr1	4_Zihui	Insertion	30363894	30364598	.	+	.	ID=4_Zihui_Chr1_30105259;Name=4_Zihui_Chr1_30105259
Chr1	3_T5	Insertion	30509868	30509999	.	+	.	ID=3_T5_Chr1_30035851;Name=3_T5_Chr1_30035851
Chr1	3_T5	Insertion	30517919	30518572	.	+	.	ID=3_T5_Chr1_30043911;Name=3_T5_Chr1_30043911
Chr1	3_T5	Insertion	30559312	30559510	.	+	.	ID=3_T5_Chr1_30085316;Name=3_T5_Chr1_30085316
Chr1	2_T3	Insertion	30848130	30848183	.	+	.	ID=2_T3_Chr1_30510359;Name=2_T3_Chr1_30510359
Chr1	5_Sunset	Insertion	30889799	30898070	.	+	.	ID=5_Sunset_Chr1_30056718;Name=5_Sunset_Chr1_30056718
Chr1	2_T3	Insertion	30901169	30901352	.	+	.	ID=2_T3_Chr1_30555130;Name=2_T3_Chr1_30555130
Chr1	2_T3	Insertion	31012788	31022142	.	+	.	ID=2_T3_Chr1_30690593;Name=2_T3_Chr1_30690593
Chr1	2_T3	Insertion	31024602	31024679	.	+	.	ID=2_T3_Chr1_30702407;Name=2_T3_Chr1_30702407
Chr1	5_Sunset	Insertion	31212425	31214994	.	+	.	ID=5_Sunset_Chr1_30349639;Name=5_Sunset_Chr1_30349639
Chr1	2_T3	Insertion	31407998	31408053	.	+	.	ID=2_T3_Chr1_31090628;Name=2_T3_Chr1_31090628
Chr1	5_Sunset	Insertion	31429778	31429832	.	+	.	ID=5_Sunset_Chr1_30548869;Name=5_Sunset_Chr1_30548869
Chr1	2_T3	Insertion	31577644	31577794	.	+	.	ID=2_T3_Chr1_31256996;Name=2_T3_Chr1_31256996
Chr1	2_T3	Insertion	31638792	31638896	.	+	.	ID=2_T3_Chr1_31311324;Name=2_T3_Chr1_31311324
Chr1	4_Zihui	Insertion	31824316	31824383	.	+	.	ID=4_Zihui_Chr1_31523275;Name=4_Zihui_Chr1_31523275
Chr1	2_T3	Insertion	31881177	31883557	.	+	.	ID=2_T3_Chr1_31539429;Name=2_T3_Chr1_31539429
Chr1	2_T3	Insertion	31889356	31891529	.	+	.	ID=2_T3_Chr1_31547618;Name=2_T3_Chr1_31547618
Chr1	2_T3	Insertion	31904737	31904908	.	+	.	ID=2_T3_Chr1_31564133;Name=2_T3_Chr1_31564133
Chr1	2_T3	Insertion	31959143	31959236	.	+	.	ID=2_T3_Chr1_31601202;Name=2_T3_Chr1_31601202
Chr1	2_T3	Insertion	32132675	32134762	.	+	.	ID=2_T3_Chr1_31769374;Name=2_T3_Chr1_31769374
Chr1	5_Sunset	Insertion	32133370	32133520	.	+	.	ID=5_Sunset_Chr1_31234578;Name=5_Sunset_Chr1_31234578
Chr1	2_T3	Insertion	32137272	32137340	.	+	.	ID=2_T3_Chr1_31773816;Name=2_T3_Chr1_31773816
Chr1	4_Zihui	Insertion	32185642	32187845	.	+	.	ID=4_Zihui_Chr1_31861586;Name=4_Zihui_Chr1_31861586
Chr1	2_T3	Insertion	32318747	32318918	.	+	.	ID=2_T3_Chr1_31961311;Name=2_T3_Chr1_31961311
Chr1	2_T3	Insertion	32325030	32327379	.	+	.	ID=2_T3_Chr1_31967591;Name=2_T3_Chr1_31967591
Chr1	5_Sunset	Insertion	32346136	32348193	.	+	.	ID=5_Sunset_Chr1_31435668;Name=5_Sunset_Chr1_31435668
Chr1	2_T3	Insertion	32394170	32403668	.	+	.	ID=2_T3_Chr1_32039343;Name=2_T3_Chr1_32039343
Chr1	2_T3	Insertion	32404789	32414322	.	+	.	ID=2_T3_Chr1_32049987;Name=2_T3_Chr1_32049987
Chr1	2_T3	Insertion	32437956	32449456	.	+	.	ID=2_T3_Chr1_32085490;Name=2_T3_Chr1_32085490
Chr1	5_Sunset	Insertion	32661913	32662020	.	+	.	ID=5_Sunset_Chr1_31735615;Name=5_Sunset_Chr1_31735615
Chr1	5_Sunset	Insertion	32664215	32666723	.	+	.	ID=5_Sunset_Chr1_31737885;Name=5_Sunset_Chr1_31737885
Chr1	2_T3	Insertion	33128459	33131290	.	+	.	ID=2_T3_Chr1_32750268;Name=2_T3_Chr1_32750268
Chr1	2_T3	Insertion	33177059	33177125	.	+	.	ID=2_T3_Chr1_32798792;Name=2_T3_Chr1_32798792
Chr1	4_Zihui	Insertion	34301426	34301810	.	+	.	ID=4_Zihui_Chr1_33962297;Name=4_Zihui_Chr1_33962297
Chr1	4_Zihui	Insertion	34625403	34625453	.	+	.	ID=4_Zihui_Chr1_34266791;Name=4_Zihui_Chr1_34266791
Chr1	2_T3	Insertion	34750856	34751027	.	+	.	ID=2_T3_Chr1_34361385;Name=2_T3_Chr1_34361385
Chr1	2_T3	Insertion	34954825	34954907	.	+	.	ID=2_T3_Chr1_34585574;Name=2_T3_Chr1_34585574
Chr1	2_T3	Insertion	34974421	34974624	.	+	.	ID=2_T3_Chr1_34605161;Name=2_T3_Chr1_34605161
Chr1	2_T3	Insertion	35065719	35065791	.	+	.	ID=2_T3_Chr1_34691723;Name=2_T3_Chr1_34691723
Chr1	2_T3	Insertion	35081845	35081895	.	+	.	ID=2_T3_Chr1_34707786;Name=2_T3_Chr1_34707786
Chr1	2_T3	Insertion	35343023	35343074	.	+	.	ID=2_T3_Chr1_34968864;Name=2_T3_Chr1_34968864
Chr1	2_T3	Insertion	35463351	35463449	.	+	.	ID=2_T3_Chr1_35087930;Name=2_T3_Chr1_35087930
Chr1	2_T3	Insertion	35545933	35546007	.	+	.	ID=2_T3_Chr1_35170444;Name=2_T3_Chr1_35170444
Chr1	3_T5	Insertion	35898280	35898387	.	+	.	ID=3_T5_Chr1_35339197;Name=3_T5_Chr1_35339197
Chr1	3_T5	Insertion	35951022	35951108	.	+	.	ID=3_T5_Chr1_35391955;Name=3_T5_Chr1_35391955
Chr1	3_T5	Insertion	35978100	35978160	.	+	.	ID=3_T5_Chr1_35419217;Name=3_T5_Chr1_35419217
Chr1	4_Zihui	Insertion	36053636	36053708	.	+	.	ID=4_Zihui_Chr1_35672838;Name=4_Zihui_Chr1_35672838
Chr2	2_T3	Insertion	33182	33350	.	+	.	ID=2_T3_Chr2_20862;Name=2_T3_Chr2_20862
Chr2	4_Zihui	Insertion	108009	108062	.	+	.	ID=4_Zihui_Chr2_97837;Name=4_Zihui_Chr2_97837
Chr2	3_T5	Insertion	112719	112835	.	+	.	ID=3_T5_Chr2_37126855;Name=3_T5_Chr2_37126855
Chr2	2_T3	Insertion	232306	232432	.	+	.	ID=2_T3_Chr2_219648;Name=2_T3_Chr2_219648
Chr2	4_Zihui	Insertion	304986	305057	.	+	.	ID=4_Zihui_Chr2_294656;Name=4_Zihui_Chr2_294656
Chr2	2_T3	Insertion	311869	312018	.	+	.	ID=2_T3_Chr2_299037;Name=2_T3_Chr2_299037
Chr2	2_T3	Insertion	320577	320689	.	+	.	ID=2_T3_Chr2_336193;Name=2_T3_Chr2_336193
Chr2	2_T3	Insertion	354704	354754	.	+	.	ID=2_T3_Chr2_426964;Name=2_T3_Chr2_426964
Chr2	2_T3	Insertion	360554	360902	.	+	.	ID=2_T3_Chr2_432799;Name=2_T3_Chr2_432799
Chr2	4_Zihui	Insertion	600251	600307	.	+	.	ID=4_Zihui_Chr2_568284;Name=4_Zihui_Chr2_568284
Chr2	2_T3	Insertion	760026	762301	.	+	.	ID=2_T3_Chr2_831867;Name=2_T3_Chr2_831867
Chr2	2_T3	Insertion	774547	783575	.	+	.	ID=2_T3_Chr2_846291;Name=2_T3_Chr2_846291
Chr2	2_T3	Insertion	799174	799547	.	+	.	ID=2_T3_Chr2_870980;Name=2_T3_Chr2_870980
Chr2	2_T3	Insertion	859096	859557	.	+	.	ID=2_T3_Chr2_956635;Name=2_T3_Chr2_956635
Chr2	2_T3	Insertion	1029483	1031312	.	+	.	ID=2_T3_Chr2_1138779;Name=2_T3_Chr2_1138779
Chr2	2_T3	Insertion	1061917	1071432	.	+	.	ID=2_T3_Chr2_1171188;Name=2_T3_Chr2_1171188
Chr2	2_T3	Insertion	1245297	1245363	.	+	.	ID=2_T3_Chr2_1368681;Name=2_T3_Chr2_1368681
Chr2	3_T5	Insertion	1316243	1316298	.	+	.	ID=3_T5_Chr2_395027;Name=3_T5_Chr2_395027
Chr2	4_Zihui	Insertion	1388521	1388625	.	+	.	ID=4_Zihui_Chr2_1404549;Name=4_Zihui_Chr2_1404549
Chr2	2_T3	Insertion	1470244	1470391	.	+	.	ID=2_T3_Chr2_1596185;Name=2_T3_Chr2_1596185
Chr2	2_T3	Insertion	1617928	1620298	.	+	.	ID=2_T3_Chr2_1750732;Name=2_T3_Chr2_1750732
Chr2	4_Zihui	Insertion	1730078	1738733	.	+	.	ID=4_Zihui_Chr2_1741079;Name=4_Zihui_Chr2_1741079
Chr2	2_T3	Insertion	2291525	2293867	.	+	.	ID=2_T3_Chr2_2402795;Name=2_T3_Chr2_2402795
Chr2	2_T3	Insertion	2308928	2309185	.	+	.	ID=2_T3_Chr2_2422580;Name=2_T3_Chr2_2422580
Chr2	2_T3	Insertion	2330815	2330891	.	+	.	ID=2_T3_Chr2_2444344;Name=2_T3_Chr2_2444344
Chr2	2_T3	Insertion	2394956	2395006	.	+	.	ID=2_T3_Chr2_2508223;Name=2_T3_Chr2_2508223
Chr2	4_Zihui	Insertion	2685418	2685485	.	+	.	ID=4_Zihui_Chr2_2696599;Name=4_Zihui_Chr2_2696599
Chr2	4_Zihui	Insertion	2702203	2702258	.	+	.	ID=4_Zihui_Chr2_2713401;Name=4_Zihui_Chr2_2713401
Chr2	3_T5	Insertion	3025458	3027697	.	+	.	ID=3_T5_Chr2_2116320;Name=3_T5_Chr2_2116320
Chr2	3_T5	Insertion	3033029	3035367	.	+	.	ID=3_T5_Chr2_2123911;Name=3_T5_Chr2_2123911
Chr2	2_T3	Insertion	3521047	3521108	.	+	.	ID=2_T3_Chr2_3626694;Name=2_T3_Chr2_3626694
Chr2	2_T3	Insertion	3661180	3670267	.	+	.	ID=2_T3_Chr2_3767039;Name=2_T3_Chr2_3767039
Chr2	4_Zihui	Insertion	3740052	3740112	.	+	.	ID=4_Zihui_Chr2_3744326;Name=4_Zihui_Chr2_3744326
Chr2	2_T3	Insertion	3798598	3798668	.	+	.	ID=2_T3_Chr2_3904112;Name=2_T3_Chr2_3904112
Chr2	2_T3	Insertion	3878504	3895134	.	+	.	ID=2_T3_Chr2_3984024;Name=2_T3_Chr2_3984024
Chr2	4_Zihui	Insertion	3902540	3903327	.	+	.	ID=4_Zihui_Chr2_3915845;Name=4_Zihui_Chr2_3915845
Chr2	2_T3	Insertion	3978187	3978308	.	+	.	ID=2_T3_Chr2_4082293;Name=2_T3_Chr2_4082293
Chr2	5_Sunset	Insertion	3986632	3995722	.	+	.	ID=5_Sunset_Chr2_3961662;Name=5_Sunset_Chr2_3961662
Chr2	4_Zihui	Insertion	4119410	4119461	.	+	.	ID=4_Zihui_Chr2_4142521;Name=4_Zihui_Chr2_4142521
Chr2	4_Zihui	Insertion	4393861	4402844	.	+	.	ID=4_Zihui_Chr2_4419435;Name=4_Zihui_Chr2_4419435
Chr2	4_Zihui	Insertion	4461987	4464347	.	+	.	ID=4_Zihui_Chr2_4475199;Name=4_Zihui_Chr2_4475199
Chr2	5_Sunset	Insertion	4466166	4475136	.	+	.	ID=5_Sunset_Chr2_4411690;Name=5_Sunset_Chr2_4411690
Chr2	2_T3	Insertion	4720450	4722697	.	+	.	ID=2_T3_Chr2_4800635;Name=2_T3_Chr2_4800635
Chr2	2_T3	Insertion	4747827	4747930	.	+	.	ID=2_T3_Chr2_4828006;Name=2_T3_Chr2_4828006
Chr2	2_T3	Insertion	4898208	4898586	.	+	.	ID=2_T3_Chr2_4978380;Name=2_T3_Chr2_4978380
Chr2	2_T3	Insertion	4926375	4926586	.	+	.	ID=2_T3_Chr2_5001737;Name=2_T3_Chr2_5001737
Chr2	2_T3	Insertion	4953295	4953365	.	+	.	ID=2_T3_Chr2_5028623;Name=2_T3_Chr2_5028623
Chr2	2_T3	Insertion	5004190	5004259	.	+	.	ID=2_T3_Chr2_5072269;Name=2_T3_Chr2_5072269
Chr2	2_T3	Insertion	5012452	5012504	.	+	.	ID=2_T3_Chr2_5080526;Name=2_T3_Chr2_5080526
Chr2	2_T3	Insertion	5016980	5019242	.	+	.	ID=2_T3_Chr2_5085106;Name=2_T3_Chr2_5085106
Chr2	2_T3	Insertion	5021073	5023605	.	+	.	ID=2_T3_Chr2_5089230;Name=2_T3_Chr2_5089230
Chr2	3_T5	Insertion	5144618	5144680	.	+	.	ID=3_T5_Chr2_4181354;Name=3_T5_Chr2_4181354
Chr2	3_T5	Insertion	5691561	5693814	.	+	.	ID=3_T5_Chr2_4717965;Name=3_T5_Chr2_4717965
Chr2	4_Zihui	Insertion	5747527	5747596	.	+	.	ID=4_Zihui_Chr2_5731793;Name=4_Zihui_Chr2_5731793
Chr2	4_Zihui	Insertion	5764044	5764121	.	+	.	ID=4_Zihui_Chr2_5748298;Name=4_Zihui_Chr2_5748298
Chr2	3_T5	Insertion	5764122	5764175	.	+	.	ID=3_T5_Chr2_4791645;Name=3_T5_Chr2_4791645
Chr2	4_Zihui	Insertion	5801984	5802223	.	+	.	ID=4_Zihui_Chr2_5786026;Name=4_Zihui_Chr2_5786026
Chr2	4_Zihui	Insertion	5807082	5814975	.	+	.	ID=4_Zihui_Chr2_5791126;Name=4_Zihui_Chr2_5791126
Chr2	4_Zihui	Insertion	6042424	6042546	.	+	.	ID=4_Zihui_Chr2_6024251;Name=4_Zihui_Chr2_6024251
Chr2	4_Zihui	Insertion	6063162	6072228	.	+	.	ID=4_Zihui_Chr2_6044952;Name=4_Zihui_Chr2_6044952
Chr2	4_Zihui	Insertion	6073214	6075485	.	+	.	ID=4_Zihui_Chr2_6055020;Name=4_Zihui_Chr2_6055020
Chr2	4_Zihui	Insertion	6093628	6095801	.	+	.	ID=4_Zihui_Chr2_6076212;Name=4_Zihui_Chr2_6076212
Chr2	4_Zihui	Insertion	6129743	6139067	.	+	.	ID=4_Zihui_Chr2_6110476;Name=4_Zihui_Chr2_6110476
Chr2	4_Zihui	Insertion	6471175	6471272	.	+	.	ID=4_Zihui_Chr2_6438061;Name=4_Zihui_Chr2_6438061
Chr2	5_Sunset	Insertion	6471257	6480425	.	+	.	ID=5_Sunset_Chr2_6388422;Name=5_Sunset_Chr2_6388422
Chr2	4_Zihui	Insertion	6508521	6510910	.	+	.	ID=4_Zihui_Chr2_6466268;Name=4_Zihui_Chr2_6466268
Chr2	5_Sunset	Insertion	6553724	6555955	.	+	.	ID=5_Sunset_Chr2_6468131;Name=5_Sunset_Chr2_6468131
Chr2	2_T3	Insertion	6573295	6575550	.	+	.	ID=2_T3_Chr2_6632973;Name=2_T3_Chr2_6632973
Chr2	2_T3	Insertion	6581354	6581408	.	+	.	ID=2_T3_Chr2_6640996;Name=2_T3_Chr2_6640996
Chr2	2_T3	Insertion	6618459	6626467	.	+	.	ID=2_T3_Chr2_6677169;Name=2_T3_Chr2_6677169
Chr2	2_T3	Insertion	6663732	6663785	.	+	.	ID=2_T3_Chr2_6715092;Name=2_T3_Chr2_6715092
Chr2	3_T5	Insertion	6998798	7008070	.	+	.	ID=3_T5_Chr2_5968014;Name=3_T5_Chr2_5968014
Chr2	2_T3	Insertion	7099094	7108544	.	+	.	ID=2_T3_Chr2_7099070;Name=2_T3_Chr2_7099070
Chr2	3_T5	Insertion	7137876	7137967	.	+	.	ID=3_T5_Chr2_6097640;Name=3_T5_Chr2_6097640
Chr2	2_T3	Insertion	7139225	7139289	.	+	.	ID=2_T3_Chr2_7139213;Name=2_T3_Chr2_7139213
Chr2	3_T5	Insertion	7155099	7157495	.	+	.	ID=3_T5_Chr2_6114777;Name=3_T5_Chr2_6114777
Chr2	4_Zihui	Insertion	7296160	7296210	.	+	.	ID=4_Zihui_Chr2_7224384;Name=4_Zihui_Chr2_7224384
Chr2	4_Zihui	Insertion	7361765	7361850	.	+	.	ID=4_Zihui_Chr2_7290048;Name=4_Zihui_Chr2_7290048
Chr2	4_Zihui	Insertion	7366599	7375838	.	+	.	ID=4_Zihui_Chr2_7294890;Name=4_Zihui_Chr2_7294890
Chr2	4_Zihui	Insertion	7594296	7595119	.	+	.	ID=4_Zihui_Chr2_7524993;Name=4_Zihui_Chr2_7524993
Chr2	4_Zihui	Insertion	7678371	7679581	.	+	.	ID=4_Zihui_Chr2_7604016;Name=4_Zihui_Chr2_7604016
Chr2	3_T5	Insertion	8038118	8038186	.	+	.	ID=3_T5_Chr2_6964365;Name=3_T5_Chr2_6964365
Chr2	2_T3	Insertion	8051127	8051199	.	+	.	ID=2_T3_Chr2_8013268;Name=2_T3_Chr2_8013268
Chr2	3_T5	Insertion	8064211	8066601	.	+	.	ID=3_T5_Chr2_6990379;Name=3_T5_Chr2_6990379
Chr2	2_T3	Insertion	8083306	8085525	.	+	.	ID=2_T3_Chr2_8043085;Name=2_T3_Chr2_8043085
Chr2	2_T3	Insertion	8127432	8127704	.	+	.	ID=2_T3_Chr2_8087154;Name=2_T3_Chr2_8087154
Chr2	4_Zihui	Insertion	8222798	8223023	.	+	.	ID=4_Zihui_Chr2_8159147;Name=4_Zihui_Chr2_8159147
Chr2	4_Zihui	Insertion	8244191	8244459	.	+	.	ID=4_Zihui_Chr2_8192078;Name=4_Zihui_Chr2_8192078
Chr2	2_T3	Insertion	8771239	8771307	.	+	.	ID=2_T3_Chr2_8720622;Name=2_T3_Chr2_8720622
Chr2	4_Zihui	Insertion	9376398	9385446	.	+	.	ID=4_Zihui_Chr2_9314884;Name=4_Zihui_Chr2_9314884
Chr2	2_T3	Insertion	9388269	9390523	.	+	.	ID=2_T3_Chr2_9328387;Name=2_T3_Chr2_9328387
Chr2	4_Zihui	Insertion	9483814	9486174	.	+	.	ID=4_Zihui_Chr2_9408325;Name=4_Zihui_Chr2_9408325
Chr2	4_Zihui	Insertion	9516815	9517041	.	+	.	ID=4_Zihui_Chr2_9441347;Name=4_Zihui_Chr2_9441347
Chr2	3_T5	Insertion	9576007	9578337	.	+	.	ID=3_T5_Chr2_8483061;Name=3_T5_Chr2_8483061
Chr2	3_T5	Insertion	9583630	9593150	.	+	.	ID=3_T5_Chr2_8490741;Name=3_T5_Chr2_8490741
Chr2	4_Zihui	Insertion	9636846	9640917	.	+	.	ID=4_Zihui_Chr2_9556404;Name=4_Zihui_Chr2_9556404
Chr2	4_Zihui	Insertion	9648870	9648934	.	+	.	ID=4_Zihui_Chr2_9568441;Name=4_Zihui_Chr2_9568441
Chr2	2_T3	Insertion	9727255	9727328	.	+	.	ID=2_T3_Chr2_9644805;Name=2_T3_Chr2_9644805
Chr2	3_T5	Insertion	9738348	9739921	.	+	.	ID=3_T5_Chr2_8641202;Name=3_T5_Chr2_8641202
Chr2	2_T3	Insertion	9788736	9791233	.	+	.	ID=2_T3_Chr2_9694998;Name=2_T3_Chr2_9694998
Chr2	2_T3	Insertion	10084477	10093334	.	+	.	ID=2_T3_Chr2_9992801;Name=2_T3_Chr2_9992801
Chr2	5_Sunset	Insertion	10444022	10444084	.	+	.	ID=5_Sunset_Chr2_10256017;Name=5_Sunset_Chr2_10256017
Chr2	3_T5	Insertion	10498819	10499332	.	+	.	ID=3_T5_Chr2_9404525;Name=3_T5_Chr2_9404525
Chr2	3_T5	Insertion	10660564	10662782	.	+	.	ID=3_T5_Chr2_9550269;Name=3_T5_Chr2_9550269
Chr2	2_T3	Insertion	10685598	10685692	.	+	.	ID=2_T3_Chr2_10588716;Name=2_T3_Chr2_10588716
Chr2	4_Zihui	Insertion	10756647	10756697	.	+	.	ID=4_Zihui_Chr2_10655187;Name=4_Zihui_Chr2_10655187
Chr2	5_Sunset	Insertion	10953955	10956197	.	+	.	ID=5_Sunset_Chr2_10736920;Name=5_Sunset_Chr2_10736920
Chr2	3_T5	Insertion	11101151	11102030	.	+	.	ID=3_T5_Chr2_9947807;Name=3_T5_Chr2_9947807
Chr2	2_T3	Insertion	11457886	11458087	.	+	.	ID=2_T3_Chr2_11355291;Name=2_T3_Chr2_11355291
Chr2	5_Sunset	Insertion	11493737	11493791	.	+	.	ID=5_Sunset_Chr2_11251038;Name=5_Sunset_Chr2_11251038
Chr2	4_Zihui	Insertion	11507286	11509432	.	+	.	ID=4_Zihui_Chr2_11402570;Name=4_Zihui_Chr2_11402570
Chr2	4_Zihui	Insertion	11510440	11512782	.	+	.	ID=4_Zihui_Chr2_11405728;Name=4_Zihui_Chr2_11405728
Chr2	5_Sunset	Insertion	11553199	11555354	.	+	.	ID=5_Sunset_Chr2_11316853;Name=5_Sunset_Chr2_11316853
Chr2	4_Zihui	Insertion	11558322	11558424	.	+	.	ID=4_Zihui_Chr2_11460787;Name=4_Zihui_Chr2_11460787
Chr2	4_Zihui	Insertion	11633534	11635755	.	+	.	ID=4_Zihui_Chr2_11529241;Name=4_Zihui_Chr2_11529241
Chr2	2_T3	Insertion	11816503	11816561	.	+	.	ID=2_T3_Chr2_11685717;Name=2_T3_Chr2_11685717
Chr2	3_T5	Insertion	11820893	11820970	.	+	.	ID=3_T5_Chr2_10633977;Name=3_T5_Chr2_10633977
Chr2	3_T5	Insertion	11901602	11903926	.	+	.	ID=3_T5_Chr2_10712419;Name=3_T5_Chr2_10712419
Chr2	8_SunUp	Insertion	12121466	12123682	.	+	.	ID=8_SunUp_Chr2_11853451;Name=8_SunUp_Chr2_11853451
Chr2	3_T5	Insertion	12125533	12126545	.	+	.	ID=3_T5_Chr2_10927122;Name=3_T5_Chr2_10927122
Chr2	3_T5	Insertion	12136356	12136406	.	+	.	ID=3_T5_Chr2_10937929;Name=3_T5_Chr2_10937929
Chr2	3_T5	Insertion	12142356	12144326	.	+	.	ID=3_T5_Chr2_10941583;Name=3_T5_Chr2_10941583
Chr2	3_T5	Insertion	12177214	12179451	.	+	.	ID=3_T5_Chr2_10976399;Name=3_T5_Chr2_10976399
Chr2	3_T5	Insertion	12184223	12184536	.	+	.	ID=3_T5_Chr2_10983411;Name=3_T5_Chr2_10983411
Chr2	2_T3	Insertion	12230117	12238036	.	+	.	ID=2_T3_Chr2_12086852;Name=2_T3_Chr2_12086852
Chr2	2_T3	Insertion	12251417	12253645	.	+	.	ID=2_T3_Chr2_12108415;Name=2_T3_Chr2_12108415
Chr2	2_T3	Insertion	12355262	12355343	.	+	.	ID=2_T3_Chr2_12211970;Name=2_T3_Chr2_12211970
Chr2	2_T3	Insertion	12403582	12403633	.	+	.	ID=2_T3_Chr2_12259481;Name=2_T3_Chr2_12259481
Chr2	3_T5	Insertion	12497813	12498122	.	+	.	ID=3_T5_Chr2_11285511;Name=3_T5_Chr2_11285511
Chr2	2_T3	Insertion	12521537	12521742	.	+	.	ID=2_T3_Chr2_12374631;Name=2_T3_Chr2_12374631
Chr2	3_T5	Insertion	13482080	13490448	.	+	.	ID=3_T5_Chr2_12184538;Name=3_T5_Chr2_12184538
Chr2	8_SunUp	Insertion	13870828	13879484	.	+	.	ID=8_SunUp_Chr2_13585471;Name=8_SunUp_Chr2_13585471
Chr2	4_Zihui	Insertion	15028365	15028419	.	+	.	ID=4_Zihui_Chr2_14885711;Name=4_Zihui_Chr2_14885711
Chr2	3_T5	Insertion	15193704	15195986	.	+	.	ID=3_T5_Chr2_13890247;Name=3_T5_Chr2_13890247
Chr2	3_T5	Insertion	15197395	15201933	.	+	.	ID=3_T5_Chr2_13893945;Name=3_T5_Chr2_13893945
Chr2	3_T5	Insertion	15394498	15394611	.	+	.	ID=3_T5_Chr2_14089629;Name=3_T5_Chr2_14089629
Chr2	4_Zihui	Insertion	15468421	15477440	.	+	.	ID=4_Zihui_Chr2_15370858;Name=4_Zihui_Chr2_15370858
Chr2	4_Zihui	Insertion	15548483	15548773	.	+	.	ID=4_Zihui_Chr2_15483214;Name=4_Zihui_Chr2_15483214
Chr2	4_Zihui	Insertion	15673510	15673570	.	+	.	ID=4_Zihui_Chr2_15606447;Name=4_Zihui_Chr2_15606447
Chr2	3_T5	Insertion	15760779	15760856	.	+	.	ID=3_T5_Chr2_14446530;Name=3_T5_Chr2_14446530
Chr2	2_T3	Insertion	16306454	16307391	.	+	.	ID=2_T3_Chr2_16126591;Name=2_T3_Chr2_16126591
Chr2	5_Sunset	Insertion	16378526	16378578	.	+	.	ID=5_Sunset_Chr2_16161609;Name=5_Sunset_Chr2_16161609
Chr2	2_T3	Insertion	16452824	16462380	.	+	.	ID=2_T3_Chr2_16271388;Name=2_T3_Chr2_16271388
Chr2	2_T3	Insertion	16476734	16477317	.	+	.	ID=2_T3_Chr2_16292972;Name=2_T3_Chr2_16292972
Chr2	3_T5	Insertion	16508175	16508735	.	+	.	ID=3_T5_Chr2_15181008;Name=3_T5_Chr2_15181008
Chr2	3_T5	Insertion	16524466	16526805	.	+	.	ID=3_T5_Chr2_15196368;Name=3_T5_Chr2_15196368
Chr2	3_T5	Insertion	17401244	17401300	.	+	.	ID=3_T5_Chr2_16059928;Name=3_T5_Chr2_16059928
Chr2	3_T5	Insertion	17458670	17464930	.	+	.	ID=3_T5_Chr2_16117877;Name=3_T5_Chr2_16117877
Chr2	2_T3	Insertion	17562035	17562118	.	+	.	ID=2_T3_Chr2_17357898;Name=2_T3_Chr2_17357898
Chr2	3_T5	Insertion	17753548	17754464	.	+	.	ID=3_T5_Chr2_16412776;Name=3_T5_Chr2_16412776
Chr2	4_Zihui	Insertion	18028456	18038143	.	+	.	ID=4_Zihui_Chr2_17962977;Name=4_Zihui_Chr2_17962977
Chr2	3_T5	Insertion	18101813	18101863	.	+	.	ID=3_T5_Chr2_16744548;Name=3_T5_Chr2_16744548
Chr2	3_T5	Insertion	19387204	19397127	.	+	.	ID=3_T5_Chr2_18013883;Name=3_T5_Chr2_18013883
Chr2	3_T5	Insertion	19843031	19851834	.	+	.	ID=3_T5_Chr2_18469750;Name=3_T5_Chr2_18469750
Chr2	3_T5	Insertion	19964297	19976420	.	+	.	ID=3_T5_Chr2_18590792;Name=3_T5_Chr2_18590792
Chr2	3_T5	Insertion	19981413	19996889	.	+	.	ID=3_T5_Chr2_18607877;Name=3_T5_Chr2_18607877
Chr2	3_T5	Insertion	20001633	20001686	.	+	.	ID=3_T5_Chr2_18628094;Name=3_T5_Chr2_18628094
Chr2	3_T5	Insertion	20030831	20060644	.	+	.	ID=3_T5_Chr2_18657279;Name=3_T5_Chr2_18657279
Chr2	3_T5	Insertion	20185604	20185662	.	+	.	ID=3_T5_Chr2_18753724;Name=3_T5_Chr2_18753724
Chr2	3_T5	Insertion	20201416	20202908	.	+	.	ID=3_T5_Chr2_18769522;Name=3_T5_Chr2_18769522
Chr2	3_T5	Insertion	20218366	20219316	.	+	.	ID=3_T5_Chr2_18786481;Name=3_T5_Chr2_18786481
Chr2	3_T5	Insertion	20230824	20244583	.	+	.	ID=3_T5_Chr2_18798916;Name=3_T5_Chr2_18798916
Chr2	5_Sunset	Insertion	20493287	20502490	.	+	.	ID=5_Sunset_Chr2_20189910;Name=5_Sunset_Chr2_20189910
Chr2	3_T5	Insertion	20507558	20509912	.	+	.	ID=3_T5_Chr2_19076079;Name=3_T5_Chr2_19076079
Chr2	3_T5	Insertion	20516887	20516937	.	+	.	ID=3_T5_Chr2_19085415;Name=3_T5_Chr2_19085415
Chr2	3_T5	Insertion	20607405	20607524	.	+	.	ID=3_T5_Chr2_19153707;Name=3_T5_Chr2_19153707
Chr2	3_T5	Insertion	20939059	20939115	.	+	.	ID=3_T5_Chr2_19485421;Name=3_T5_Chr2_19485421
Chr2	2_T3	Insertion	21039400	21039461	.	+	.	ID=2_T3_Chr2_20719696;Name=2_T3_Chr2_20719696
Chr2	2_T3	Insertion	21100960	21106343	.	+	.	ID=2_T3_Chr2_20781099;Name=2_T3_Chr2_20781099
Chr2	2_T3	Insertion	21360826	21362817	.	+	.	ID=2_T3_Chr2_21032063;Name=2_T3_Chr2_21032063
Chr2	2_T3	Insertion	21367489	21367557	.	+	.	ID=2_T3_Chr2_21038719;Name=2_T3_Chr2_21038719
Chr2	2_T3	Insertion	21507627	21509385	.	+	.	ID=2_T3_Chr2_21178768;Name=2_T3_Chr2_21178768
Chr2	2_T3	Insertion	21578450	21578572	.	+	.	ID=2_T3_Chr2_21250277;Name=2_T3_Chr2_21250277
Chr2	2_T3	Insertion	21589325	21598158	.	+	.	ID=2_T3_Chr2_21261159;Name=2_T3_Chr2_21261159
Chr2	3_T5	Insertion	21761927	21763850	.	+	.	ID=3_T5_Chr2_20296949;Name=3_T5_Chr2_20296949
Chr2	3_T5	Insertion	21803402	21805638	.	+	.	ID=3_T5_Chr2_20339838;Name=3_T5_Chr2_20339838
Chr2	5_Sunset	Insertion	21919259	21928355	.	+	.	ID=5_Sunset_Chr2_21575513;Name=5_Sunset_Chr2_21575513
Chr2	4_Zihui	Insertion	21955960	21964804	.	+	.	ID=4_Zihui_Chr2_21771551;Name=4_Zihui_Chr2_21771551
Chr2	3_T5	Insertion	22048701	22048943	.	+	.	ID=3_T5_Chr2_20576583;Name=3_T5_Chr2_20576583
Chr2	3_T5	Insertion	22075025	22075172	.	+	.	ID=3_T5_Chr2_20602957;Name=3_T5_Chr2_20602957
Chr2	3_T5	Insertion	22076435	22078921	.	+	.	ID=3_T5_Chr2_20604409;Name=3_T5_Chr2_20604409
Chr2	5_Sunset	Insertion	22466920	22469123	.	+	.	ID=5_Sunset_Chr2_22096239;Name=5_Sunset_Chr2_22096239
Chr2	3_T5	Insertion	22491735	22492365	.	+	.	ID=3_T5_Chr2_21017392;Name=3_T5_Chr2_21017392
Chr2	3_T5	Insertion	22639384	22640718	.	+	.	ID=3_T5_Chr2_21164832;Name=3_T5_Chr2_21164832
Chr2	4_Zihui	Insertion	22645689	22645745	.	+	.	ID=4_Zihui_Chr2_22468242;Name=4_Zihui_Chr2_22468242
Chr2	3_T5	Insertion	22790887	22790970	.	+	.	ID=3_T5_Chr2_21315255;Name=3_T5_Chr2_21315255
Chr2	5_Sunset	Insertion	22947764	22948221	.	+	.	ID=5_Sunset_Chr2_22580325;Name=5_Sunset_Chr2_22580325
Chr2	3_T5	Insertion	23003498	23012239	.	+	.	ID=3_T5_Chr2_21527544;Name=3_T5_Chr2_21527544
Chr2	2_T3	Insertion	23049963	23050014	.	+	.	ID=2_T3_Chr2_22683553;Name=2_T3_Chr2_22683553
Chr2	2_T3	Insertion	23126734	23128759	.	+	.	ID=2_T3_Chr2_22760223;Name=2_T3_Chr2_22760223
Chr2	2_T3	Insertion	23431169	23431231	.	+	.	ID=2_T3_Chr2_23015265;Name=2_T3_Chr2_23015265
Chr2	3_T5	Insertion	23783081	23785291	.	+	.	ID=3_T5_Chr2_22255337;Name=3_T5_Chr2_22255337
Chr2	2_T3	Insertion	23803540	23812939	.	+	.	ID=2_T3_Chr2_23382387;Name=2_T3_Chr2_23382387
Chr2	2_T3	Insertion	23840070	23840122	.	+	.	ID=2_T3_Chr2_23414312;Name=2_T3_Chr2_23414312
Chr2	2_T3	Insertion	23848814	23857214	.	+	.	ID=2_T3_Chr2_23423048;Name=2_T3_Chr2_23423048
Chr2	3_T5	Insertion	23870515	23870574	.	+	.	ID=3_T5_Chr2_22330598;Name=3_T5_Chr2_22330598
Chr2	2_T3	Insertion	24015192	24024516	.	+	.	ID=2_T3_Chr2_23588704;Name=2_T3_Chr2_23588704
Chr2	3_T5	Insertion	24037262	24053801	.	+	.	ID=3_T5_Chr2_22497015;Name=3_T5_Chr2_22497015
Chr2	2_T3	Insertion	24112107	24114286	.	+	.	ID=2_T3_Chr2_23668882;Name=2_T3_Chr2_23668882
Chr2	2_T3	Insertion	24120895	24123241	.	+	.	ID=2_T3_Chr2_23676961;Name=2_T3_Chr2_23676961
Chr2	4_Zihui	Insertion	24149932	24152293	.	+	.	ID=4_Zihui_Chr2_23883064;Name=4_Zihui_Chr2_23883064
Chr2	4_Zihui	Insertion	24153548	24163090	.	+	.	ID=4_Zihui_Chr2_23886690;Name=4_Zihui_Chr2_23886690
Chr2	4_Zihui	Insertion	24732022	24732078	.	+	.	ID=4_Zihui_Chr2_24396235;Name=4_Zihui_Chr2_24396235
Chr2	4_Zihui	Insertion	25656275	25657358	.	+	.	ID=4_Zihui_Chr2_26056882;Name=4_Zihui_Chr2_26056882
Chr2	4_Zihui	Insertion	25719336	25719868	.	+	.	ID=4_Zihui_Chr2_24784724;Name=4_Zihui_Chr2_24784724
Chr2	4_Zihui	Insertion	25765704	25766061	.	+	.	ID=4_Zihui_Chr2_24856208;Name=4_Zihui_Chr2_24856208
Chr2	4_Zihui	Insertion	25785590	25787957	.	+	.	ID=4_Zihui_Chr2_25759371;Name=4_Zihui_Chr2_25759371
Chr2	4_Zihui	Insertion	25829167	25831511	.	+	.	ID=4_Zihui_Chr2_25303414;Name=4_Zihui_Chr2_25303414
Chr2	4_Zihui	Insertion	25847058	25847109	.	+	.	ID=4_Zihui_Chr2_25846534;Name=4_Zihui_Chr2_25846534
Chr2	4_Zihui	Insertion	25888906	25888998	.	+	.	ID=4_Zihui_Chr2_25888264;Name=4_Zihui_Chr2_25888264
Chr2	4_Zihui	Insertion	26329475	26329560	.	+	.	ID=4_Zihui_Chr2_26103751;Name=4_Zihui_Chr2_26103751
Chr2	2_T3	Insertion	26694403	26694912	.	+	.	ID=2_T3_Chr2_24829479;Name=2_T3_Chr2_24829479
Chr2	2_T3	Insertion	26729762	26729832	.	+	.	ID=2_T3_Chr2_24864801;Name=2_T3_Chr2_24864801
Chr2	3_T5	Insertion	27385409	27385784	.	+	.	ID=3_T5_Chr2_25794261;Name=3_T5_Chr2_25794261
Chr2	3_T5	Insertion	27516639	27516814	.	+	.	ID=3_T5_Chr2_25925500;Name=3_T5_Chr2_25925500
Chr2	4_Zihui	Insertion	27862329	27862529	.	+	.	ID=4_Zihui_Chr2_27441524;Name=4_Zihui_Chr2_27441524
Chr2	4_Zihui	Insertion	28046677	28046728	.	+	.	ID=4_Zihui_Chr2_27611755;Name=4_Zihui_Chr2_27611755
Chr2	4_Zihui	Insertion	28071632	28072363	.	+	.	ID=4_Zihui_Chr2_27636604;Name=4_Zihui_Chr2_27636604
Chr2	4_Zihui	Insertion	28075313	28077562	.	+	.	ID=4_Zihui_Chr2_27640283;Name=4_Zihui_Chr2_27640283
Chr2	3_T5	Insertion	28241471	28250363	.	+	.	ID=3_T5_Chr2_26628150;Name=3_T5_Chr2_26628150
Chr2	4_Zihui	Insertion	28315984	28316283	.	+	.	ID=4_Zihui_Chr2_27874793;Name=4_Zihui_Chr2_27874793
Chr2	2_T3	Insertion	28469213	28469326	.	+	.	ID=2_T3_Chr2_26592683;Name=2_T3_Chr2_26592683
Chr2	3_T5	Insertion	28580863	28580987	.	+	.	ID=3_T5_Chr2_26966414;Name=3_T5_Chr2_26966414
Chr2	3_T5	Insertion	28634697	28635903	.	+	.	ID=3_T5_Chr2_27017725;Name=3_T5_Chr2_27017725
Chr2	3_T5	Insertion	28886471	28887275	.	+	.	ID=3_T5_Chr2_27267007;Name=3_T5_Chr2_27267007
Chr2	4_Zihui	Insertion	28958965	28960498	.	+	.	ID=4_Zihui_Chr2_28512375;Name=4_Zihui_Chr2_28512375
Chr2	3_T5	Insertion	29036347	29052241	.	+	.	ID=3_T5_Chr2_27454359;Name=3_T5_Chr2_27454359
Chr2	3_T5	Insertion	29103773	29112578	.	+	.	ID=3_T5_Chr2_27563543;Name=3_T5_Chr2_27563543
Chr2	3_T5	Insertion	29170866	29170992	.	+	.	ID=3_T5_Chr2_27630417;Name=3_T5_Chr2_27630417
Chr2	3_T5	Insertion	29348187	29348241	.	+	.	ID=3_T5_Chr2_27800477;Name=3_T5_Chr2_27800477
Chr2	4_Zihui	Insertion	29491051	29497632	.	+	.	ID=4_Zihui_Chr2_29050366;Name=4_Zihui_Chr2_29050366
Chr2	2_T3	Insertion	29591000	29591060	.	+	.	ID=2_T3_Chr2_27673457;Name=2_T3_Chr2_27673457
Chr2	4_Zihui	Insertion	29592179	29592232	.	+	.	ID=4_Zihui_Chr2_29151299;Name=4_Zihui_Chr2_29151299
Chr2	2_T3	Insertion	29686399	29686700	.	+	.	ID=2_T3_Chr2_27770948;Name=2_T3_Chr2_27770948
Chr2	2_T3	Insertion	29803011	29803706	.	+	.	ID=2_T3_Chr2_27889788;Name=2_T3_Chr2_27889788
Chr2	4_Zihui	Insertion	29945263	29947108	.	+	.	ID=4_Zihui_Chr2_29493768;Name=4_Zihui_Chr2_29493768
Chr2	4_Zihui	Insertion	29950377	29951190	.	+	.	ID=4_Zihui_Chr2_29498882;Name=4_Zihui_Chr2_29498882
Chr2	4_Zihui	Insertion	30002193	30002248	.	+	.	ID=4_Zihui_Chr2_29559234;Name=4_Zihui_Chr2_29559234
Chr2	4_Zihui	Insertion	30054767	30061014	.	+	.	ID=4_Zihui_Chr2_29611654;Name=4_Zihui_Chr2_29611654
Chr2	4_Zihui	Insertion	30081026	30092376	.	+	.	ID=4_Zihui_Chr2_29637051;Name=4_Zihui_Chr2_29637051
Chr2	4_Zihui	Insertion	30101843	30101927	.	+	.	ID=4_Zihui_Chr2_29657853;Name=4_Zihui_Chr2_29657853
Chr2	4_Zihui	Insertion	30134779	30134893	.	+	.	ID=4_Zihui_Chr2_29690802;Name=4_Zihui_Chr2_29690802
Chr2	4_Zihui	Insertion	30154966	30155225	.	+	.	ID=4_Zihui_Chr2_29711064;Name=4_Zihui_Chr2_29711064
Chr2	3_T5	Insertion	30313665	30313719	.	+	.	ID=3_T5_Chr2_28730708;Name=3_T5_Chr2_28730708
Chr2	3_T5	Insertion	30321338	30323474	.	+	.	ID=3_T5_Chr2_28738457;Name=3_T5_Chr2_28738457
Chr2	4_Zihui	Insertion	30500397	30501271	.	+	.	ID=4_Zihui_Chr2_30080661;Name=4_Zihui_Chr2_30080661
Chr2	3_T5	Insertion	30520422	30520478	.	+	.	ID=3_T5_Chr2_28965984;Name=3_T5_Chr2_28965984
Chr2	3_T5	Insertion	31062629	31063644	.	+	.	ID=3_T5_Chr2_29509276;Name=3_T5_Chr2_29509276
Chr2	3_T5	Insertion	31087225	31087276	.	+	.	ID=3_T5_Chr2_29533847;Name=3_T5_Chr2_29533847
Chr2	4_Zihui	Insertion	31205524	31205574	.	+	.	ID=4_Zihui_Chr2_30786419;Name=4_Zihui_Chr2_30786419
Chr2	2_T3	Insertion	31346435	31348586	.	+	.	ID=2_T3_Chr2_29406648;Name=2_T3_Chr2_29406648
Chr2	2_T3	Insertion	31461679	31461777	.	+	.	ID=2_T3_Chr2_29521643;Name=2_T3_Chr2_29521643
Chr2	3_T5	Insertion	31497511	31499799	.	+	.	ID=3_T5_Chr2_29927909;Name=3_T5_Chr2_29927909
Chr2	2_T3	Insertion	31951725	31951787	.	+	.	ID=2_T3_Chr2_30009427;Name=2_T3_Chr2_30009427
Chr2	2_T3	Insertion	32123778	32123838	.	+	.	ID=2_T3_Chr2_30181454;Name=2_T3_Chr2_30181454
Chr2	2_T3	Insertion	32126395	32126545	.	+	.	ID=2_T3_Chr2_30184089;Name=2_T3_Chr2_30184089
Chr2	3_T5	Insertion	32181872	32184106	.	+	.	ID=3_T5_Chr2_30604537;Name=3_T5_Chr2_30604537
Chr2	2_T3	Insertion	32310092	32310173	.	+	.	ID=2_T3_Chr2_30356626;Name=2_T3_Chr2_30356626
Chr2	4_Zihui	Insertion	32395034	32395104	.	+	.	ID=4_Zihui_Chr2_31985901;Name=4_Zihui_Chr2_31985901
Chr2	2_T3	Insertion	32441180	32441341	.	+	.	ID=2_T3_Chr2_30484526;Name=2_T3_Chr2_30484526
Chr2	3_T5	Insertion	32441532	32443849	.	+	.	ID=3_T5_Chr2_30852351;Name=3_T5_Chr2_30852351
Chr2	2_T3	Insertion	32459176	32461761	.	+	.	ID=2_T3_Chr2_30500243;Name=2_T3_Chr2_30500243
Chr2	3_T5	Insertion	32515208	32519511	.	+	.	ID=3_T5_Chr2_30923828;Name=3_T5_Chr2_30923828
Chr2	2_T3	Insertion	32547341	32549715	.	+	.	ID=2_T3_Chr2_30581669;Name=2_T3_Chr2_30581669
Chr2	2_T3	Insertion	32618803	32620947	.	+	.	ID=2_T3_Chr2_30651846;Name=2_T3_Chr2_30651846
Chr2	2_T3	Insertion	32710172	32710355	.	+	.	ID=2_T3_Chr2_30741051;Name=2_T3_Chr2_30741051
Chr2	3_T5	Insertion	32876373	32876471	.	+	.	ID=3_T5_Chr2_31284338;Name=3_T5_Chr2_31284338
Chr2	2_T3	Insertion	33382609	33384974	.	+	.	ID=2_T3_Chr2_31414967;Name=2_T3_Chr2_31414967
Chr2	2_T3	Insertion	33431647	33431777	.	+	.	ID=2_T3_Chr2_31461628;Name=2_T3_Chr2_31461628
Chr2	2_T3	Insertion	33445081	33445145	.	+	.	ID=2_T3_Chr2_31475089;Name=2_T3_Chr2_31475089
Chr2	2_T3	Insertion	33569814	33570300	.	+	.	ID=2_T3_Chr2_31599704;Name=2_T3_Chr2_31599704
Chr2	2_T3	Insertion	33593045	33595422	.	+	.	ID=2_T3_Chr2_31622909;Name=2_T3_Chr2_31622909
Chr2	2_T3	Insertion	33614510	33615018	.	+	.	ID=2_T3_Chr2_31644380;Name=2_T3_Chr2_31644380
Chr2	2_T3	Insertion	33866433	33868757	.	+	.	ID=2_T3_Chr2_31890059;Name=2_T3_Chr2_31890059
Chr2	2_T3	Insertion	33870629	33870704	.	+	.	ID=2_T3_Chr2_31894257;Name=2_T3_Chr2_31894257
Chr2	2_T3	Insertion	33909439	33918925	.	+	.	ID=2_T3_Chr2_31933081;Name=2_T3_Chr2_31933081
Chr2	2_T3	Insertion	34181917	34184123	.	+	.	ID=2_T3_Chr2_32192803;Name=2_T3_Chr2_32192803
Chr2	2_T3	Insertion	34340104	34340239	.	+	.	ID=2_T3_Chr2_32345613;Name=2_T3_Chr2_32345613
Chr2	4_Zihui	Insertion	34436011	34436065	.	+	.	ID=4_Zihui_Chr2_33972328;Name=4_Zihui_Chr2_33972328
Chr2	3_T5	Insertion	34578046	34578098	.	+	.	ID=3_T5_Chr2_32948657;Name=3_T5_Chr2_32948657
Chr2	4_Zihui	Insertion	34680400	34680451	.	+	.	ID=4_Zihui_Chr2_34212194;Name=4_Zihui_Chr2_34212194
Chr2	4_Zihui	Insertion	34732590	34735014	.	+	.	ID=4_Zihui_Chr2_34262669;Name=4_Zihui_Chr2_34262669
Chr2	2_T3	Insertion	34928393	34928474	.	+	.	ID=2_T3_Chr2_32920513;Name=2_T3_Chr2_32920513
Chr2	2_T3	Insertion	34944976	34947005	.	+	.	ID=2_T3_Chr2_32937138;Name=2_T3_Chr2_32937138
Chr2	3_T5	Insertion	35034312	35041678	.	+	.	ID=3_T5_Chr2_33397821;Name=3_T5_Chr2_33397821
Chr2	2_T3	Insertion	35168248	35168322	.	+	.	ID=2_T3_Chr2_33152589;Name=2_T3_Chr2_33152589
Chr2	2_T3	Insertion	35249993	35250088	.	+	.	ID=2_T3_Chr2_33234266;Name=2_T3_Chr2_33234266
Chr2	3_T5	Insertion	35292698	35292824	.	+	.	ID=3_T5_Chr2_33658370;Name=3_T5_Chr2_33658370
Chr2	3_T5	Insertion	35345365	35345858	.	+	.	ID=3_T5_Chr2_33711069;Name=3_T5_Chr2_33711069
Chr2	3_T5	Insertion	35436685	35438937	.	+	.	ID=3_T5_Chr2_33798002;Name=3_T5_Chr2_33798002
Chr2	3_T5	Insertion	35448061	35448419	.	+	.	ID=3_T5_Chr2_33809424;Name=3_T5_Chr2_33809424
Chr2	3_T5	Insertion	35715534	35720221	.	+	.	ID=3_T5_Chr2_34084272;Name=3_T5_Chr2_34084272
Chr2	3_T5	Insertion	35900829	35900888	.	+	.	ID=3_T5_Chr2_34257781;Name=3_T5_Chr2_34257781
Chr2	3_T5	Insertion	36027881	36027931	.	+	.	ID=3_T5_Chr2_34384543;Name=3_T5_Chr2_34384543
Chr2	2_T3	Insertion	36091162	36091224	.	+	.	ID=2_T3_Chr2_34066066;Name=2_T3_Chr2_34066066
Chr2	2_T3	Insertion	36110436	36110626	.	+	.	ID=2_T3_Chr2_34085402;Name=2_T3_Chr2_34085402
Chr2	2_T3	Insertion	36199979	36200042	.	+	.	ID=2_T3_Chr2_34174760;Name=2_T3_Chr2_34174760
Chr2	2_T3	Insertion	36229032	36237875	.	+	.	ID=2_T3_Chr2_34203697;Name=2_T3_Chr2_34203697
Chr2	3_T5	Insertion	36406520	36408790	.	+	.	ID=3_T5_Chr2_34775458;Name=3_T5_Chr2_34775458
Chr2	2_T3	Insertion	36481657	36484306	.	+	.	ID=2_T3_Chr2_34451241;Name=2_T3_Chr2_34451241
Chr2	2_T3	Insertion	36634883	36634935	.	+	.	ID=2_T3_Chr2_34604323;Name=2_T3_Chr2_34604323
Chr2	3_T5	Insertion	36750993	36751147	.	+	.	ID=3_T5_Chr2_35116574;Name=3_T5_Chr2_35116574
Chr2	2_T3	Insertion	37113953	37121315	.	+	.	ID=2_T3_Chr2_35079854;Name=2_T3_Chr2_35079854
Chr2	2_T3	Insertion	37178654	37178716	.	+	.	ID=2_T3_Chr2_35144582;Name=2_T3_Chr2_35144582
Chr2	3_T5	Insertion	37397463	37398124	.	+	.	ID=3_T5_Chr2_35730548;Name=3_T5_Chr2_35730548
Chr2	3_T5	Insertion	37414093	37423158	.	+	.	ID=3_T5_Chr2_35747124;Name=3_T5_Chr2_35747124
Chr2	3_T5	Insertion	37548814	37548889	.	+	.	ID=3_T5_Chr2_35880794;Name=3_T5_Chr2_35880794
Chr2	4_Zihui	Insertion	37627308	37627375	.	+	.	ID=4_Zihui_Chr2_37089786;Name=4_Zihui_Chr2_37089786
Chr2	3_T5	Insertion	37639461	37639559	.	+	.	ID=3_T5_Chr2_35966836;Name=3_T5_Chr2_35966836
Chr2	3_T5	Insertion	37709834	37709899	.	+	.	ID=3_T5_Chr2_36037161;Name=3_T5_Chr2_36037161
Chr2	2_T3	Insertion	37767096	37768864	.	+	.	ID=2_T3_Chr2_35713561;Name=2_T3_Chr2_35713561
Chr2	4_Zihui	Insertion	37853545	37859861	.	+	.	ID=4_Zihui_Chr2_37314171;Name=4_Zihui_Chr2_37314171
Chr2	4_Zihui	Insertion	37878487	37879979	.	+	.	ID=4_Zihui_Chr2_37338509;Name=4_Zihui_Chr2_37338509
Chr3	2_T3	Insertion	23145	23195	.	+	.	ID=2_T3_Chr9_35850490;Name=2_T3_Chr9_35850490
Chr3	2_T3	Insertion	201277	203586	.	+	.	ID=2_T3_Chr3_94879;Name=2_T3_Chr3_94879
Chr3	4_Zihui	Insertion	603693	620611	.	+	.	ID=4_Zihui_Chr3_593737;Name=4_Zihui_Chr3_593737
Chr3	4_Zihui	Insertion	647655	647720	.	+	.	ID=4_Zihui_Chr3_637658;Name=4_Zihui_Chr3_637658
Chr3	2_T3	Insertion	780997	781126	.	+	.	ID=2_T3_Chr3_657362;Name=2_T3_Chr3_657362
Chr3	3_T5	Insertion	989681	989790	.	+	.	ID=3_T5_Chr3_968183;Name=3_T5_Chr3_968183
Chr3	2_T3	Insertion	1440900	1440955	.	+	.	ID=2_T3_Chr3_1316435;Name=2_T3_Chr3_1316435
Chr3	2_T3	Insertion	1516075	1518450	.	+	.	ID=2_T3_Chr3_1405895;Name=2_T3_Chr3_1405895
Chr3	2_T3	Insertion	1561967	1562048	.	+	.	ID=2_T3_Chr3_1451805;Name=2_T3_Chr3_1451805
Chr3	4_Zihui	Insertion	1934021	1934097	.	+	.	ID=4_Zihui_Chr3_1933554;Name=4_Zihui_Chr3_1933554
Chr3	2_T3	Insertion	1995011	1997117	.	+	.	ID=2_T3_Chr3_1884579;Name=2_T3_Chr3_1884579
Chr3	5_Sunset	Insertion	2191967	2192042	.	+	.	ID=5_Sunset_Chr3_2138233;Name=5_Sunset_Chr3_2138233
Chr3	5_Sunset	Insertion	2194184	2194329	.	+	.	ID=5_Sunset_Chr3_2140468;Name=5_Sunset_Chr3_2140468
Chr3	2_T3	Insertion	2316234	2316326	.	+	.	ID=2_T3_Chr3_2206316;Name=2_T3_Chr3_2206316
Chr3	2_T3	Insertion	2602922	2602994	.	+	.	ID=2_T3_Chr3_2493356;Name=2_T3_Chr3_2493356
Chr3	3_T5	Insertion	2632350	2634014	.	+	.	ID=3_T5_Chr3_2626486;Name=3_T5_Chr3_2626486
Chr3	2_T3	Insertion	2700370	2702585	.	+	.	ID=2_T3_Chr3_2591840;Name=2_T3_Chr3_2591840
Chr3	8_SunUp	Insertion	2700494	2700546	.	+	.	ID=8_SunUp_Chr3_2748175;Name=8_SunUp_Chr3_2748175
Chr3	2_T3	Insertion	3002134	3002216	.	+	.	ID=2_T3_Chr3_2844994;Name=2_T3_Chr3_2844994
Chr3	5_Sunset	Insertion	3107786	3108141	.	+	.	ID=5_Sunset_Chr3_3045794;Name=5_Sunset_Chr3_3045794
Chr3	5_Sunset	Insertion	3109214	3109275	.	+	.	ID=5_Sunset_Chr3_3047230;Name=5_Sunset_Chr3_3047230
Chr3	5_Sunset	Insertion	3223268	3225709	.	+	.	ID=5_Sunset_Chr3_3153707;Name=5_Sunset_Chr3_3153707
Chr3	2_T3	Insertion	3317509	3317565	.	+	.	ID=2_T3_Chr3_3157409;Name=2_T3_Chr3_3157409
Chr3	3_T5	Insertion	3379884	3380049	.	+	.	ID=3_T5_Chr3_3364866;Name=3_T5_Chr3_3364866
Chr3	2_T3	Insertion	3386294	3386344	.	+	.	ID=2_T3_Chr3_3224905;Name=2_T3_Chr3_3224905
Chr3	5_Sunset	Insertion	3399902	3399966	.	+	.	ID=5_Sunset_Chr3_3310321;Name=5_Sunset_Chr3_3310321
Chr3	5_Sunset	Insertion	3401122	3401245	.	+	.	ID=5_Sunset_Chr3_3311571;Name=5_Sunset_Chr3_3311571
Chr3	2_T3	Insertion	3447593	3447647	.	+	.	ID=2_T3_Chr3_3286194;Name=2_T3_Chr3_3286194
Chr3	5_Sunset	Insertion	3636634	3636771	.	+	.	ID=5_Sunset_Chr3_3551553;Name=5_Sunset_Chr3_3551553
Chr3	5_Sunset	Insertion	3651390	3653153	.	+	.	ID=5_Sunset_Chr3_3566314;Name=5_Sunset_Chr3_3566314
Chr3	2_T3	Insertion	3766731	3776041	.	+	.	ID=2_T3_Chr3_3605122;Name=2_T3_Chr3_3605122
Chr3	2_T3	Insertion	3798838	3801195	.	+	.	ID=2_T3_Chr3_3637249;Name=2_T3_Chr3_3637249
Chr3	2_T3	Insertion	3939131	3941710	.	+	.	ID=2_T3_Chr3_3777282;Name=2_T3_Chr3_3777282
Chr3	5_Sunset	Insertion	4100097	4109358	.	+	.	ID=5_Sunset_Chr3_3986140;Name=5_Sunset_Chr3_3986140
Chr3	2_T3	Insertion	4148950	4151268	.	+	.	ID=2_T3_Chr3_3961451;Name=2_T3_Chr3_3961451
Chr3	8_SunUp	Insertion	4497858	4497959	.	+	.	ID=8_SunUp_Chr3_4471567;Name=8_SunUp_Chr3_4471567
Chr3	2_T3	Insertion	4570791	4570994	.	+	.	ID=2_T3_Chr3_4367607;Name=2_T3_Chr3_4367607
Chr3	2_T3	Insertion	4573914	4583184	.	+	.	ID=2_T3_Chr3_4370735;Name=2_T3_Chr3_4370735
Chr3	2_T3	Insertion	4750266	4750342	.	+	.	ID=2_T3_Chr3_4543871;Name=2_T3_Chr3_4543871
Chr3	2_T3	Insertion	4754141	4756883	.	+	.	ID=2_T3_Chr3_4547731;Name=2_T3_Chr3_4547731
Chr3	4_Zihui	Insertion	4780773	4780823	.	+	.	ID=4_Zihui_Chr3_4697571;Name=4_Zihui_Chr3_4697571
Chr3	2_T3	Insertion	4838449	4838523	.	+	.	ID=2_T3_Chr3_4631870;Name=2_T3_Chr3_4631870
Chr3	5_Sunset	Insertion	4840202	4842293	.	+	.	ID=5_Sunset_Chr3_4706426;Name=5_Sunset_Chr3_4706426
Chr3	4_Zihui	Insertion	4945132	4945200	.	+	.	ID=4_Zihui_Chr3_4860168;Name=4_Zihui_Chr3_4860168
Chr3	3_T5	Insertion	4958542	4958819	.	+	.	ID=3_T5_Chr3_4888775;Name=3_T5_Chr3_4888775
Chr3	3_T5	Insertion	4969931	4970001	.	+	.	ID=3_T5_Chr3_4925014;Name=3_T5_Chr3_4925014
Chr3	4_Zihui	Insertion	5167186	5167238	.	+	.	ID=4_Zihui_Chr3_5072329;Name=4_Zihui_Chr3_5072329
Chr3	5_Sunset	Insertion	5193091	5195339	.	+	.	ID=5_Sunset_Chr3_5049038;Name=5_Sunset_Chr3_5049038
Chr3	4_Zihui	Insertion	5196906	5199242	.	+	.	ID=4_Zihui_Chr3_5099869;Name=4_Zihui_Chr3_5099869
Chr3	5_Sunset	Insertion	5244888	5244987	.	+	.	ID=5_Sunset_Chr3_5099674;Name=5_Sunset_Chr3_5099674
Chr3	2_T3	Insertion	5255156	5255236	.	+	.	ID=2_T3_Chr3_5038640;Name=2_T3_Chr3_5038640
Chr3	2_T3	Insertion	5337906	5340277	.	+	.	ID=2_T3_Chr3_5118221;Name=2_T3_Chr3_5118221
Chr3	2_T3	Insertion	5408442	5409397	.	+	.	ID=2_T3_Chr3_5189680;Name=2_T3_Chr3_5189680
Chr3	2_T3	Insertion	5412789	5415019	.	+	.	ID=2_T3_Chr3_5194032;Name=2_T3_Chr3_5194032
Chr3	2_T3	Insertion	5480266	5480589	.	+	.	ID=2_T3_Chr3_5252453;Name=2_T3_Chr3_5252453
Chr3	2_T3	Insertion	5490037	5492067	.	+	.	ID=2_T3_Chr3_5262231;Name=2_T3_Chr3_5262231
Chr3	5_Sunset	Insertion	5494132	5502940	.	+	.	ID=5_Sunset_Chr3_5349238;Name=5_Sunset_Chr3_5349238
Chr3	2_T3	Insertion	5530745	5532943	.	+	.	ID=2_T3_Chr3_5291494;Name=2_T3_Chr3_5291494
Chr3	5_Sunset	Insertion	5562330	5571497	.	+	.	ID=5_Sunset_Chr3_5414306;Name=5_Sunset_Chr3_5414306
Chr3	3_T5	Insertion	5580479	5589962	.	+	.	ID=3_T5_Chr3_5501517;Name=3_T5_Chr3_5501517
Chr3	4_Zihui	Insertion	5869572	5869769	.	+	.	ID=4_Zihui_Chr3_5736974;Name=4_Zihui_Chr3_5736974
Chr3	2_T3	Insertion	5931000	5931058	.	+	.	ID=2_T3_Chr3_5671263;Name=2_T3_Chr3_5671263
Chr3	3_T5	Insertion	6056515	6063271	.	+	.	ID=3_T5_Chr3_6009043;Name=3_T5_Chr3_6009043
Chr3	3_T5	Insertion	6075518	6075637	.	+	.	ID=3_T5_Chr3_6029439;Name=3_T5_Chr3_6029439
Chr3	5_Sunset	Insertion	6087424	6096498	.	+	.	ID=5_Sunset_Chr3_6020564;Name=5_Sunset_Chr3_6020564
Chr3	3_T5	Insertion	6098619	6098671	.	+	.	ID=3_T5_Chr3_6052966;Name=3_T5_Chr3_6052966
Chr3	2_T3	Insertion	6104890	6105039	.	+	.	ID=2_T3_Chr3_5873348;Name=2_T3_Chr3_5873348
Chr3	4_Zihui	Insertion	6256956	6257045	.	+	.	ID=4_Zihui_Chr3_6151989;Name=4_Zihui_Chr3_6151989
Chr3	3_T5	Insertion	6280694	6280762	.	+	.	ID=3_T5_Chr3_6230981;Name=3_T5_Chr3_6230981
Chr3	3_T5	Insertion	6288227	6288314	.	+	.	ID=3_T5_Chr3_6238291;Name=3_T5_Chr3_6238291
Chr3	2_T3	Insertion	6497806	6497871	.	+	.	ID=2_T3_Chr3_6269331;Name=2_T3_Chr3_6269331
Chr3	2_T3	Insertion	6531287	6533452	.	+	.	ID=2_T3_Chr3_6312854;Name=2_T3_Chr3_6312854
Chr3	5_Sunset	Insertion	6541157	6541210	.	+	.	ID=5_Sunset_Chr3_6481321;Name=5_Sunset_Chr3_6481321
Chr3	2_T3	Insertion	6546781	6546895	.	+	.	ID=2_T3_Chr3_6328162;Name=2_T3_Chr3_6328162
Chr3	2_T3	Insertion	6750744	6750924	.	+	.	ID=2_T3_Chr3_6528898;Name=2_T3_Chr3_6528898
Chr3	3_T5	Insertion	6762358	6762708	.	+	.	ID=3_T5_Chr3_6706436;Name=3_T5_Chr3_6706436
Chr3	2_T3	Insertion	6797279	6797991	.	+	.	ID=2_T3_Chr3_6575160;Name=2_T3_Chr3_6575160
Chr3	5_Sunset	Insertion	6873932	6874014	.	+	.	ID=5_Sunset_Chr3_6799910;Name=5_Sunset_Chr3_6799910
Chr3	2_T3	Insertion	6879819	6882495	.	+	.	ID=2_T3_Chr3_6657625;Name=2_T3_Chr3_6657625
Chr3	2_T3	Insertion	6995309	6995486	.	+	.	ID=2_T3_Chr3_6766985;Name=2_T3_Chr3_6766985
Chr3	3_T5	Insertion	6997900	6997965	.	+	.	ID=3_T5_Chr3_6937128;Name=3_T5_Chr3_6937128
Chr3	2_T3	Insertion	7004563	7004811	.	+	.	ID=2_T3_Chr3_6776160;Name=2_T3_Chr3_6776160
Chr3	2_T3	Insertion	7171406	7171498	.	+	.	ID=2_T3_Chr3_6942486;Name=2_T3_Chr3_6942486
Chr3	3_T5	Insertion	7229792	7232141	.	+	.	ID=3_T5_Chr3_7171376;Name=3_T5_Chr3_7171376
Chr3	2_T3	Insertion	7365478	7367855	.	+	.	ID=2_T3_Chr3_7136917;Name=2_T3_Chr3_7136917
Chr3	5_Sunset	Insertion	7388102	7390269	.	+	.	ID=5_Sunset_Chr3_7308787;Name=5_Sunset_Chr3_7308787
Chr3	5_Sunset	Insertion	7625119	7627282	.	+	.	ID=5_Sunset_Chr3_7542501;Name=5_Sunset_Chr3_7542501
Chr3	5_Sunset	Insertion	7716728	7725802	.	+	.	ID=5_Sunset_Chr3_7603942;Name=5_Sunset_Chr3_7603942
Chr3	2_T3	Insertion	7855669	7855723	.	+	.	ID=2_T3_Chr3_7635087;Name=2_T3_Chr3_7635087
Chr3	2_T3	Insertion	7911281	7913364	.	+	.	ID=2_T3_Chr3_7690627;Name=2_T3_Chr3_7690627
Chr3	4_Zihui	Insertion	7921863	7921984	.	+	.	ID=4_Zihui_Chr3_7886136;Name=4_Zihui_Chr3_7886136
Chr3	5_Sunset	Insertion	7935072	7937067	.	+	.	ID=5_Sunset_Chr3_7937562;Name=5_Sunset_Chr3_7937562
Chr3	2_T3	Insertion	7955462	7957674	.	+	.	ID=2_T3_Chr3_7750973;Name=2_T3_Chr3_7750973
Chr3	3_T5	Insertion	7964861	7964923	.	+	.	ID=3_T5_Chr3_8010204;Name=3_T5_Chr3_8010204
Chr3	2_T3	Insertion	7986695	7986885	.	+	.	ID=2_T3_Chr3_7782137;Name=2_T3_Chr3_7782137
Chr3	3_T5	Insertion	8091978	8092048	.	+	.	ID=3_T5_Chr3_8135811;Name=3_T5_Chr3_8135811
Chr3	4_Zihui	Insertion	8187978	8190276	.	+	.	ID=4_Zihui_Chr3_8156628;Name=4_Zihui_Chr3_8156628
Chr3	3_T5	Insertion	8395539	8395599	.	+	.	ID=3_T5_Chr3_8494559;Name=3_T5_Chr3_8494559
Chr3	4_Zihui	Insertion	8439056	8441562	.	+	.	ID=4_Zihui_Chr3_8674825;Name=4_Zihui_Chr3_8674825
Chr3	2_T3	Insertion	8589041	8589129	.	+	.	ID=2_T3_Chr3_8378793;Name=2_T3_Chr3_8378793
Chr3	2_T3	Insertion	8701163	8710340	.	+	.	ID=2_T3_Chr3_8491476;Name=2_T3_Chr3_8491476
Chr3	2_T3	Insertion	8713947	8716163	.	+	.	ID=2_T3_Chr3_8504258;Name=2_T3_Chr3_8504258
Chr3	2_T3	Insertion	8720281	8722514	.	+	.	ID=2_T3_Chr3_8510532;Name=2_T3_Chr3_8510532
Chr3	4_Zihui	Insertion	8749553	8749632	.	+	.	ID=4_Zihui_Chr3_8981178;Name=4_Zihui_Chr3_8981178
Chr3	5_Sunset	Insertion	8761623	8761725	.	+	.	ID=5_Sunset_Chr3_8760329;Name=5_Sunset_Chr3_8760329
Chr3	2_T3	Insertion	8928692	8929048	.	+	.	ID=2_T3_Chr3_8718562;Name=2_T3_Chr3_8718562
Chr3	3_T5	Insertion	9409219	9409281	.	+	.	ID=3_T5_Chr3_9485921;Name=3_T5_Chr3_9485921
Chr3	4_Zihui	Insertion	9511088	9511145	.	+	.	ID=4_Zihui_Chr3_9731349;Name=4_Zihui_Chr3_9731349
Chr3	4_Zihui	Insertion	9511740	9511790	.	+	.	ID=4_Zihui_Chr3_9731992;Name=4_Zihui_Chr3_9731992
Chr3	2_T3	Insertion	10313564	10315755	.	+	.	ID=2_T3_Chr3_10069737;Name=2_T3_Chr3_10069737
Chr3	2_T3	Insertion	11027341	11031993	.	+	.	ID=2_T3_Chr3_10798423;Name=2_T3_Chr3_10798423
Chr3	2_T3	Insertion	11122343	11122417	.	+	.	ID=2_T3_Chr3_10893471;Name=2_T3_Chr3_10893471
Chr3	4_Zihui	Insertion	11247872	11247928	.	+	.	ID=4_Zihui_Chr3_11418113;Name=4_Zihui_Chr3_11418113
Chr3	3_T5	Insertion	11317288	11326594	.	+	.	ID=3_T5_Chr3_11384760;Name=3_T5_Chr3_11384760
Chr3	3_T5	Insertion	11393846	11393896	.	+	.	ID=3_T5_Chr3_11461393;Name=3_T5_Chr3_11461393
Chr3	3_T5	Insertion	11636393	11638642	.	+	.	ID=3_T5_Chr3_11706020;Name=3_T5_Chr3_11706020
Chr3	3_T5	Insertion	11793000	11795267	.	+	.	ID=3_T5_Chr3_11852499;Name=3_T5_Chr3_11852499
Chr3	3_T5	Insertion	11809238	11810156	.	+	.	ID=3_T5_Chr3_11867544;Name=3_T5_Chr3_11867544
Chr3	3_T5	Insertion	12054656	12054783	.	+	.	ID=3_T5_Chr3_12109367;Name=3_T5_Chr3_12109367
Chr3	3_T5	Insertion	12122524	12122598	.	+	.	ID=3_T5_Chr3_12176956;Name=3_T5_Chr3_12176956
Chr3	3_T5	Insertion	12133603	12135957	.	+	.	ID=3_T5_Chr3_12188056;Name=3_T5_Chr3_12188056
Chr3	3_T5	Insertion	12261260	12261325	.	+	.	ID=3_T5_Chr3_12315581;Name=3_T5_Chr3_12315581
Chr3	3_T5	Insertion	12311152	12311303	.	+	.	ID=3_T5_Chr3_12365446;Name=3_T5_Chr3_12365446
Chr3	4_Zihui	Insertion	12459464	12459539	.	+	.	ID=4_Zihui_Chr3_12615857;Name=4_Zihui_Chr3_12615857
Chr3	4_Zihui	Insertion	12487164	12489540	.	+	.	ID=4_Zihui_Chr3_12643638;Name=4_Zihui_Chr3_12643638
Chr3	4_Zihui	Insertion	12797950	12807463	.	+	.	ID=4_Zihui_Chr3_12924233;Name=4_Zihui_Chr3_12924233
Chr3	4_Zihui	Insertion	13059029	13059095	.	+	.	ID=4_Zihui_Chr3_13185028;Name=4_Zihui_Chr3_13185028
Chr3	4_Zihui	Insertion	13135910	13135978	.	+	.	ID=4_Zihui_Chr3_13261880;Name=4_Zihui_Chr3_13261880
Chr3	2_T3	Insertion	13635749	13636487	.	+	.	ID=2_T3_Chr3_13372574;Name=2_T3_Chr3_13372574
Chr3	4_Zihui	Insertion	13637402	13639588	.	+	.	ID=4_Zihui_Chr3_13763349;Name=4_Zihui_Chr3_13763349
Chr3	2_T3	Insertion	13678663	13678722	.	+	.	ID=2_T3_Chr3_13413087;Name=2_T3_Chr3_13413087
Chr3	4_Zihui	Insertion	13739933	13740002	.	+	.	ID=4_Zihui_Chr3_13875361;Name=4_Zihui_Chr3_13875361
Chr3	4_Zihui	Insertion	13750889	13750963	.	+	.	ID=4_Zihui_Chr3_13886239;Name=4_Zihui_Chr3_13886239
Chr3	2_T3	Insertion	13788957	13798099	.	+	.	ID=2_T3_Chr3_13523129;Name=2_T3_Chr3_13523129
Chr3	2_T3	Insertion	13800395	13815128	.	+	.	ID=2_T3_Chr3_13534608;Name=2_T3_Chr3_13534608
Chr3	4_Zihui	Insertion	13926539	13926599	.	+	.	ID=4_Zihui_Chr3_14057819;Name=4_Zihui_Chr3_14057819
Chr3	2_T3	Insertion	14092232	14092304	.	+	.	ID=2_T3_Chr3_13823838;Name=2_T3_Chr3_13823838
Chr3	2_T3	Insertion	14178182	14180680	.	+	.	ID=2_T3_Chr3_13900485;Name=2_T3_Chr3_13900485
Chr3	2_T3	Insertion	14190374	14190459	.	+	.	ID=2_T3_Chr3_13912614;Name=2_T3_Chr3_13912614
Chr3	4_Zihui	Insertion	14236977	14237027	.	+	.	ID=4_Zihui_Chr3_14356950;Name=4_Zihui_Chr3_14356950
Chr3	4_Zihui	Insertion	14277163	14279485	.	+	.	ID=4_Zihui_Chr3_14394715;Name=4_Zihui_Chr3_14394715
Chr3	4_Zihui	Insertion	14333941	14334159	.	+	.	ID=4_Zihui_Chr3_14441790;Name=4_Zihui_Chr3_14441790
Chr3	4_Zihui	Insertion	14346147	14346207	.	+	.	ID=4_Zihui_Chr3_14453997;Name=4_Zihui_Chr3_14453997
Chr3	2_T3	Insertion	14502082	14503039	.	+	.	ID=2_T3_Chr3_14218368;Name=2_T3_Chr3_14218368
Chr3	2_T3	Insertion	14508856	14511743	.	+	.	ID=2_T3_Chr3_14225175;Name=2_T3_Chr3_14225175
Chr3	4_Zihui	Insertion	14597964	14598014	.	+	.	ID=4_Zihui_Chr3_14705787;Name=4_Zihui_Chr3_14705787
Chr3	2_T3	Insertion	14617378	14619742	.	+	.	ID=2_T3_Chr3_14333648;Name=2_T3_Chr3_14333648
Chr3	4_Zihui	Insertion	14623383	14623736	.	+	.	ID=4_Zihui_Chr3_14728625;Name=4_Zihui_Chr3_14728625
Chr3	4_Zihui	Insertion	14629115	14629171	.	+	.	ID=4_Zihui_Chr3_14734359;Name=4_Zihui_Chr3_14734359
Chr3	4_Zihui	Insertion	14726489	14726558	.	+	.	ID=4_Zihui_Chr3_14822329;Name=4_Zihui_Chr3_14822329
Chr3	4_Zihui	Insertion	14751008	14751103	.	+	.	ID=4_Zihui_Chr3_14846701;Name=4_Zihui_Chr3_14846701
Chr3	5_Sunset	Insertion	14806746	14808955	.	+	.	ID=5_Sunset_Chr3_14700547;Name=5_Sunset_Chr3_14700547
Chr3	4_Zihui	Insertion	14817379	14819730	.	+	.	ID=4_Zihui_Chr3_14920354;Name=4_Zihui_Chr3_14920354
Chr3	5_Sunset	Insertion	14842671	14851670	.	+	.	ID=5_Sunset_Chr3_14731771;Name=5_Sunset_Chr3_14731771
Chr3	2_T3	Insertion	14961272	14961382	.	+	.	ID=2_T3_Chr3_14669880;Name=2_T3_Chr3_14669880
Chr3	4_Zihui	Insertion	14979412	14988683	.	+	.	ID=4_Zihui_Chr3_15079258;Name=4_Zihui_Chr3_15079258
Chr3	4_Zihui	Insertion	14992423	15001345	.	+	.	ID=4_Zihui_Chr3_15092290;Name=4_Zihui_Chr3_15092290
Chr3	4_Zihui	Insertion	15005083	15007807	.	+	.	ID=4_Zihui_Chr3_15105345;Name=4_Zihui_Chr3_15105345
Chr3	4_Zihui	Insertion	15062386	15062445	.	+	.	ID=4_Zihui_Chr3_15162442;Name=4_Zihui_Chr3_15162442
Chr3	8_SunUp	Insertion	15181266	15181320	.	+	.	ID=8_SunUp_Chr3_15233039;Name=8_SunUp_Chr3_15233039
Chr3	4_Zihui	Insertion	15324935	15325006	.	+	.	ID=4_Zihui_Chr3_15424824;Name=4_Zihui_Chr3_15424824
Chr3	3_T5	Insertion	15404164	15404315	.	+	.	ID=3_T5_Chr3_15386183;Name=3_T5_Chr3_15386183
Chr3	4_Zihui	Insertion	15421451	15428632	.	+	.	ID=4_Zihui_Chr3_15521092;Name=4_Zihui_Chr3_15521092
Chr3	4_Zihui	Insertion	15430766	15439973	.	+	.	ID=4_Zihui_Chr3_15530478;Name=4_Zihui_Chr3_15530478
Chr3	4_Zihui	Insertion	15456134	15456190	.	+	.	ID=4_Zihui_Chr3_15555806;Name=4_Zihui_Chr3_15555806
Chr3	3_T5	Insertion	15457965	15458022	.	+	.	ID=3_T5_Chr3_15423529;Name=3_T5_Chr3_15423529
Chr3	4_Zihui	Insertion	15534724	15537059	.	+	.	ID=4_Zihui_Chr3_15641000;Name=4_Zihui_Chr3_15641000
Chr3	4_Zihui	Insertion	15611251	15634417	.	+	.	ID=4_Zihui_Chr3_15727537;Name=4_Zihui_Chr3_15727537
Chr3	4_Zihui	Insertion	15701107	15701158	.	+	.	ID=4_Zihui_Chr3_15817435;Name=4_Zihui_Chr3_15817435
Chr3	4_Zihui	Insertion	15702631	15702707	.	+	.	ID=4_Zihui_Chr3_15818942;Name=4_Zihui_Chr3_15818942
Chr3	4_Zihui	Insertion	15742480	15744760	.	+	.	ID=4_Zihui_Chr3_15856424;Name=4_Zihui_Chr3_15856424
Chr3	4_Zihui	Insertion	15751551	15753926	.	+	.	ID=4_Zihui_Chr3_15865501;Name=4_Zihui_Chr3_15865501
Chr3	4_Zihui	Insertion	15764597	15765617	.	+	.	ID=4_Zihui_Chr3_15878586;Name=4_Zihui_Chr3_15878586
Chr3	4_Zihui	Insertion	15799836	15800556	.	+	.	ID=4_Zihui_Chr3_15913775;Name=4_Zihui_Chr3_15913775
Chr3	4_Zihui	Insertion	15898324	15900566	.	+	.	ID=4_Zihui_Chr3_16012209;Name=4_Zihui_Chr3_16012209
Chr3	4_Zihui	Insertion	15952666	15953016	.	+	.	ID=4_Zihui_Chr3_16066562;Name=4_Zihui_Chr3_16066562
Chr3	4_Zihui	Insertion	16337056	16337125	.	+	.	ID=4_Zihui_Chr3_16421093;Name=4_Zihui_Chr3_16421093
Chr3	3_T5	Insertion	16414277	16416623	.	+	.	ID=3_T5_Chr3_16344369;Name=3_T5_Chr3_16344369
Chr3	4_Zihui	Insertion	16478746	16478853	.	+	.	ID=4_Zihui_Chr3_16560451;Name=4_Zihui_Chr3_16560451
Chr3	3_T5	Insertion	17091376	17093114	.	+	.	ID=3_T5_Chr3_17012124;Name=3_T5_Chr3_17012124
Chr3	3_T5	Insertion	17107597	17107712	.	+	.	ID=3_T5_Chr3_17029483;Name=3_T5_Chr3_17029483
Chr3	3_T5	Insertion	17287396	17289764	.	+	.	ID=3_T5_Chr3_17209148;Name=3_T5_Chr3_17209148
Chr3	3_T5	Insertion	17371853	17371930	.	+	.	ID=3_T5_Chr3_17295634;Name=3_T5_Chr3_17295634
Chr3	3_T5	Insertion	17392819	17392870	.	+	.	ID=3_T5_Chr3_17316614;Name=3_T5_Chr3_17316614
Chr3	3_T5	Insertion	17508609	17510995	.	+	.	ID=3_T5_Chr3_17432357;Name=3_T5_Chr3_17432357
Chr3	3_T5	Insertion	17589598	17589695	.	+	.	ID=3_T5_Chr3_17510183;Name=3_T5_Chr3_17510183
Chr3	4_Zihui	Insertion	17658456	17658525	.	+	.	ID=4_Zihui_Chr3_17703608;Name=4_Zihui_Chr3_17703608
Chr3	5_Sunset	Insertion	17682249	17691142	.	+	.	ID=5_Sunset_Chr3_17468944;Name=5_Sunset_Chr3_17468944
Chr3	3_T5	Insertion	17837780	17837838	.	+	.	ID=3_T5_Chr3_17756409;Name=3_T5_Chr3_17756409
Chr3	3_T5	Insertion	17877177	17877250	.	+	.	ID=3_T5_Chr3_17795883;Name=3_T5_Chr3_17795883
Chr3	3_T5	Insertion	17898991	17899601	.	+	.	ID=3_T5_Chr3_17817678;Name=3_T5_Chr3_17817678
Chr3	3_T5	Insertion	17911944	17914258	.	+	.	ID=3_T5_Chr3_17830635;Name=3_T5_Chr3_17830635
Chr3	3_T5	Insertion	18032544	18032876	.	+	.	ID=3_T5_Chr3_17951205;Name=3_T5_Chr3_17951205
Chr3	3_T5	Insertion	18052760	18055144	.	+	.	ID=3_T5_Chr3_17971340;Name=3_T5_Chr3_17971340
Chr3	8_SunUp	Insertion	18111752	18111811	.	+	.	ID=8_SunUp_Chr3_18131304;Name=8_SunUp_Chr3_18131304
Chr3	5_Sunset	Insertion	18117757	18119986	.	+	.	ID=5_Sunset_Chr3_17949742;Name=5_Sunset_Chr3_17949742
Chr3	3_T5	Insertion	18146885	18146990	.	+	.	ID=3_T5_Chr3_18176743;Name=3_T5_Chr3_18176743
Chr3	3_T5	Insertion	18227787	18227863	.	+	.	ID=3_T5_Chr3_18257573;Name=3_T5_Chr3_18257573
Chr3	3_T5	Insertion	18454750	18454892	.	+	.	ID=3_T5_Chr3_18447445;Name=3_T5_Chr3_18447445
Chr3	5_Sunset	Insertion	18536615	18538874	.	+	.	ID=5_Sunset_Chr3_18369728;Name=5_Sunset_Chr3_18369728
Chr3	5_Sunset	Insertion	19757147	19757205	.	+	.	ID=5_Sunset_Chr3_19598121;Name=5_Sunset_Chr3_19598121
Chr3	3_T5	Insertion	19766810	19766899	.	+	.	ID=3_T5_Chr3_19735884;Name=3_T5_Chr3_19735884
Chr3	3_T5	Insertion	19776290	19782508	.	+	.	ID=3_T5_Chr3_19745365;Name=3_T5_Chr3_19745365
Chr3	3_T5	Insertion	19881806	19881957	.	+	.	ID=3_T5_Chr3_19850833;Name=3_T5_Chr3_19850833
Chr3	5_Sunset	Insertion	20146644	20146740	.	+	.	ID=5_Sunset_Chr3_19980593;Name=5_Sunset_Chr3_19980593
Chr3	8_SunUp	Insertion	20485081	20493826	.	+	.	ID=8_SunUp_Chr3_21059468;Name=8_SunUp_Chr3_21059468
Chr3	5_Sunset	Insertion	21743160	21743212	.	+	.	ID=5_Sunset_Chr3_21596240;Name=5_Sunset_Chr3_21596240
Chr3	3_T5	Insertion	21759745	21768463	.	+	.	ID=3_T5_Chr3_21719446;Name=3_T5_Chr3_21719446
Chr3	5_Sunset	Insertion	22115907	22116427	.	+	.	ID=5_Sunset_Chr3_21870900;Name=5_Sunset_Chr3_21870900
Chr3	5_Sunset	Insertion	23251002	23251053	.	+	.	ID=5_Sunset_Chr3_23005154;Name=5_Sunset_Chr3_23005154
Chr3	5_Sunset	Insertion	23363872	23364014	.	+	.	ID=5_Sunset_Chr3_23118092;Name=5_Sunset_Chr3_23118092
Chr3	5_Sunset	Insertion	23407987	23408106	.	+	.	ID=5_Sunset_Chr3_23161383;Name=5_Sunset_Chr3_23161383
Chr3	5_Sunset	Insertion	23702556	23704835	.	+	.	ID=5_Sunset_Chr3_23455448;Name=5_Sunset_Chr3_23455448
Chr3	5_Sunset	Insertion	24136741	24138952	.	+	.	ID=5_Sunset_Chr3_23865577;Name=5_Sunset_Chr3_23865577
Chr3	5_Sunset	Insertion	25337377	25337855	.	+	.	ID=5_Sunset_Chr3_25355724;Name=5_Sunset_Chr3_25355724
Chr3	8_SunUp	Insertion	25636273	25637279	.	+	.	ID=8_SunUp_Contig62_271391;Name=8_SunUp_Contig62_271391
Chr3	8_SunUp	Insertion	25682910	25683921	.	+	.	ID=8_SunUp_Contig62_142145;Name=8_SunUp_Contig62_142145
Chr3	5_Sunset	Insertion	25723089	25723849	.	+	.	ID=5_Sunset_Chr3_25719925;Name=5_Sunset_Chr3_25719925
Chr3	2_T3	Insertion	26450445	26450519	.	+	.	ID=2_T3_Chr3_26073907;Name=2_T3_Chr3_26073907
Chr3	5_Sunset	Insertion	26525085	26525306	.	+	.	ID=5_Sunset_Chr3_26510020;Name=5_Sunset_Chr3_26510020
Chr3	4_Zihui	Insertion	26647345	26656072	.	+	.	ID=4_Zihui_Chr3_26727705;Name=4_Zihui_Chr3_26727705
Chr3	3_T5	Insertion	26677837	26677914	.	+	.	ID=3_T5_Chr3_26622145;Name=3_T5_Chr3_26622145
Chr3	8_SunUp	Insertion	26717638	26719847	.	+	.	ID=8_SunUp_Chr3_27160368;Name=8_SunUp_Chr3_27160368
Chr3	5_Sunset	Insertion	26748225	26748320	.	+	.	ID=5_Sunset_Chr3_26721528;Name=5_Sunset_Chr3_26721528
Chr3	4_Zihui	Insertion	26907400	26910477	.	+	.	ID=4_Zihui_Chr3_26963340;Name=4_Zihui_Chr3_26963340
Chr3	2_T3	Insertion	27263721	27266035	.	+	.	ID=2_T3_Chr3_26872661;Name=2_T3_Chr3_26872661
Chr3	2_T3	Insertion	27278832	27278928	.	+	.	ID=2_T3_Chr3_26889752;Name=2_T3_Chr3_26889752
Chr3	2_T3	Insertion	27281380	27281552	.	+	.	ID=2_T3_Chr3_26892311;Name=2_T3_Chr3_26892311
Chr3	2_T3	Insertion	27384695	27384757	.	+	.	ID=2_T3_Chr3_26998950;Name=2_T3_Chr3_26998950
Chr3	2_T3	Insertion	27487758	27487852	.	+	.	ID=2_T3_Chr3_27102043;Name=2_T3_Chr3_27102043
Chr3	2_T3	Insertion	27661182	27661957	.	+	.	ID=2_T3_Chr3_27275267;Name=2_T3_Chr3_27275267
Chr3	5_Sunset	Insertion	28065388	28067582	.	+	.	ID=5_Sunset_Chr3_27990802;Name=5_Sunset_Chr3_27990802
Chr3	5_Sunset	Insertion	28902374	28902636	.	+	.	ID=5_Sunset_Chr3_28677282;Name=5_Sunset_Chr3_28677282
Chr3	5_Sunset	Insertion	29150618	29150686	.	+	.	ID=5_Sunset_Chr3_28882876;Name=5_Sunset_Chr3_28882876
Chr3	5_Sunset	Insertion	29254999	29263289	.	+	.	ID=5_Sunset_Chr3_28986981;Name=5_Sunset_Chr3_28986981
Chr3	5_Sunset	Insertion	29680626	29680711	.	+	.	ID=5_Sunset_Chr3_29409927;Name=5_Sunset_Chr3_29409927
Chr3	5_Sunset	Insertion	30229109	30229182	.	+	.	ID=5_Sunset_Chr3_30010629;Name=5_Sunset_Chr3_30010629
Chr3	5_Sunset	Insertion	30764626	30764691	.	+	.	ID=5_Sunset_Chr3_30544770;Name=5_Sunset_Chr3_30544770
Chr3	5_Sunset	Insertion	30828423	30837047	.	+	.	ID=5_Sunset_Chr3_30608403;Name=5_Sunset_Chr3_30608403
Chr3	5_Sunset	Insertion	30866582	30866674	.	+	.	ID=5_Sunset_Chr3_30646551;Name=5_Sunset_Chr3_30646551
Chr3	5_Sunset	Insertion	30869106	30876512	.	+	.	ID=5_Sunset_Chr3_30649069;Name=5_Sunset_Chr3_30649069
Chr3	5_Sunset	Insertion	31078428	31078486	.	+	.	ID=5_Sunset_Chr3_30858153;Name=5_Sunset_Chr3_30858153
Chr3	3_T5	Insertion	31413516	31415877	.	+	.	ID=3_T5_Chr3_31299319;Name=3_T5_Chr3_31299319
Chr3	3_T5	Insertion	31443284	31443378	.	+	.	ID=3_T5_Chr3_31321936;Name=3_T5_Chr3_31321936
Chr3	5_Sunset	Insertion	31466944	31466997	.	+	.	ID=5_Sunset_Chr3_31235230;Name=5_Sunset_Chr3_31235230
Chr3	3_T5	Insertion	31471362	31479757	.	+	.	ID=3_T5_Chr3_31347909;Name=3_T5_Chr3_31347909
Chr3	2_T3	Insertion	31533927	31536163	.	+	.	ID=2_T3_Chr3_31107605;Name=2_T3_Chr3_31107605
Chr3	4_Zihui	Insertion	31585649	31587841	.	+	.	ID=4_Zihui_Chr3_31609380;Name=4_Zihui_Chr3_31609380
Chr3	4_Zihui	Insertion	31594788	31595011	.	+	.	ID=4_Zihui_Chr3_31618517;Name=4_Zihui_Chr3_31618517
Chr3	2_T3	Insertion	31636759	31639118	.	+	.	ID=2_T3_Chr3_31205760;Name=2_T3_Chr3_31205760
Chr3	4_Zihui	Insertion	31718552	31727901	.	+	.	ID=4_Zihui_Chr3_31737678;Name=4_Zihui_Chr3_31737678
Chr3	4_Zihui	Insertion	31779275	31781477	.	+	.	ID=4_Zihui_Chr3_31796238;Name=4_Zihui_Chr3_31796238
Chr3	3_T5	Insertion	31882458	31882522	.	+	.	ID=3_T5_Chr3_31743483;Name=3_T5_Chr3_31743483
Chr3	2_T3	Insertion	32291812	32291969	.	+	.	ID=2_T3_Chr3_31851082;Name=2_T3_Chr3_31851082
Chr3	3_T5	Insertion	32471937	32474215	.	+	.	ID=3_T5_Chr3_32326476;Name=3_T5_Chr3_32326476
Chr3	5_Sunset	Insertion	32517608	32517696	.	+	.	ID=5_Sunset_Chr3_32253345;Name=5_Sunset_Chr3_32253345
Chr3	2_T3	Insertion	32545113	32547743	.	+	.	ID=2_T3_Chr3_32083959;Name=2_T3_Chr3_32083959
Chr3	4_Zihui	Insertion	32557784	32560027	.	+	.	ID=4_Zihui_Chr3_32565363;Name=4_Zihui_Chr3_32565363
Chr3	4_Zihui	Insertion	32849630	32858339	.	+	.	ID=4_Zihui_Chr3_32843349;Name=4_Zihui_Chr3_32843349
Chr3	2_T3	Insertion	32874764	32877010	.	+	.	ID=2_T3_Chr3_32389996;Name=2_T3_Chr3_32389996
Chr3	2_T3	Insertion	32932292	32932401	.	+	.	ID=2_T3_Chr3_32447551;Name=2_T3_Chr3_32447551
Chr3	4_Zihui	Insertion	32950175	32950443	.	+	.	ID=4_Zihui_Chr3_32941946;Name=4_Zihui_Chr3_32941946
Chr3	2_T3	Insertion	32967442	32976227	.	+	.	ID=2_T3_Chr3_32482298;Name=2_T3_Chr3_32482298
Chr3	3_T5	Insertion	32971053	32971493	.	+	.	ID=3_T5_Chr3_32782675;Name=3_T5_Chr3_32782675
Chr3	2_T3	Insertion	32979683	32979736	.	+	.	ID=2_T3_Chr3_32494057;Name=2_T3_Chr3_32494057
Chr3	2_T3	Insertion	33068430	33068485	.	+	.	ID=2_T3_Chr3_32576924;Name=2_T3_Chr3_32576924
Chr3	4_Zihui	Insertion	33199366	33199486	.	+	.	ID=4_Zihui_Chr3_33177173;Name=4_Zihui_Chr3_33177173
Chr3	2_T3	Insertion	33205155	33207525	.	+	.	ID=2_T3_Chr3_32704053;Name=2_T3_Chr3_32704053
Chr3	3_T5	Insertion	33268836	33270969	.	+	.	ID=3_T5_Chr3_33062707;Name=3_T5_Chr3_33062707
Chr3	2_T3	Insertion	33273989	33274044	.	+	.	ID=2_T3_Chr3_32777607;Name=2_T3_Chr3_32777607
Chr3	4_Zihui	Insertion	33358572	33366848	.	+	.	ID=4_Zihui_Chr3_33329317;Name=4_Zihui_Chr3_33329317
Chr3	2_T3	Insertion	33370163	33372335	.	+	.	ID=2_T3_Chr3_32871159;Name=2_T3_Chr3_32871159
Chr3	2_T3	Insertion	33576487	33576543	.	+	.	ID=2_T3_Chr3_33072396;Name=2_T3_Chr3_33072396
Chr3	3_T5	Insertion	34060894	34062968	.	+	.	ID=3_T5_Chr3_33843158;Name=3_T5_Chr3_33843158
Chr3	2_T3	Insertion	34078009	34078091	.	+	.	ID=2_T3_Chr3_33569287;Name=2_T3_Chr3_33569287
Chr3	3_T5	Insertion	34402323	34402810	.	+	.	ID=3_T5_Chr3_34175110;Name=3_T5_Chr3_34175110
Chr3	2_T3	Insertion	34721751	34721828	.	+	.	ID=2_T3_Chr3_34194547;Name=2_T3_Chr3_34194547
Chr3	8_SunUp	Insertion	34763518	34763574	.	+	.	ID=8_SunUp_Chr3_34875525;Name=8_SunUp_Chr3_34875525
Chr3	2_T3	Insertion	34777639	34778354	.	+	.	ID=2_T3_Chr3_34250264;Name=2_T3_Chr3_34250264
Chr3	3_T5	Insertion	34978933	34978990	.	+	.	ID=3_T5_Chr3_34729410;Name=3_T5_Chr3_34729410
Chr3	5_Sunset	Insertion	35078228	35078323	.	+	.	ID=5_Sunset_Chr3_34682453;Name=5_Sunset_Chr3_34682453
Chr3	4_Zihui	Insertion	35108956	35118458	.	+	.	ID=4_Zihui_Chr3_35130682;Name=4_Zihui_Chr3_35130682
Chr3	4_Zihui	Insertion	35129707	35139112	.	+	.	ID=4_Zihui_Chr3_35150382;Name=4_Zihui_Chr3_35150382
Chr3	4_Zihui	Insertion	35149560	35151689	.	+	.	ID=4_Zihui_Chr3_35170230;Name=4_Zihui_Chr3_35170230
Chr3	4_Zihui	Insertion	35251472	35251810	.	+	.	ID=4_Zihui_Chr3_35272153;Name=4_Zihui_Chr3_35272153
Chr3	4_Zihui	Insertion	35315522	35315619	.	+	.	ID=4_Zihui_Chr3_35335096;Name=4_Zihui_Chr3_35335096
Chr3	3_T5	Insertion	35352166	35354583	.	+	.	ID=3_T5_Chr3_35108270;Name=3_T5_Chr3_35108270
Chr3	3_T5	Insertion	35453653	35455941	.	+	.	ID=3_T5_Chr3_35212454;Name=3_T5_Chr3_35212454
Chr3	2_T3	Insertion	35509286	35509337	.	+	.	ID=2_T3_Chr3_35123098;Name=2_T3_Chr3_35123098
Chr3	3_T5	Insertion	35516925	35528366	.	+	.	ID=3_T5_Chr3_35281386;Name=3_T5_Chr3_35281386
Chr3	5_Sunset	Insertion	35680692	35680746	.	+	.	ID=5_Sunset_Chr3_35250854;Name=5_Sunset_Chr3_35250854
Chr3	2_T3	Insertion	35752223	35752441	.	+	.	ID=2_T3_Chr3_35389159;Name=2_T3_Chr3_35389159
Chr3	2_T3	Insertion	35757488	35757571	.	+	.	ID=2_T3_Chr3_35394437;Name=2_T3_Chr3_35394437
Chr3	2_T3	Insertion	35767061	35767122	.	+	.	ID=2_T3_Chr3_35403257;Name=2_T3_Chr3_35403257
Chr3	2_T3	Insertion	35779667	35779782	.	+	.	ID=2_T3_Chr3_35417175;Name=2_T3_Chr3_35417175
Chr3	2_T3	Insertion	35789388	35789621	.	+	.	ID=2_T3_Chr3_35433716;Name=2_T3_Chr3_35433716
Chr3	5_Sunset	Insertion	35801399	35810008	.	+	.	ID=5_Sunset_Chr3_35379126;Name=5_Sunset_Chr3_35379126
Chr3	3_T5	Insertion	35822605	35822661	.	+	.	ID=3_T5_Chr3_35614970;Name=3_T5_Chr3_35614970
Chr3	3_T5	Insertion	35864211	35865432	.	+	.	ID=3_T5_Chr3_35654157;Name=3_T5_Chr3_35654157
Chr3	3_T5	Insertion	35868298	35868405	.	+	.	ID=3_T5_Chr3_35658221;Name=3_T5_Chr3_35658221
Chr3	2_T3	Insertion	35877784	35877905	.	+	.	ID=2_T3_Chr3_35512335;Name=2_T3_Chr3_35512335
Chr3	4_Zihui	Insertion	36064550	36065184	.	+	.	ID=4_Zihui_Chr3_36228819;Name=4_Zihui_Chr3_36228819
Chr3	2_T3	Insertion	36263284	36263335	.	+	.	ID=2_T3_Chr3_35951493;Name=2_T3_Chr3_35951493
Chr3	2_T3	Insertion	36306791	36306875	.	+	.	ID=2_T3_Chr3_35994567;Name=2_T3_Chr3_35994567
Chr3	4_Zihui	Insertion	36374035	36376360	.	+	.	ID=4_Zihui_Chr3_36535088;Name=4_Zihui_Chr3_36535088
Chr3	4_Zihui	Insertion	36393728	36393988	.	+	.	ID=4_Zihui_Chr3_36554773;Name=4_Zihui_Chr3_36554773
Chr3	2_T3	Insertion	36515439	36517668	.	+	.	ID=2_T3_Chr3_36195401;Name=2_T3_Chr3_36195401
Chr3	3_T5	Insertion	36571055	36571115	.	+	.	ID=3_T5_Chr3_36425073;Name=3_T5_Chr3_36425073
Chr3	4_Zihui	Insertion	36743272	36745500	.	+	.	ID=4_Zihui_Chr3_36912986;Name=4_Zihui_Chr3_36912986
Chr3	2_T3	Insertion	36827566	36827654	.	+	.	ID=2_T3_Chr3_36490587;Name=2_T3_Chr3_36490587
Chr3	2_T3	Insertion	36829950	36830034	.	+	.	ID=2_T3_Chr3_36492972;Name=2_T3_Chr3_36492972
Chr3	2_T3	Insertion	36959401	36959832	.	+	.	ID=2_T3_Chr3_36622352;Name=2_T3_Chr3_36622352
Chr3	2_T3	Insertion	36960906	36963052	.	+	.	ID=2_T3_Chr3_36623853;Name=2_T3_Chr3_36623853
Chr3	2_T3	Insertion	36969539	36969647	.	+	.	ID=2_T3_Chr3_36632662;Name=2_T3_Chr3_36632662
Chr4	2_T3	Insertion	86040	86134	.	+	.	ID=2_T3_Chr4_85749;Name=2_T3_Chr4_85749
Chr4	2_T3	Insertion	244608	244664	.	+	.	ID=2_T3_Chr4_244021;Name=2_T3_Chr4_244021
Chr4	2_T3	Insertion	648577	658271	.	+	.	ID=2_T3_Chr4_651966;Name=2_T3_Chr4_651966
Chr4	5_Sunset	Insertion	751429	760008	.	+	.	ID=5_Sunset_Chr4_686250;Name=5_Sunset_Chr4_686250
Chr4	2_T3	Insertion	760199	760312	.	+	.	ID=2_T3_Chr4_754881;Name=2_T3_Chr4_754881
Chr4	2_T3	Insertion	763508	763624	.	+	.	ID=2_T3_Chr4_758170;Name=2_T3_Chr4_758170
Chr4	2_T3	Insertion	820901	821354	.	+	.	ID=2_T3_Chr4_815606;Name=2_T3_Chr4_815606
Chr4	4_Zihui	Insertion	928397	928507	.	+	.	ID=4_Zihui_Chr4_859456;Name=4_Zihui_Chr4_859456
Chr4	2_T3	Insertion	957491	959037	.	+	.	ID=2_T3_Chr4_951742;Name=2_T3_Chr4_951742
Chr4	3_T5	Insertion	959202	961535	.	+	.	ID=3_T5_Chr4_922217;Name=3_T5_Chr4_922217
Chr4	2_T3	Insertion	1141976	1142039	.	+	.	ID=2_T3_Chr4_1124967;Name=2_T3_Chr4_1124967
Chr4	4_Zihui	Insertion	1199861	1199974	.	+	.	ID=4_Zihui_Chr4_1118048;Name=4_Zihui_Chr4_1118048
Chr4	4_Zihui	Insertion	1267749	1267808	.	+	.	ID=4_Zihui_Chr4_1213569;Name=4_Zihui_Chr4_1213569
Chr4	2_T3	Insertion	1302380	1302486	.	+	.	ID=2_T3_Chr4_1283511;Name=2_T3_Chr4_1283511
Chr4	5_Sunset	Insertion	1343005	1343082	.	+	.	ID=5_Sunset_Chr4_1265743;Name=5_Sunset_Chr4_1265743
Chr4	4_Zihui	Insertion	1432754	1441285	.	+	.	ID=4_Zihui_Chr4_1414918;Name=4_Zihui_Chr4_1414918
Chr4	4_Zihui	Insertion	1484149	1484311	.	+	.	ID=4_Zihui_Chr4_1466263;Name=4_Zihui_Chr4_1466263
Chr4	3_T5	Insertion	1605850	1607880	.	+	.	ID=3_T5_Chr4_1564469;Name=3_T5_Chr4_1564469
Chr4	2_T3	Insertion	1658261	1658416	.	+	.	ID=2_T3_Chr4_1673197;Name=2_T3_Chr4_1673197
Chr4	2_T3	Insertion	1801268	1808632	.	+	.	ID=2_T3_Chr4_1816332;Name=2_T3_Chr4_1816332
Chr4	3_T5	Insertion	1857057	1857166	.	+	.	ID=3_T5_Chr4_1801389;Name=3_T5_Chr4_1801389
Chr4	5_Sunset	Insertion	1869714	1878761	.	+	.	ID=5_Sunset_Chr4_1767148;Name=5_Sunset_Chr4_1767148
Chr4	3_T5	Insertion	1946070	1955612	.	+	.	ID=3_T5_Chr4_1876850;Name=3_T5_Chr4_1876850
Chr4	2_T3	Insertion	1957364	1957985	.	+	.	ID=2_T3_Chr4_1941895;Name=2_T3_Chr4_1941895
Chr4	2_T3	Insertion	2019378	2024064	.	+	.	ID=2_T3_Chr4_2003690;Name=2_T3_Chr4_2003690
Chr4	3_T5	Insertion	2038626	2038928	.	+	.	ID=3_T5_Chr4_1966804;Name=3_T5_Chr4_1966804
Chr4	3_T5	Insertion	2068370	2070465	.	+	.	ID=3_T5_Chr4_1996463;Name=3_T5_Chr4_1996463
Chr4	3_T5	Insertion	2117874	2117943	.	+	.	ID=3_T5_Chr4_2045857;Name=3_T5_Chr4_2045857
Chr4	2_T3	Insertion	2439020	2441171	.	+	.	ID=2_T3_Chr4_2426823;Name=2_T3_Chr4_2426823
Chr4	3_T5	Insertion	2621380	2623565	.	+	.	ID=3_T5_Chr4_2554100;Name=3_T5_Chr4_2554100
Chr4	3_T5	Insertion	2733684	2733739	.	+	.	ID=3_T5_Chr4_2666444;Name=3_T5_Chr4_2666444
Chr4	3_T5	Insertion	3005468	3005526	.	+	.	ID=3_T5_Chr4_2920228;Name=3_T5_Chr4_2920228
Chr4	3_T5	Insertion	3120084	3120258	.	+	.	ID=3_T5_Chr4_3034942;Name=3_T5_Chr4_3034942
Chr4	2_T3	Insertion	3289710	3289774	.	+	.	ID=2_T3_Chr4_3247288;Name=2_T3_Chr4_3247288
Chr4	2_T3	Insertion	3432361	3434658	.	+	.	ID=2_T3_Chr4_3347176;Name=2_T3_Chr4_3347176
Chr4	2_T3	Insertion	3467634	3469933	.	+	.	ID=2_T3_Chr4_3382525;Name=2_T3_Chr4_3382525
Chr4	3_T5	Insertion	3496962	3497022	.	+	.	ID=3_T5_Chr4_3358574;Name=3_T5_Chr4_3358574
Chr4	3_T5	Insertion	3529062	3529171	.	+	.	ID=3_T5_Chr4_3389064;Name=3_T5_Chr4_3389064
Chr4	3_T5	Insertion	3884605	3884661	.	+	.	ID=3_T5_Chr4_3743629;Name=3_T5_Chr4_3743629
Chr4	2_T3	Insertion	4172868	4172920	.	+	.	ID=2_T3_Chr4_4088315;Name=2_T3_Chr4_4088315
Chr4	2_T3	Insertion	4317297	4317360	.	+	.	ID=2_T3_Chr4_4231322;Name=2_T3_Chr4_4231322
Chr4	2_T3	Insertion	4506121	4506291	.	+	.	ID=2_T3_Chr4_4418591;Name=2_T3_Chr4_4418591
Chr4	2_T3	Insertion	4555296	4556735	.	+	.	ID=2_T3_Chr4_4467775;Name=2_T3_Chr4_4467775
Chr4	2_T3	Insertion	4810909	4811016	.	+	.	ID=2_T3_Chr4_4704756;Name=2_T3_Chr4_4704756
Chr4	2_T3	Insertion	5040716	5040768	.	+	.	ID=2_T3_Chr4_4932370;Name=2_T3_Chr4_4932370
Chr4	5_Sunset	Insertion	5430037	5432139	.	+	.	ID=5_Sunset_Chr4_5250459;Name=5_Sunset_Chr4_5250459
Chr4	2_T3	Insertion	5593560	5593682	.	+	.	ID=2_T3_Chr4_5485909;Name=2_T3_Chr4_5485909
Chr4	4_Zihui	Insertion	5660649	5660722	.	+	.	ID=4_Zihui_Chr4_5543251;Name=4_Zihui_Chr4_5543251
Chr4	2_T3	Insertion	5870711	5870763	.	+	.	ID=2_T3_Chr4_5762574;Name=2_T3_Chr4_5762574
Chr4	3_T5	Insertion	6052057	6052122	.	+	.	ID=3_T5_Chr4_5901127;Name=3_T5_Chr4_5901127
Chr4	2_T3	Insertion	6175404	6175471	.	+	.	ID=2_T3_Chr4_6067022;Name=2_T3_Chr4_6067022
Chr4	4_Zihui	Insertion	6307197	6307259	.	+	.	ID=4_Zihui_Chr4_6180729;Name=4_Zihui_Chr4_6180729
Chr4	4_Zihui	Insertion	6349157	6349424	.	+	.	ID=4_Zihui_Chr4_6221017;Name=4_Zihui_Chr4_6221017
Chr4	4_Zihui	Insertion	6446104	6446478	.	+	.	ID=4_Zihui_Chr4_6318055;Name=4_Zihui_Chr4_6318055
Chr4	4_Zihui	Insertion	6452970	6455200	.	+	.	ID=4_Zihui_Chr4_6324895;Name=4_Zihui_Chr4_6324895
Chr4	2_T3	Insertion	6512412	6512489	.	+	.	ID=2_T3_Chr4_6401333;Name=2_T3_Chr4_6401333
Chr4	4_Zihui	Insertion	6546846	6549097	.	+	.	ID=4_Zihui_Chr4_6423112;Name=4_Zihui_Chr4_6423112
Chr4	4_Zihui	Insertion	6559191	6575806	.	+	.	ID=4_Zihui_Chr4_6435550;Name=4_Zihui_Chr4_6435550
Chr4	4_Zihui	Insertion	6581405	6581461	.	+	.	ID=4_Zihui_Chr4_6457802;Name=4_Zihui_Chr4_6457802
Chr4	4_Zihui	Insertion	6658541	6658600	.	+	.	ID=4_Zihui_Chr4_6535442;Name=4_Zihui_Chr4_6535442
Chr4	2_T3	Insertion	6691977	6692055	.	+	.	ID=2_T3_Chr4_6561895;Name=2_T3_Chr4_6561895
Chr4	3_T5	Insertion	6821508	6821842	.	+	.	ID=3_T5_Chr4_6636800;Name=3_T5_Chr4_6636800
Chr4	3_T5	Insertion	6829944	6831901	.	+	.	ID=3_T5_Chr4_6648454;Name=3_T5_Chr4_6648454
Chr4	2_T3	Insertion	6860107	6860217	.	+	.	ID=2_T3_Chr4_6727359;Name=2_T3_Chr4_6727359
Chr4	3_T5	Insertion	6887119	6887341	.	+	.	ID=3_T5_Chr4_6705491;Name=3_T5_Chr4_6705491
Chr4	4_Zihui	Insertion	6908825	6909568	.	+	.	ID=4_Zihui_Chr4_6785584;Name=4_Zihui_Chr4_6785584
Chr4	3_T5	Insertion	6911872	6912177	.	+	.	ID=3_T5_Chr4_6729763;Name=3_T5_Chr4_6729763
Chr4	4_Zihui	Insertion	6923953	6924021	.	+	.	ID=4_Zihui_Chr4_6801074;Name=4_Zihui_Chr4_6801074
Chr4	3_T5	Insertion	6991503	6993881	.	+	.	ID=3_T5_Chr4_6809338;Name=3_T5_Chr4_6809338
Chr4	3_T5	Insertion	7000200	7002480	.	+	.	ID=3_T5_Chr4_6818041;Name=3_T5_Chr4_6818041
Chr4	4_Zihui	Insertion	7087515	7089957	.	+	.	ID=4_Zihui_Chr4_6953619;Name=4_Zihui_Chr4_6953619
Chr4	4_Zihui	Insertion	7099669	7109414	.	+	.	ID=4_Zihui_Chr4_6965758;Name=4_Zihui_Chr4_6965758
Chr4	2_T3	Insertion	7297000	7297054	.	+	.	ID=2_T3_Chr4_7149017;Name=2_T3_Chr4_7149017
Chr4	2_T3	Insertion	7302319	7304663	.	+	.	ID=2_T3_Chr4_7153880;Name=2_T3_Chr4_7153880
Chr4	3_T5	Insertion	7816520	7816574	.	+	.	ID=3_T5_Chr4_7626340;Name=3_T5_Chr4_7626340
Chr4	4_Zihui	Insertion	7820743	7822992	.	+	.	ID=4_Zihui_Chr4_7668716;Name=4_Zihui_Chr4_7668716
Chr4	2_T3	Insertion	7880058	7889049	.	+	.	ID=2_T3_Chr4_7735434;Name=2_T3_Chr4_7735434
Chr4	3_T5	Insertion	7887322	7887471	.	+	.	ID=3_T5_Chr4_7694919;Name=3_T5_Chr4_7694919
Chr4	2_T3	Insertion	8130708	8130770	.	+	.	ID=2_T3_Chr4_7967177;Name=2_T3_Chr4_7967177
Chr4	2_T3	Insertion	8182100	8182181	.	+	.	ID=2_T3_Chr4_8012137;Name=2_T3_Chr4_8012137
Chr4	2_T3	Insertion	8656332	8658700	.	+	.	ID=2_T3_Chr4_8364421;Name=2_T3_Chr4_8364421
Chr4	5_Sunset	Insertion	8904548	8904725	.	+	.	ID=5_Sunset_Chr4_8495639;Name=5_Sunset_Chr4_8495639
Chr4	4_Zihui	Insertion	8937414	8937609	.	+	.	ID=4_Zihui_Chr4_8777428;Name=4_Zihui_Chr4_8777428
Chr4	4_Zihui	Insertion	8947032	8949102	.	+	.	ID=4_Zihui_Chr4_8784585;Name=4_Zihui_Chr4_8784585
Chr4	8_SunUp	Insertion	9074318	9074368	.	+	.	ID=8_SunUp_Chr4_8651494;Name=8_SunUp_Chr4_8651494
Chr4	2_T3	Insertion	9111843	9111901	.	+	.	ID=2_T3_Chr4_8815001;Name=2_T3_Chr4_8815001
Chr4	4_Zihui	Insertion	9195653	9199933	.	+	.	ID=4_Zihui_Chr4_9036279;Name=4_Zihui_Chr4_9036279
Chr4	2_T3	Insertion	9340436	9340509	.	+	.	ID=2_T3_Chr4_9038209;Name=2_T3_Chr4_9038209
Chr4	2_T3	Insertion	9343666	9343956	.	+	.	ID=2_T3_Chr4_9041394;Name=2_T3_Chr4_9041394
Chr4	2_T3	Insertion	9345465	9345634	.	+	.	ID=2_T3_Chr4_9043199;Name=2_T3_Chr4_9043199
Chr4	2_T3	Insertion	9434036	9436594	.	+	.	ID=2_T3_Chr4_9131795;Name=2_T3_Chr4_9131795
Chr4	5_Sunset	Insertion	9754408	9754833	.	+	.	ID=5_Sunset_Chr4_9327736;Name=5_Sunset_Chr4_9327736
Chr4	5_Sunset	Insertion	9762444	9764487	.	+	.	ID=5_Sunset_Chr4_9335776;Name=5_Sunset_Chr4_9335776
Chr4	3_T5	Insertion	9794246	9796620	.	+	.	ID=3_T5_Chr4_9578261;Name=3_T5_Chr4_9578261
Chr4	5_Sunset	Insertion	9806274	9808492	.	+	.	ID=5_Sunset_Chr4_9375297;Name=5_Sunset_Chr4_9375297
Chr4	5_Sunset	Insertion	9846097	9846236	.	+	.	ID=5_Sunset_Chr4_9415114;Name=5_Sunset_Chr4_9415114
Chr4	5_Sunset	Insertion	9851536	9851591	.	+	.	ID=5_Sunset_Chr4_9420637;Name=5_Sunset_Chr4_9420637
Chr4	4_Zihui	Insertion	10359987	10360042	.	+	.	ID=4_Zihui_Chr4_10186687;Name=4_Zihui_Chr4_10186687
Chr4	4_Zihui	Insertion	10717751	10722338	.	+	.	ID=4_Zihui_Chr4_10573574;Name=4_Zihui_Chr4_10573574
Chr4	4_Zihui	Insertion	10756387	10765221	.	+	.	ID=4_Zihui_Chr4_10610456;Name=4_Zihui_Chr4_10610456
Chr4	5_Sunset	Insertion	11283324	11286552	.	+	.	ID=5_Sunset_Chr4_10415434;Name=5_Sunset_Chr4_10415434
Chr4	4_Zihui	Insertion	11626380	11627583	.	+	.	ID=4_Zihui_Chr4_10701463;Name=4_Zihui_Chr4_10701463
Chr4	4_Zihui	Insertion	11646837	11648920	.	+	.	ID=4_Zihui_Chr4_10680109;Name=4_Zihui_Chr4_10680109
Chr4	5_Sunset	Insertion	12226014	12229133	.	+	.	ID=5_Sunset_Chr4_10971202;Name=5_Sunset_Chr4_10971202
Chr4	5_Sunset	Insertion	12593195	12595393	.	+	.	ID=5_Sunset_Chr4_11180415;Name=5_Sunset_Chr4_11180415
Chr4	5_Sunset	Insertion	12619473	12621743	.	+	.	ID=5_Sunset_Chr4_11193361;Name=5_Sunset_Chr4_11193361
Chr4	5_Sunset	Insertion	12741501	12750052	.	+	.	ID=5_Sunset_Chr4_11311917;Name=5_Sunset_Chr4_11311917
Chr4	5_Sunset	Insertion	12905049	12905425	.	+	.	ID=5_Sunset_Chr4_11606903;Name=5_Sunset_Chr4_11606903
Chr4	5_Sunset	Insertion	12950312	12954305	.	+	.	ID=5_Sunset_Chr4_11652150;Name=5_Sunset_Chr4_11652150
Chr4	5_Sunset	Insertion	12981216	12981291	.	+	.	ID=5_Sunset_Chr4_11692653;Name=5_Sunset_Chr4_11692653
Chr4	5_Sunset	Insertion	12985056	12993961	.	+	.	ID=5_Sunset_Chr4_11696488;Name=5_Sunset_Chr4_11696488
Chr4	5_Sunset	Insertion	13075732	13075905	.	+	.	ID=5_Sunset_Chr4_11786952;Name=5_Sunset_Chr4_11786952
Chr4	5_Sunset	Insertion	13382213	13384392	.	+	.	ID=5_Sunset_Chr4_12081982;Name=5_Sunset_Chr4_12081982
Chr4	5_Sunset	Insertion	13605834	13606835	.	+	.	ID=5_Sunset_Chr4_12290878;Name=5_Sunset_Chr4_12290878
Chr4	5_Sunset	Insertion	13685009	13685067	.	+	.	ID=5_Sunset_Chr4_12369401;Name=5_Sunset_Chr4_12369401
Chr4	5_Sunset	Insertion	13710923	13712286	.	+	.	ID=5_Sunset_Chr4_12398990;Name=5_Sunset_Chr4_12398990
Chr4	5_Sunset	Insertion	13759334	13760313	.	+	.	ID=5_Sunset_Chr4_12447695;Name=5_Sunset_Chr4_12447695
Chr4	5_Sunset	Insertion	13794656	13796916	.	+	.	ID=5_Sunset_Chr4_12482201;Name=5_Sunset_Chr4_12482201
Chr4	4_Zihui	Insertion	15420491	15420627	.	+	.	ID=4_Zihui_Chr4_14531656;Name=4_Zihui_Chr4_14531656
Chr4	2_T3	Insertion	15557655	15566514	.	+	.	ID=2_T3_Chr4_15832678;Name=2_T3_Chr4_15832678
Chr4	2_T3	Insertion	16258230	16258348	.	+	.	ID=2_T3_Chr4_16501255;Name=2_T3_Chr4_16501255
Chr4	2_T3	Insertion	16426192	16426249	.	+	.	ID=2_T3_Chr4_16668207;Name=2_T3_Chr4_16668207
Chr4	2_T3	Insertion	16699101	16699170	.	+	.	ID=2_T3_Chr4_16928346;Name=2_T3_Chr4_16928346
Chr4	2_T3	Insertion	16717620	16717698	.	+	.	ID=2_T3_Chr4_16946885;Name=2_T3_Chr4_16946885
Chr4	2_T3	Insertion	16884888	16884939	.	+	.	ID=2_T3_Chr4_17115434;Name=2_T3_Chr4_17115434
Chr4	2_T3	Insertion	17274839	17275067	.	+	.	ID=2_T3_Chr4_17505401;Name=2_T3_Chr4_17505401
Chr4	2_T3	Insertion	17291203	17293513	.	+	.	ID=2_T3_Chr4_17521898;Name=2_T3_Chr4_17521898
Chr4	2_T3	Insertion	17316877	17316967	.	+	.	ID=2_T3_Chr4_17547534;Name=2_T3_Chr4_17547534
Chr4	2_T3	Insertion	17331465	17331518	.	+	.	ID=2_T3_Chr4_17562118;Name=2_T3_Chr4_17562118
Chr4	2_T3	Insertion	17334779	17337279	.	+	.	ID=2_T3_Chr4_17565411;Name=2_T3_Chr4_17565411
Chr4	8_SunUp	Insertion	19407708	19407809	.	+	.	ID=8_SunUp_Chr4_18031992;Name=8_SunUp_Chr4_18031992
Chr4	2_T3	Insertion	21613779	21616155	.	+	.	ID=2_T3_Chr4_20619178;Name=2_T3_Chr4_20619178
Chr4	2_T3	Insertion	21807753	21807841	.	+	.	ID=2_T3_Chr4_20792395;Name=2_T3_Chr4_20792395
Chr4	2_T3	Insertion	21870224	21872571	.	+	.	ID=2_T3_Chr4_20852946;Name=2_T3_Chr4_20852946
Chr4	2_T3	Insertion	21884744	21884835	.	+	.	ID=2_T3_Chr4_20867371;Name=2_T3_Chr4_20867371
Chr4	2_T3	Insertion	21902210	21902263	.	+	.	ID=2_T3_Chr4_20884866;Name=2_T3_Chr4_20884866
Chr4	2_T3	Insertion	22083962	22093474	.	+	.	ID=2_T3_Chr4_21066608;Name=2_T3_Chr4_21066608
Chr4	5_Sunset	Insertion	22244598	22244656	.	+	.	ID=5_Sunset_Chr4_20044928;Name=5_Sunset_Chr4_20044928
Chr4	4_Zihui	Insertion	22646595	22646890	.	+	.	ID=4_Zihui_Chr4_20230361;Name=4_Zihui_Chr4_20230361
Chr4	4_Zihui	Insertion	22912450	22912505	.	+	.	ID=4_Zihui_Chr4_20505361;Name=4_Zihui_Chr4_20505361
Chr4	8_SunUp	Insertion	22962706	22962763	.	+	.	ID=8_SunUp_Chr4_20169708;Name=8_SunUp_Chr4_20169708
Chr4	5_Sunset	Insertion	22971262	22982353	.	+	.	ID=5_Sunset_Chr4_20768066;Name=5_Sunset_Chr4_20768066
Chr4	5_Sunset	Insertion	22989021	22991134	.	+	.	ID=5_Sunset_Chr4_20785850;Name=5_Sunset_Chr4_20785850
Chr4	5_Sunset	Insertion	23228112	23228296	.	+	.	ID=5_Sunset_Chr4_21024832;Name=5_Sunset_Chr4_21024832
Chr4	5_Sunset	Insertion	23248028	23248181	.	+	.	ID=5_Sunset_Chr4_21037993;Name=5_Sunset_Chr4_21037993
Chr4	5_Sunset	Insertion	23272595	23274830	.	+	.	ID=5_Sunset_Chr4_21062495;Name=5_Sunset_Chr4_21062495
Chr4	5_Sunset	Insertion	23301756	23302240	.	+	.	ID=5_Sunset_Chr4_21079090;Name=5_Sunset_Chr4_21079090
Chr4	5_Sunset	Insertion	23417638	23417847	.	+	.	ID=5_Sunset_Chr4_21217130;Name=5_Sunset_Chr4_21217130
Chr4	5_Sunset	Insertion	23443233	23446946	.	+	.	ID=5_Sunset_Chr4_21242720;Name=5_Sunset_Chr4_21242720
Chr4	2_T3	Insertion	23696321	23696463	.	+	.	ID=2_T3_Chr4_22646994;Name=2_T3_Chr4_22646994
Chr4	5_Sunset	Insertion	23755699	23755825	.	+	.	ID=5_Sunset_Chr4_21531178;Name=5_Sunset_Chr4_21531178
Chr4	5_Sunset	Insertion	23766615	23768698	.	+	.	ID=5_Sunset_Chr4_21542104;Name=5_Sunset_Chr4_21542104
Chr4	2_T3	Insertion	23865213	23874017	.	+	.	ID=2_T3_Chr4_22813670;Name=2_T3_Chr4_22813670
Chr4	2_T3	Insertion	23910833	23911266	.	+	.	ID=2_T3_Chr4_22858452;Name=2_T3_Chr4_22858452
Chr4	4_Zihui	Insertion	24330206	24330282	.	+	.	ID=4_Zihui_Chr4_21871187;Name=4_Zihui_Chr4_21871187
Chr4	2_T3	Insertion	24417418	24419662	.	+	.	ID=2_T3_Chr4_23362386;Name=2_T3_Chr4_23362386
Chr4	2_T3	Insertion	24533445	24535452	.	+	.	ID=2_T3_Chr4_23686336;Name=2_T3_Chr4_23686336
Chr4	4_Zihui	Insertion	24852238	24854626	.	+	.	ID=4_Zihui_Chr4_22596633;Name=4_Zihui_Chr4_22596633
Chr4	4_Zihui	Insertion	25297973	25300201	.	+	.	ID=4_Zihui_Chr4_23042281;Name=4_Zihui_Chr4_23042281
Chr4	2_T3	Insertion	25483737	25483789	.	+	.	ID=2_T3_Chr4_24624425;Name=2_T3_Chr4_24624425
Chr4	2_T3	Insertion	25494008	25494977	.	+	.	ID=2_T3_Chr4_24634889;Name=2_T3_Chr4_24634889
Chr4	2_T3	Insertion	25517542	25517605	.	+	.	ID=2_T3_Chr4_24657597;Name=2_T3_Chr4_24657597
Chr4	4_Zihui	Insertion	25662029	25662079	.	+	.	ID=4_Zihui_Chr4_23396985;Name=4_Zihui_Chr4_23396985
Chr4	2_T3	Insertion	25811517	25811745	.	+	.	ID=2_T3_Chr4_24948294;Name=2_T3_Chr4_24948294
Chr4	2_T3	Insertion	25831884	25831935	.	+	.	ID=2_T3_Chr4_24968658;Name=2_T3_Chr4_24968658
Chr4	2_T3	Insertion	25862953	25863137	.	+	.	ID=2_T3_Chr4_24999615;Name=2_T3_Chr4_24999615
Chr4	5_Sunset	Insertion	25877930	25887109	.	+	.	ID=5_Sunset_Chr4_23831938;Name=5_Sunset_Chr4_23831938
Chr4	2_T3	Insertion	25943641	25976496	.	+	.	ID=2_T3_Chr4_25071094;Name=2_T3_Chr4_25071094
Chr4	2_T3	Insertion	26087165	26087300	.	+	.	ID=2_T3_Chr4_25214191;Name=2_T3_Chr4_25214191
Chr4	2_T3	Insertion	26115939	26116154	.	+	.	ID=2_T3_Chr4_25233470;Name=2_T3_Chr4_25233470
Chr4	2_T3	Insertion	26670649	26670708	.	+	.	ID=2_T3_Chr4_25789205;Name=2_T3_Chr4_25789205
Chr4	2_T3	Insertion	26896836	26899195	.	+	.	ID=2_T3_Chr4_26015423;Name=2_T3_Chr4_26015423
Chr4	2_T3	Insertion	26972341	26972530	.	+	.	ID=2_T3_Chr4_26090957;Name=2_T3_Chr4_26090957
Chr4	3_T5	Insertion	27068760	27068823	.	+	.	ID=3_T5_Chr4_26148858;Name=3_T5_Chr4_26148858
Chr4	3_T5	Insertion	27081642	27081784	.	+	.	ID=3_T5_Chr4_26161759;Name=3_T5_Chr4_26161759
Chr4	3_T5	Insertion	27381067	27388432	.	+	.	ID=3_T5_Chr4_26469108;Name=3_T5_Chr4_26469108
Chr4	2_T3	Insertion	27473397	27474346	.	+	.	ID=2_T3_Chr4_26601250;Name=2_T3_Chr4_26601250
Chr4	2_T3	Insertion	27500959	27501145	.	+	.	ID=2_T3_Chr4_26628813;Name=2_T3_Chr4_26628813
Chr4	2_T3	Insertion	27542051	27550777	.	+	.	ID=2_T3_Chr4_26678828;Name=2_T3_Chr4_26678828
Chr4	5_Sunset	Insertion	27880179	27889533	.	+	.	ID=5_Sunset_Chr4_25786930;Name=5_Sunset_Chr4_25786930
Chr4	2_T3	Insertion	27985347	27985508	.	+	.	ID=2_T3_Chr4_27110501;Name=2_T3_Chr4_27110501
Chr4	8_SunUp	Insertion	28028461	28028514	.	+	.	ID=8_SunUp_Chr4_25349124;Name=8_SunUp_Chr4_25349124
Chr4	5_Sunset	Insertion	28253697	28255934	.	+	.	ID=5_Sunset_Chr4_26157273;Name=5_Sunset_Chr4_26157273
Chr4	2_T3	Insertion	28273966	28274326	.	+	.	ID=2_T3_Chr4_27409472;Name=2_T3_Chr4_27409472
Chr4	2_T3	Insertion	28344521	28344576	.	+	.	ID=2_T3_Chr4_27480023;Name=2_T3_Chr4_27480023
Chr4	2_T3	Insertion	28531205	28540678	.	+	.	ID=2_T3_Chr4_27666486;Name=2_T3_Chr4_27666486
Chr4	5_Sunset	Insertion	28600485	28602727	.	+	.	ID=5_Sunset_Chr4_26474525;Name=5_Sunset_Chr4_26474525
Chr4	5_Sunset	Insertion	28605699	28605817	.	+	.	ID=5_Sunset_Chr4_26479738;Name=5_Sunset_Chr4_26479738
Chr4	2_T3	Insertion	28610342	28610419	.	+	.	ID=2_T3_Chr4_27743245;Name=2_T3_Chr4_27743245
Chr4	2_T3	Insertion	28623611	28623740	.	+	.	ID=2_T3_Chr4_27756535;Name=2_T3_Chr4_27756535
Chr4	5_Sunset	Insertion	28633514	28635694	.	+	.	ID=5_Sunset_Chr4_26507466;Name=5_Sunset_Chr4_26507466
Chr4	5_Sunset	Insertion	28658537	28658772	.	+	.	ID=5_Sunset_Chr4_26529952;Name=5_Sunset_Chr4_26529952
Chr4	5_Sunset	Insertion	28808249	28808302	.	+	.	ID=5_Sunset_Chr4_26674912;Name=5_Sunset_Chr4_26674912
Chr4	3_T5	Insertion	29056567	29057238	.	+	.	ID=3_T5_Chr4_28174316;Name=3_T5_Chr4_28174316
Chr4	3_T5	Insertion	29077299	29086179	.	+	.	ID=3_T5_Chr4_28194966;Name=3_T5_Chr4_28194966
Chr4	3_T5	Insertion	29125976	29126054	.	+	.	ID=3_T5_Chr4_28295304;Name=3_T5_Chr4_28295304
Chr4	3_T5	Insertion	29165266	29174769	.	+	.	ID=3_T5_Chr4_28334525;Name=3_T5_Chr4_28334525
Chr4	2_T3	Insertion	29238512	29240445	.	+	.	ID=2_T3_Chr4_28339123;Name=2_T3_Chr4_28339123
Chr4	3_T5	Insertion	29437177	29437274	.	+	.	ID=3_T5_Chr4_28601895;Name=3_T5_Chr4_28601895
Chr4	2_T3	Insertion	29439992	29440056	.	+	.	ID=2_T3_Chr4_28540599;Name=2_T3_Chr4_28540599
Chr4	2_T3	Insertion	29449963	29452759	.	+	.	ID=2_T3_Chr4_28550535;Name=2_T3_Chr4_28550535
Chr4	2_T3	Insertion	29699094	29699159	.	+	.	ID=2_T3_Chr4_28786601;Name=2_T3_Chr4_28786601
Chr4	3_T5	Insertion	29702138	29703193	.	+	.	ID=3_T5_Chr4_28860177;Name=3_T5_Chr4_28860177
Chr4	5_Sunset	Insertion	29858571	29860835	.	+	.	ID=5_Sunset_Chr4_27687808;Name=5_Sunset_Chr4_27687808
Chr4	5_Sunset	Insertion	29915586	29917801	.	+	.	ID=5_Sunset_Chr4_27744658;Name=5_Sunset_Chr4_27744658
Chr4	3_T5	Insertion	29965164	29965315	.	+	.	ID=3_T5_Chr4_29127508;Name=3_T5_Chr4_29127508
Chr4	5_Sunset	Insertion	30091814	30098959	.	+	.	ID=5_Sunset_Chr4_27907221;Name=5_Sunset_Chr4_27907221
Chr4	2_T3	Insertion	30171801	30171905	.	+	.	ID=2_T3_Chr4_29240551;Name=2_T3_Chr4_29240551
Chr4	5_Sunset	Insertion	30209445	30218341	.	+	.	ID=5_Sunset_Chr4_28024799;Name=5_Sunset_Chr4_28024799
Chr4	2_T3	Insertion	30245156	30247453	.	+	.	ID=2_T3_Chr4_29305013;Name=2_T3_Chr4_29305013
Chr4	2_T3	Insertion	30298882	30298940	.	+	.	ID=2_T3_Chr4_29358690;Name=2_T3_Chr4_29358690
Chr4	5_Sunset	Insertion	30314496	30314548	.	+	.	ID=5_Sunset_Chr4_28118714;Name=5_Sunset_Chr4_28118714
Chr4	5_Sunset	Insertion	30314803	30325759	.	+	.	ID=5_Sunset_Chr4_28119026;Name=5_Sunset_Chr4_28119026
Chr4	5_Sunset	Insertion	30343589	30345654	.	+	.	ID=5_Sunset_Chr4_28140748;Name=5_Sunset_Chr4_28140748
Chr4	3_T5	Insertion	30370479	30370552	.	+	.	ID=3_T5_Chr4_29496984;Name=3_T5_Chr4_29496984
Chr4	2_T3	Insertion	30499068	30499969	.	+	.	ID=2_T3_Chr4_29545640;Name=2_T3_Chr4_29545640
Chr4	2_T3	Insertion	30518134	30523092	.	+	.	ID=2_T3_Chr4_29564713;Name=2_T3_Chr4_29564713
Chr4	5_Sunset	Insertion	30529618	30530924	.	+	.	ID=5_Sunset_Chr4_28323794;Name=5_Sunset_Chr4_28323794
Chr4	5_Sunset	Insertion	30664517	30666747	.	+	.	ID=5_Sunset_Chr4_28450682;Name=5_Sunset_Chr4_28450682
Chr4	5_Sunset	Insertion	30689862	30691953	.	+	.	ID=5_Sunset_Chr4_28476024;Name=5_Sunset_Chr4_28476024
Chr4	2_T3	Insertion	30696436	30705217	.	+	.	ID=2_T3_Chr4_29732378;Name=2_T3_Chr4_29732378
Chr4	2_T3	Insertion	30735701	30738015	.	+	.	ID=2_T3_Chr4_29771698;Name=2_T3_Chr4_29771698
Chr4	2_T3	Insertion	30791431	30791608	.	+	.	ID=2_T3_Chr4_29818068;Name=2_T3_Chr4_29818068
Chr4	2_T3	Insertion	30794675	30794753	.	+	.	ID=2_T3_Chr4_29821264;Name=2_T3_Chr4_29821264
Chr4	4_Zihui	Insertion	31026943	31035993	.	+	.	ID=4_Zihui_Chr4_28613194;Name=4_Zihui_Chr4_28613194
Chr4	3_T5	Insertion	31165500	31165579	.	+	.	ID=3_T5_Chr4_30264831;Name=3_T5_Chr4_30264831
Chr4	2_T3	Insertion	31212786	31212970	.	+	.	ID=2_T3_Chr4_30234054;Name=2_T3_Chr4_30234054
Chr4	2_T3	Insertion	31319936	31320081	.	+	.	ID=2_T3_Chr4_30341333;Name=2_T3_Chr4_30341333
Chr4	2_T3	Insertion	31574680	31576880	.	+	.	ID=2_T3_Chr4_30579352;Name=2_T3_Chr4_30579352
Chr4	3_T5	Insertion	31590582	31599308	.	+	.	ID=3_T5_Chr4_30666935;Name=3_T5_Chr4_30666935
Chr4	2_T3	Insertion	31620561	31622940	.	+	.	ID=2_T3_Chr4_30616536;Name=2_T3_Chr4_30616536
Chr4	3_T5	Insertion	31636040	31638405	.	+	.	ID=3_T5_Chr4_30709797;Name=3_T5_Chr4_30709797
Chr4	2_T3	Insertion	31661729	31661797	.	+	.	ID=2_T3_Chr4_30655096;Name=2_T3_Chr4_30655096
Chr4	2_T3	Insertion	31693526	31693832	.	+	.	ID=2_T3_Chr4_30686469;Name=2_T3_Chr4_30686469
Chr4	4_Zihui	Insertion	31914790	31917151	.	+	.	ID=4_Zihui_Chr4_29458398;Name=4_Zihui_Chr4_29458398
Chr4	5_Sunset	Insertion	31955313	31959747	.	+	.	ID=5_Sunset_Chr4_29707323;Name=5_Sunset_Chr4_29707323
Chr4	2_T3	Insertion	31960806	31969692	.	+	.	ID=2_T3_Chr4_30951457;Name=2_T3_Chr4_30951457
Chr4	3_T5	Insertion	32037756	32037826	.	+	.	ID=3_T5_Chr4_31099968;Name=3_T5_Chr4_31099968
Chr4	2_T3	Insertion	32132908	32134726	.	+	.	ID=2_T3_Chr4_31121309;Name=2_T3_Chr4_31121309
Chr4	2_T3	Insertion	32137693	32138060	.	+	.	ID=2_T3_Chr4_31126120;Name=2_T3_Chr4_31126120
Chr4	2_T3	Insertion	32139533	32141851	.	+	.	ID=2_T3_Chr4_31127961;Name=2_T3_Chr4_31127961
Chr4	3_T5	Insertion	32179596	32179648	.	+	.	ID=3_T5_Chr4_31242906;Name=3_T5_Chr4_31242906
Chr4	5_Sunset	Insertion	32288636	32288818	.	+	.	ID=5_Sunset_Chr4_30033666;Name=5_Sunset_Chr4_30033666
Chr4	5_Sunset	Insertion	32298503	32298564	.	+	.	ID=5_Sunset_Chr4_30043528;Name=5_Sunset_Chr4_30043528
Chr4	4_Zihui	Insertion	32302194	32304724	.	+	.	ID=4_Zihui_Chr4_29844041;Name=4_Zihui_Chr4_29844041
Chr4	2_T3	Insertion	32309026	32311340	.	+	.	ID=2_T3_Chr4_31293562;Name=2_T3_Chr4_31293562
Chr4	5_Sunset	Insertion	32312369	32314531	.	+	.	ID=5_Sunset_Chr4_30052547;Name=5_Sunset_Chr4_30052547
Chr4	2_T3	Insertion	32483486	32483682	.	+	.	ID=2_T3_Chr4_31463665;Name=2_T3_Chr4_31463665
Chr4	2_T3	Insertion	32589875	32592127	.	+	.	ID=2_T3_Chr4_31567764;Name=2_T3_Chr4_31567764
Chr4	2_T3	Insertion	32593848	32595917	.	+	.	ID=2_T3_Chr4_31571737;Name=2_T3_Chr4_31571737
Chr4	2_T3	Insertion	32772609	32773215	.	+	.	ID=2_T3_Chr4_31808724;Name=2_T3_Chr4_31808724
Chr4	2_T3	Insertion	32935394	32935463	.	+	.	ID=2_T3_Chr4_31970130;Name=2_T3_Chr4_31970130
Chr4	4_Zihui	Insertion	33187205	33187616	.	+	.	ID=4_Zihui_Chr4_30735897;Name=4_Zihui_Chr4_30735897
Chr4	2_T3	Insertion	33203010	33203091	.	+	.	ID=2_T3_Chr4_32223095;Name=2_T3_Chr4_32223095
Chr4	2_T3	Insertion	33328266	33328397	.	+	.	ID=2_T3_Chr4_32345898;Name=2_T3_Chr4_32345898
Chr4	2_T3	Insertion	33337507	33337733	.	+	.	ID=2_T3_Chr4_32355218;Name=2_T3_Chr4_32355218
Chr4	2_T3	Insertion	33372303	33381509	.	+	.	ID=2_T3_Chr4_32389875;Name=2_T3_Chr4_32389875
Chr4	2_T3	Insertion	33510994	33511059	.	+	.	ID=2_T3_Chr4_32526206;Name=2_T3_Chr4_32526206
Chr4	2_T3	Insertion	33561043	33566101	.	+	.	ID=2_T3_Chr4_32601313;Name=2_T3_Chr4_32601313
Chr4	4_Zihui	Insertion	33652830	33653096	.	+	.	ID=4_Zihui_Chr4_31184447;Name=4_Zihui_Chr4_31184447
Chr4	5_Sunset	Insertion	33740493	33742771	.	+	.	ID=5_Sunset_Chr4_31465072;Name=5_Sunset_Chr4_31465072
Chr4	4_Zihui	Insertion	33770494	33770635	.	+	.	ID=4_Zihui_Chr4_31292917;Name=4_Zihui_Chr4_31292917
Chr4	4_Zihui	Insertion	33981057	33981146	.	+	.	ID=4_Zihui_Chr4_31493125;Name=4_Zihui_Chr4_31493125
Chr4	4_Zihui	Insertion	33982872	33985196	.	+	.	ID=4_Zihui_Chr4_31494960;Name=4_Zihui_Chr4_31494960
Chr4	4_Zihui	Insertion	33996801	34000441	.	+	.	ID=4_Zihui_Chr4_31511282;Name=4_Zihui_Chr4_31511282
Chr4	4_Zihui	Insertion	34151170	34151221	.	+	.	ID=4_Zihui_Chr4_31663643;Name=4_Zihui_Chr4_31663643
Chr4	2_T3	Insertion	34176117	34178488	.	+	.	ID=2_T3_Chr4_33198125;Name=2_T3_Chr4_33198125
Chr4	4_Zihui	Insertion	34205541	34205751	.	+	.	ID=4_Zihui_Chr4_31715689;Name=4_Zihui_Chr4_31715689
Chr4	4_Zihui	Insertion	34218150	34222898	.	+	.	ID=4_Zihui_Chr4_31734260;Name=4_Zihui_Chr4_31734260
Chr4	4_Zihui	Insertion	34379710	34379760	.	+	.	ID=4_Zihui_Chr4_31896353;Name=4_Zihui_Chr4_31896353
Chr4	5_Sunset	Insertion	34384235	34392868	.	+	.	ID=5_Sunset_Chr4_32073278;Name=5_Sunset_Chr4_32073278
Chr4	2_T3	Insertion	34414441	34414495	.	+	.	ID=2_T3_Chr4_33424401;Name=2_T3_Chr4_33424401
Chr4	2_T3	Insertion	34789090	34789189	.	+	.	ID=2_T3_Chr4_33797385;Name=2_T3_Chr4_33797385
Chr5	3_T5	Insertion	13224	13274	.	+	.	ID=3_T5_Chr2_36244568;Name=3_T5_Chr2_36244568
Chr5	3_T5	Insertion	20834	20900	.	+	.	ID=3_T5_Chr2_36241503;Name=3_T5_Chr2_36241503
Chr5	2_T3	Insertion	93771	95004	.	+	.	ID=2_T3_Chr5_85203;Name=2_T3_Chr5_85203
Chr5	2_T3	Insertion	97985	98068	.	+	.	ID=2_T3_Chr5_89422;Name=2_T3_Chr5_89422
Chr5	2_T3	Insertion	772465	772725	.	+	.	ID=2_T3_Chr5_762010;Name=2_T3_Chr5_762010
Chr5	2_T3	Insertion	947842	947910	.	+	.	ID=2_T3_Chr5_937124;Name=2_T3_Chr5_937124
Chr5	3_T5	Insertion	994788	994924	.	+	.	ID=3_T5_Chr5_993297;Name=3_T5_Chr5_993297
Chr5	2_T3	Insertion	1026431	1026495	.	+	.	ID=2_T3_Chr5_1015016;Name=2_T3_Chr5_1015016
Chr5	3_T5	Insertion	1184063	1185063	.	+	.	ID=3_T5_Chr5_1180831;Name=3_T5_Chr5_1180831
Chr5	3_T5	Insertion	1189564	1189630	.	+	.	ID=3_T5_Chr5_1186305;Name=3_T5_Chr5_1186305
Chr5	2_T3	Insertion	1192889	1193173	.	+	.	ID=2_T3_Chr5_1180243;Name=2_T3_Chr5_1180243
Chr5	2_T3	Insertion	1609452	1609727	.	+	.	ID=2_T3_Chr5_1585078;Name=2_T3_Chr5_1585078
Chr5	2_T3	Insertion	1613621	1613860	.	+	.	ID=2_T3_Chr5_1589280;Name=2_T3_Chr5_1589280
Chr5	2_T3	Insertion	1762367	1764940	.	+	.	ID=2_T3_Chr5_1737871;Name=2_T3_Chr5_1737871
Chr5	2_T3	Insertion	1776285	1776455	.	+	.	ID=2_T3_Chr5_1751872;Name=2_T3_Chr5_1751872
Chr5	2_T3	Insertion	1895316	1895536	.	+	.	ID=2_T3_Chr5_1871071;Name=2_T3_Chr5_1871071
Chr5	2_T3	Insertion	2083955	2084034	.	+	.	ID=2_T3_Chr5_2051204;Name=2_T3_Chr5_2051204
Chr5	2_T3	Insertion	2085466	2085549	.	+	.	ID=2_T3_Chr5_2052735;Name=2_T3_Chr5_2052735
Chr5	3_T5	Insertion	2399190	2399242	.	+	.	ID=3_T5_Chr5_2390425;Name=3_T5_Chr5_2390425
Chr5	5_Sunset	Insertion	2412344	2415251	.	+	.	ID=5_Sunset_Chr5_2651243;Name=5_Sunset_Chr5_2651243
Chr5	3_T5	Insertion	2583281	2585734	.	+	.	ID=3_T5_Chr5_2571744;Name=3_T5_Chr5_2571744
Chr5	3_T5	Insertion	2605775	2607977	.	+	.	ID=3_T5_Chr5_2594287;Name=3_T5_Chr5_2594287
Chr5	4_Zihui	Insertion	2717368	2717423	.	+	.	ID=4_Zihui_Chr5_2709454;Name=4_Zihui_Chr5_2709454
Chr5	8_SunUp	Insertion	3148096	3148156	.	+	.	ID=8_SunUp_Chr5_3256303;Name=8_SunUp_Chr5_3256303
Chr5	4_Zihui	Insertion	3170585	3170879	.	+	.	ID=4_Zihui_Chr5_3166273;Name=4_Zihui_Chr5_3166273
Chr5	4_Zihui	Insertion	3334725	3334936	.	+	.	ID=4_Zihui_Chr5_3314706;Name=4_Zihui_Chr5_3314706
Chr5	4_Zihui	Insertion	3443886	3443947	.	+	.	ID=4_Zihui_Chr5_3423904;Name=4_Zihui_Chr5_3423904
Chr5	2_T3	Insertion	3460275	3462494	.	+	.	ID=2_T3_Chr5_3409598;Name=2_T3_Chr5_3409598
Chr5	4_Zihui	Insertion	3532258	3534526	.	+	.	ID=4_Zihui_Chr5_3510029;Name=4_Zihui_Chr5_3510029
Chr5	4_Zihui	Insertion	3542934	3543016	.	+	.	ID=4_Zihui_Chr5_3520706;Name=4_Zihui_Chr5_3520706
Chr5	2_T3	Insertion	3553212	3553320	.	+	.	ID=2_T3_Chr5_3500051;Name=2_T3_Chr5_3500051
Chr5	4_Zihui	Insertion	3660393	3660818	.	+	.	ID=4_Zihui_Chr5_3628721;Name=4_Zihui_Chr5_3628721
Chr5	2_T3	Insertion	3683791	3686158	.	+	.	ID=2_T3_Chr5_3621675;Name=2_T3_Chr5_3621675
Chr5	2_T3	Insertion	3761929	3761988	.	+	.	ID=2_T3_Chr5_3699805;Name=2_T3_Chr5_3699805
Chr5	2_T3	Insertion	3774473	3776505	.	+	.	ID=2_T3_Chr5_3712346;Name=2_T3_Chr5_3712346
Chr5	2_T3	Insertion	3779850	3781103	.	+	.	ID=2_T3_Chr5_3717727;Name=2_T3_Chr5_3717727
Chr5	4_Zihui	Insertion	3833590	3833651	.	+	.	ID=4_Zihui_Chr5_3801374;Name=4_Zihui_Chr5_3801374
Chr5	2_T3	Insertion	3923706	3925926	.	+	.	ID=2_T3_Chr5_3856239;Name=2_T3_Chr5_3856239
Chr5	4_Zihui	Insertion	4038319	4039738	.	+	.	ID=4_Zihui_Chr5_3989344;Name=4_Zihui_Chr5_3989344
Chr5	5_Sunset	Insertion	4117355	4117411	.	+	.	ID=5_Sunset_Chr5_4326119;Name=5_Sunset_Chr5_4326119
Chr5	4_Zihui	Insertion	4189663	4189723	.	+	.	ID=4_Zihui_Chr5_4133123;Name=4_Zihui_Chr5_4133123
Chr5	2_T3	Insertion	4220385	4220438	.	+	.	ID=2_T3_Chr5_4141403;Name=2_T3_Chr5_4141403
Chr5	2_T3	Insertion	4413947	4414014	.	+	.	ID=2_T3_Chr5_4334386;Name=2_T3_Chr5_4334386
Chr5	4_Zihui	Insertion	4694865	4697061	.	+	.	ID=4_Zihui_Chr5_4633414;Name=4_Zihui_Chr5_4633414
Chr5	2_T3	Insertion	4763135	4765738	.	+	.	ID=2_T3_Chr5_4676535;Name=2_T3_Chr5_4676535
Chr5	2_T3	Insertion	4862841	4862909	.	+	.	ID=2_T3_Chr5_4773095;Name=2_T3_Chr5_4773095
Chr5	2_T3	Insertion	4875874	4877026	.	+	.	ID=2_T3_Chr5_4786085;Name=2_T3_Chr5_4786085
Chr5	4_Zihui	Insertion	4912293	4912345	.	+	.	ID=4_Zihui_Chr5_4838203;Name=4_Zihui_Chr5_4838203
Chr5	4_Zihui	Insertion	4915268	4915325	.	+	.	ID=4_Zihui_Chr5_4841181;Name=4_Zihui_Chr5_4841181
Chr5	4_Zihui	Insertion	4940552	4940643	.	+	.	ID=4_Zihui_Chr5_4854092;Name=4_Zihui_Chr5_4854092
Chr5	4_Zihui	Insertion	4981800	4984052	.	+	.	ID=4_Zihui_Chr5_4895440;Name=4_Zihui_Chr5_4895440
Chr5	2_T3	Insertion	5092803	5092985	.	+	.	ID=2_T3_Chr5_4979943;Name=2_T3_Chr5_4979943
Chr5	4_Zihui	Insertion	5114689	5114770	.	+	.	ID=4_Zihui_Chr5_5020436;Name=4_Zihui_Chr5_5020436
Chr5	4_Zihui	Insertion	5284202	5284253	.	+	.	ID=4_Zihui_Chr5_5189826;Name=4_Zihui_Chr5_5189826
Chr5	2_T3	Insertion	5347810	5350069	.	+	.	ID=2_T3_Chr5_5233620;Name=2_T3_Chr5_5233620
Chr5	2_T3	Insertion	5382667	5385066	.	+	.	ID=2_T3_Chr5_5268526;Name=2_T3_Chr5_5268526
Chr5	2_T3	Insertion	5416373	5429891	.	+	.	ID=2_T3_Chr5_5292781;Name=2_T3_Chr5_5292781
Chr5	2_T3	Insertion	5465570	5465656	.	+	.	ID=2_T3_Chr5_5357578;Name=2_T3_Chr5_5357578
Chr5	3_T5	Insertion	5619571	5619629	.	+	.	ID=3_T5_Chr5_5534405;Name=3_T5_Chr5_5534405
Chr5	3_T5	Insertion	5644167	5644902	.	+	.	ID=3_T5_Chr5_5555782;Name=3_T5_Chr5_5555782
Chr5	4_Zihui	Insertion	5717839	5726659	.	+	.	ID=4_Zihui_Chr5_5605995;Name=4_Zihui_Chr5_5605995
Chr5	4_Zihui	Insertion	5782436	5782493	.	+	.	ID=4_Zihui_Chr5_5670929;Name=4_Zihui_Chr5_5670929
Chr5	3_T5	Insertion	5870209	5870665	.	+	.	ID=3_T5_Chr5_5768992;Name=3_T5_Chr5_5768992
Chr5	2_T3	Insertion	6045124	6045179	.	+	.	ID=2_T3_Chr5_5926723;Name=2_T3_Chr5_5926723
Chr5	4_Zihui	Insertion	6053592	6055968	.	+	.	ID=4_Zihui_Chr5_5913514;Name=4_Zihui_Chr5_5913514
Chr5	4_Zihui	Insertion	6066028	6068256	.	+	.	ID=4_Zihui_Chr5_5926103;Name=4_Zihui_Chr5_5926103
Chr5	2_T3	Insertion	6073223	6074458	.	+	.	ID=2_T3_Chr5_5950236;Name=2_T3_Chr5_5950236
Chr5	4_Zihui	Insertion	6218276	6218377	.	+	.	ID=4_Zihui_Chr5_6077170;Name=4_Zihui_Chr5_6077170
Chr5	3_T5	Insertion	6255760	6259672	.	+	.	ID=3_T5_Chr5_6136796;Name=3_T5_Chr5_6136796
Chr5	3_T5	Insertion	6440285	6442481	.	+	.	ID=3_T5_Chr5_6324338;Name=3_T5_Chr5_6324338
Chr5	3_T5	Insertion	6523045	6523101	.	+	.	ID=3_T5_Chr5_6404517;Name=3_T5_Chr5_6404517
Chr5	4_Zihui	Insertion	6547792	6549984	.	+	.	ID=4_Zihui_Chr5_6335163;Name=4_Zihui_Chr5_6335163
Chr5	3_T5	Insertion	6559055	6559124	.	+	.	ID=3_T5_Chr5_6438286;Name=3_T5_Chr5_6438286
Chr5	3_T5	Insertion	6776176	6776281	.	+	.	ID=3_T5_Chr5_6667181;Name=3_T5_Chr5_6667181
Chr5	2_T3	Insertion	6918756	6921025	.	+	.	ID=2_T3_Chr5_6755933;Name=2_T3_Chr5_6755933
Chr5	2_T3	Insertion	6966701	6966779	.	+	.	ID=2_T3_Chr5_6796821;Name=2_T3_Chr5_6796821
Chr5	2_T3	Insertion	7032348	7041269	.	+	.	ID=2_T3_Chr5_6862478;Name=2_T3_Chr5_6862478
Chr5	3_T5	Insertion	7293406	7293494	.	+	.	ID=3_T5_Chr5_7175032;Name=3_T5_Chr5_7175032
Chr5	2_T3	Insertion	7430174	7432390	.	+	.	ID=2_T3_Chr5_7261835;Name=2_T3_Chr5_7261835
Chr5	2_T3	Insertion	7434880	7438811	.	+	.	ID=2_T3_Chr5_7266543;Name=2_T3_Chr5_7266543
Chr5	2_T3	Insertion	8159492	8164178	.	+	.	ID=2_T3_Chr5_7977213;Name=2_T3_Chr5_7977213
Chr5	4_Zihui	Insertion	8347902	8350130	.	+	.	ID=4_Zihui_Chr5_8110160;Name=4_Zihui_Chr5_8110160
Chr5	4_Zihui	Insertion	8502886	8502942	.	+	.	ID=4_Zihui_Chr5_8270700;Name=4_Zihui_Chr5_8270700
Chr5	4_Zihui	Insertion	8522456	8524747	.	+	.	ID=4_Zihui_Chr5_8290278;Name=4_Zihui_Chr5_8290278
Chr5	2_T3	Insertion	8592609	8594801	.	+	.	ID=2_T3_Chr5_8405630;Name=2_T3_Chr5_8405630
Chr5	3_T5	Insertion	8593323	8593481	.	+	.	ID=3_T5_Chr5_8454583;Name=3_T5_Chr5_8454583
Chr5	4_Zihui	Insertion	8607764	8610232	.	+	.	ID=4_Zihui_Chr5_8361690;Name=4_Zihui_Chr5_8361690
Chr5	4_Zihui	Insertion	8833712	8834240	.	+	.	ID=4_Zihui_Chr5_8578756;Name=4_Zihui_Chr5_8578756
Chr5	4_Zihui	Insertion	8837528	8840000	.	+	.	ID=4_Zihui_Chr5_8582573;Name=4_Zihui_Chr5_8582573
Chr5	4_Zihui	Insertion	8919845	8919927	.	+	.	ID=4_Zihui_Chr5_8664873;Name=4_Zihui_Chr5_8664873
Chr5	4_Zihui	Insertion	9012835	9015127	.	+	.	ID=4_Zihui_Chr5_8757745;Name=4_Zihui_Chr5_8757745
Chr5	2_T3	Insertion	9124994	9125191	.	+	.	ID=2_T3_Chr5_8931161;Name=2_T3_Chr5_8931161
Chr5	4_Zihui	Insertion	9233138	9235478	.	+	.	ID=4_Zihui_Chr5_9044694;Name=4_Zihui_Chr5_9044694
Chr5	4_Zihui	Insertion	9250084	9250161	.	+	.	ID=4_Zihui_Chr5_9061655;Name=4_Zihui_Chr5_9061655
Chr5	4_Zihui	Insertion	9443928	9446167	.	+	.	ID=4_Zihui_Chr5_9258159;Name=4_Zihui_Chr5_9258159
Chr5	4_Zihui	Insertion	9447498	9447549	.	+	.	ID=4_Zihui_Chr5_9261725;Name=4_Zihui_Chr5_9261725
Chr5	4_Zihui	Insertion	9466667	9476190	.	+	.	ID=4_Zihui_Chr5_9290140;Name=4_Zihui_Chr5_9290140
Chr5	4_Zihui	Insertion	9481285	9481610	.	+	.	ID=4_Zihui_Chr5_9311181;Name=4_Zihui_Chr5_9311181
Chr5	4_Zihui	Insertion	9517316	9519504	.	+	.	ID=4_Zihui_Chr5_9323238;Name=4_Zihui_Chr5_9323238
Chr5	4_Zihui	Insertion	9532147	9534387	.	+	.	ID=4_Zihui_Chr5_9338026;Name=4_Zihui_Chr5_9338026
Chr5	5_Sunset	Insertion	9764151	9764210	.	+	.	ID=5_Sunset_Chr5_9805990;Name=5_Sunset_Chr5_9805990
Chr5	2_T3	Insertion	10610904	10612416	.	+	.	ID=2_T3_Chr5_10348564;Name=2_T3_Chr5_10348564
Chr5	4_Zihui	Insertion	12472403	12474774	.	+	.	ID=4_Zihui_Chr5_12273440;Name=4_Zihui_Chr5_12273440
Chr5	2_T3	Insertion	13254889	13254939	.	+	.	ID=2_T3_Chr5_13012598;Name=2_T3_Chr5_13012598
Chr5	2_T3	Insertion	13407594	13407712	.	+	.	ID=2_T3_Chr5_13162858;Name=2_T3_Chr5_13162858
Chr5	2_T3	Insertion	13418420	13421129	.	+	.	ID=2_T3_Chr5_13173689;Name=2_T3_Chr5_13173689
Chr5	2_T3	Insertion	13575631	13575693	.	+	.	ID=2_T3_Chr5_13324976;Name=2_T3_Chr5_13324976
Chr5	2_T3	Insertion	13839231	13839294	.	+	.	ID=2_T3_Chr5_13588539;Name=2_T3_Chr5_13588539
Chr5	2_T3	Insertion	13844884	13847283	.	+	.	ID=2_T3_Chr5_13594247;Name=2_T3_Chr5_13594247
Chr5	2_T3	Insertion	13849387	13858541	.	+	.	ID=2_T3_Chr5_13598752;Name=2_T3_Chr5_13598752
Chr5	2_T3	Insertion	13890364	13890424	.	+	.	ID=2_T3_Chr5_13639543;Name=2_T3_Chr5_13639543
Chr5	2_T3	Insertion	13929575	13932005	.	+	.	ID=2_T3_Chr5_13677639;Name=2_T3_Chr5_13677639
Chr5	2_T3	Insertion	13935772	13938010	.	+	.	ID=2_T3_Chr5_13683841;Name=2_T3_Chr5_13683841
Chr5	4_Zihui	Insertion	13990042	13990237	.	+	.	ID=4_Zihui_Chr5_13780113;Name=4_Zihui_Chr5_13780113
Chr5	4_Zihui	Insertion	14045638	14056344	.	+	.	ID=4_Zihui_Chr5_13835645;Name=4_Zihui_Chr5_13835645
Chr5	4_Zihui	Insertion	14068277	14068547	.	+	.	ID=4_Zihui_Chr5_13858296;Name=4_Zihui_Chr5_13858296
Chr5	4_Zihui	Insertion	14078076	14078142	.	+	.	ID=4_Zihui_Chr5_13868115;Name=4_Zihui_Chr5_13868115
Chr5	4_Zihui	Insertion	14108091	14108150	.	+	.	ID=4_Zihui_Chr5_13898132;Name=4_Zihui_Chr5_13898132
Chr5	4_Zihui	Insertion	14127427	14127481	.	+	.	ID=4_Zihui_Chr5_13917486;Name=4_Zihui_Chr5_13917486
Chr5	2_T3	Insertion	14308399	14309470	.	+	.	ID=2_T3_Chr5_13840309;Name=2_T3_Chr5_13840309
Chr5	2_T3	Insertion	14327638	14329839	.	+	.	ID=2_T3_Chr5_13859575;Name=2_T3_Chr5_13859575
Chr5	2_T3	Insertion	14363019	14365301	.	+	.	ID=2_T3_Chr5_13894185;Name=2_T3_Chr5_13894185
Chr5	2_T3	Insertion	14524956	14525016	.	+	.	ID=2_T3_Chr5_13956317;Name=2_T3_Chr5_13956317
Chr5	2_T3	Insertion	14576542	14578798	.	+	.	ID=2_T3_Chr5_14000335;Name=2_T3_Chr5_14000335
Chr5	2_T3	Insertion	14769715	14769808	.	+	.	ID=2_T3_Chr5_14181686;Name=2_T3_Chr5_14181686
Chr5	2_T3	Insertion	14891441	14891538	.	+	.	ID=2_T3_Chr5_14303363;Name=2_T3_Chr5_14303363
Chr5	4_Zihui	Insertion	15067456	15076985	.	+	.	ID=4_Zihui_Chr5_14778774;Name=4_Zihui_Chr5_14778774
Chr5	2_T3	Insertion	15181382	15198084	.	+	.	ID=2_T3_Chr5_14496607;Name=2_T3_Chr5_14496607
Chr5	2_T3	Insertion	15226383	15226460	.	+	.	ID=2_T3_Chr5_14532539;Name=2_T3_Chr5_14532539
Chr5	2_T3	Insertion	15238802	15243903	.	+	.	ID=2_T3_Chr5_14544998;Name=2_T3_Chr5_14544998
Chr5	2_T3	Insertion	15314684	15316990	.	+	.	ID=2_T3_Chr5_14611318;Name=2_T3_Chr5_14611318
Chr5	2_T3	Insertion	15337767	15338050	.	+	.	ID=2_T3_Chr5_14630291;Name=2_T3_Chr5_14630291
Chr5	2_T3	Insertion	15396352	15405122	.	+	.	ID=2_T3_Chr5_14683463;Name=2_T3_Chr5_14683463
Chr5	2_T3	Insertion	15487282	15487332	.	+	.	ID=2_T3_Chr5_14772048;Name=2_T3_Chr5_14772048
Chr5	4_Zihui	Insertion	15487406	15487456	.	+	.	ID=4_Zihui_Chr5_15159599;Name=4_Zihui_Chr5_15159599
Chr5	2_T3	Insertion	15504928	15507381	.	+	.	ID=2_T3_Chr5_14789648;Name=2_T3_Chr5_14789648
Chr5	2_T3	Insertion	15764797	15765585	.	+	.	ID=2_T3_Chr5_15049553;Name=2_T3_Chr5_15049553
Chr5	2_T3	Insertion	15888568	15897473	.	+	.	ID=2_T3_Chr5_15173233;Name=2_T3_Chr5_15173233
Chr5	2_T3	Insertion	16012895	16014415	.	+	.	ID=2_T3_Chr5_15296444;Name=2_T3_Chr5_15296444
Chr5	4_Zihui	Insertion	16024353	16026734	.	+	.	ID=4_Zihui_Chr5_15695157;Name=4_Zihui_Chr5_15695157
Chr5	2_T3	Insertion	16982748	16992265	.	+	.	ID=2_T3_Chr5_16255091;Name=2_T3_Chr5_16255091
Chr5	2_T3	Insertion	17014117	17020791	.	+	.	ID=2_T3_Chr5_16286461;Name=2_T3_Chr5_16286461
Chr5	2_T3	Insertion	17096973	17097050	.	+	.	ID=2_T3_Chr5_16369352;Name=2_T3_Chr5_16369352
Chr5	5_Sunset	Insertion	17132804	17132873	.	+	.	ID=5_Sunset_Chr5_16899424;Name=5_Sunset_Chr5_16899424
Chr5	5_Sunset	Insertion	17140259	17140763	.	+	.	ID=5_Sunset_Chr5_16906880;Name=5_Sunset_Chr5_16906880
Chr5	2_T3	Insertion	17216438	17219302	.	+	.	ID=2_T3_Chr5_16400970;Name=2_T3_Chr5_16400970
Chr5	5_Sunset	Insertion	17237567	17237673	.	+	.	ID=5_Sunset_Chr5_17443169;Name=5_Sunset_Chr5_17443169
Chr5	3_T5	Insertion	17266059	17275548	.	+	.	ID=3_T5_Chr5_16479714;Name=3_T5_Chr5_16479714
Chr5	2_T3	Insertion	17390081	17390150	.	+	.	ID=2_T3_Chr5_16574426;Name=2_T3_Chr5_16574426
Chr5	4_Zihui	Insertion	17406998	17407051	.	+	.	ID=4_Zihui_Chr2_24503000;Name=4_Zihui_Chr2_24503000
Chr5	4_Zihui	Insertion	17434788	17434855	.	+	.	ID=4_Zihui_Chr2_24475204;Name=4_Zihui_Chr2_24475204
Chr5	5_Sunset	Insertion	17506109	17506281	.	+	.	ID=5_Sunset_Chr5_17702002;Name=5_Sunset_Chr5_17702002
Chr5	5_Sunset	Insertion	17656389	17656460	.	+	.	ID=5_Sunset_Chr5_17107659;Name=5_Sunset_Chr5_17107659
Chr5	5_Sunset	Insertion	17718758	17719480	.	+	.	ID=5_Sunset_Chr5_17170110;Name=5_Sunset_Chr5_17170110
Chr5	5_Sunset	Insertion	18184128	18184200	.	+	.	ID=5_Sunset_Chr5_17778176;Name=5_Sunset_Chr5_17778176
Chr5	2_T3	Insertion	18305366	18305460	.	+	.	ID=2_T3_Chr5_17331154;Name=2_T3_Chr5_17331154
Chr5	2_T3	Insertion	19980318	19980421	.	+	.	ID=2_T3_Chr5_19006031;Name=2_T3_Chr5_19006031
Chr5	2_T3	Insertion	20014072	20014173	.	+	.	ID=2_T3_Chr5_19039773;Name=2_T3_Chr5_19039773
Chr5	8_SunUp	Insertion	21272695	21272796	.	+	.	ID=8_SunUp_Chr5_21035922;Name=8_SunUp_Chr5_21035922
Chr5	8_SunUp	Insertion	21635226	21637625	.	+	.	ID=8_SunUp_Contig14_34105;Name=8_SunUp_Contig14_34105
Chr5	8_SunUp	Insertion	21637631	21640028	.	+	.	ID=8_SunUp_Contig14_219192;Name=8_SunUp_Contig14_219192
Chr5	8_SunUp	Insertion	21645805	21645869	.	+	.	ID=8_SunUp_Contig172_84485;Name=8_SunUp_Contig172_84485
Chr5	8_SunUp	Insertion	22391444	22391761	.	+	.	ID=8_SunUp_Contig918_3559;Name=8_SunUp_Contig918_3559
Chr5	8_SunUp	Insertion	22417531	22417632	.	+	.	ID=8_SunUp_Chr5_22205860;Name=8_SunUp_Chr5_22205860
Chr5	2_T3	Insertion	23416471	23419267	.	+	.	ID=2_T3_Chr5_22431638;Name=2_T3_Chr5_22431638
Chr5	5_Sunset	Insertion	23958849	23967793	.	+	.	ID=5_Sunset_Chr5_23723063;Name=5_Sunset_Chr5_23723063
Chr5	2_T3	Insertion	24036548	24036608	.	+	.	ID=2_T3_Chr5_23039465;Name=2_T3_Chr5_23039465
Chr5	2_T3	Insertion	24571254	24571329	.	+	.	ID=2_T3_Chr5_23574068;Name=2_T3_Chr5_23574068
Chr5	3_T5	Insertion	25277867	25278068	.	+	.	ID=3_T5_Chr5_24582568;Name=3_T5_Chr5_24582568
Chr5	2_T3	Insertion	25354511	25355306	.	+	.	ID=2_T3_Chr5_25979399;Name=2_T3_Chr5_25979399
Chr5	2_T3	Insertion	25381131	25381185	.	+	.	ID=2_T3_Chr5_28816744;Name=2_T3_Chr5_28816744
Chr5	2_T3	Insertion	25425649	25434642	.	+	.	ID=2_T3_Chr5_26050526;Name=2_T3_Chr5_26050526
Chr5	2_T3	Insertion	25441767	25442770	.	+	.	ID=2_T3_Chr5_27097594;Name=2_T3_Chr5_27097594
Chr5	2_T3	Insertion	25499532	25500950	.	+	.	ID=2_T3_Chr5_26120572;Name=2_T3_Chr5_26120572
Chr5	3_T5	Insertion	25511649	25511737	.	+	.	ID=3_T5_Chr5_25653754;Name=3_T5_Chr5_25653754
Chr5	2_T3	Insertion	25525635	25525690	.	+	.	ID=2_T3_Chr5_27260975;Name=2_T3_Chr5_27260975
Chr5	2_T3	Insertion	25632382	25632891	.	+	.	ID=2_T3_Chr5_26249987;Name=2_T3_Chr5_26249987
Chr5	2_T3	Insertion	25937754	25937813	.	+	.	ID=2_T3_Chr5_28836171;Name=2_T3_Chr5_28836171
Chr5	2_T3	Insertion	26219509	26226991	.	+	.	ID=2_T3_Chr5_30353770;Name=2_T3_Chr5_30353770
Chr5	2_T3	Insertion	26866959	26867036	.	+	.	ID=2_T3_Chr5_27499568;Name=2_T3_Chr5_27499568
Chr5	2_T3	Insertion	26991535	27000672	.	+	.	ID=2_T3_Chr5_27410051;Name=2_T3_Chr5_27410051
Chr5	2_T3	Insertion	27033756	27033957	.	+	.	ID=2_T3_Chr5_27367206;Name=2_T3_Chr5_27367206
Chr5	2_T3	Insertion	27185643	27185712	.	+	.	ID=2_T3_Chr5_27169246;Name=2_T3_Chr5_27169246
Chr5	2_T3	Insertion	27621575	27621646	.	+	.	ID=2_T3_Chr5_30181646;Name=2_T3_Chr5_30181646
Chr5	2_T3	Insertion	28247313	28247571	.	+	.	ID=2_T3_Chr5_27102425;Name=2_T3_Chr5_27102425
Chr5	2_T3	Insertion	28249244	28249631	.	+	.	ID=2_T3_Chr5_27104370;Name=2_T3_Chr5_27104370
Chr5	2_T3	Insertion	28343941	28344683	.	+	.	ID=2_T3_Chr5_28707250;Name=2_T3_Chr5_28707250
Chr5	2_T3	Insertion	28443031	28443103	.	+	.	ID=2_T3_Chr5_28606209;Name=2_T3_Chr5_28606209
Chr5	2_T3	Insertion	28545925	28548201	.	+	.	ID=2_T3_Chr5_28506697;Name=2_T3_Chr5_28506697
Chr5	8_SunUp	Insertion	28621669	28621770	.	+	.	ID=8_SunUp_Chr5_28306619;Name=8_SunUp_Chr5_28306619
Chr5	2_T3	Insertion	28709073	28709880	.	+	.	ID=2_T3_Chr5_28188264;Name=2_T3_Chr5_28188264
Chr5	2_T3	Insertion	29206608	29207381	.	+	.	ID=2_T3_Chr5_27863359;Name=2_T3_Chr5_27863359
Chr5	2_T3	Insertion	29586396	29586533	.	+	.	ID=2_T3_Chr5_31635633;Name=2_T3_Chr5_31635633
Chr5	2_T3	Insertion	29779887	29787275	.	+	.	ID=2_T3_Chr5_31552081;Name=2_T3_Chr5_31552081
Chr5	5_Sunset	Insertion	29806316	29806656	.	+	.	ID=5_Sunset_Chr5_29635492;Name=5_Sunset_Chr5_29635492
Chr5	5_Sunset	Insertion	29833810	29834119	.	+	.	ID=5_Sunset_Chr5_29662174;Name=5_Sunset_Chr5_29662174
Chr5	5_Sunset	Insertion	29870405	29871640	.	+	.	ID=5_Sunset_Chr5_29697605;Name=5_Sunset_Chr5_29697605
Chr5	8_SunUp	Insertion	30099716	30100984	.	+	.	ID=8_SunUp_Contig523_15292;Name=8_SunUp_Contig523_15292
Chr5	2_T3	Insertion	30140394	30140904	.	+	.	ID=2_T3_Chr5_32028741;Name=2_T3_Chr5_32028741
Chr5	5_Sunset	Insertion	31108317	31108950	.	+	.	ID=5_Sunset_Chr5_31404143;Name=5_Sunset_Chr5_31404143
Chr5	5_Sunset	Insertion	31114515	31115155	.	+	.	ID=5_Sunset_Chr5_31502825;Name=5_Sunset_Chr5_31502825
Chr5	2_T3	Insertion	32869709	32878833	.	+	.	ID=2_T3_Chr5_32649072;Name=2_T3_Chr5_32649072
Chr5	8_SunUp	Insertion	32906563	32907541	.	+	.	ID=8_SunUp_Chr5_31635541;Name=8_SunUp_Chr5_31635541
Chr5	2_T3	Insertion	33094246	33095820	.	+	.	ID=2_T3_Chr5_32808692;Name=2_T3_Chr5_32808692
Chr5	2_T3	Insertion	33142138	33142694	.	+	.	ID=2_T3_Chr5_32856939;Name=2_T3_Chr5_32856939
Chr5	5_Sunset	Insertion	33337614	33337715	.	+	.	ID=5_Sunset_Chr5_33399409;Name=5_Sunset_Chr5_33399409
Chr5	8_SunUp	Insertion	33392541	33392601	.	+	.	ID=8_SunUp_Chr5_32266903;Name=8_SunUp_Chr5_32266903
Chr5	5_Sunset	Insertion	33567459	33567567	.	+	.	ID=5_Sunset_Chr5_33624005;Name=5_Sunset_Chr5_33624005
Chr5	2_T3	Insertion	34161642	34167609	.	+	.	ID=2_T3_Chr5_33668485;Name=2_T3_Chr5_33668485
Chr5	2_T3	Insertion	34288392	34296271	.	+	.	ID=2_T3_Chr5_33787218;Name=2_T3_Chr5_33787218
Chr5	2_T3	Insertion	34378401	34378458	.	+	.	ID=2_T3_Chr5_33990779;Name=2_T3_Chr5_33990779
Chr5	8_SunUp	Insertion	34495232	34495881	.	+	.	ID=8_SunUp_Contig321_29909;Name=8_SunUp_Contig321_29909
Chr5	8_SunUp	Insertion	34873504	34873605	.	+	.	ID=8_SunUp_Chr5_33993271;Name=8_SunUp_Chr5_33993271
Chr5	2_T3	Insertion	35298636	35300979	.	+	.	ID=2_T3_Chr5_34985311;Name=2_T3_Chr5_34985311
Chr5	2_T3	Insertion	35398504	35398684	.	+	.	ID=2_T3_Chr5_35081114;Name=2_T3_Chr5_35081114
Chr5	5_Sunset	Insertion	35657174	35657721	.	+	.	ID=5_Sunset_Chr5_35811411;Name=5_Sunset_Chr5_35811411
Chr5	5_Sunset	Insertion	35721792	35723942	.	+	.	ID=5_Sunset_Chr5_35866694;Name=5_Sunset_Chr5_35866694
Chr5	5_Sunset	Insertion	35731552	35733656	.	+	.	ID=5_Sunset_Chr5_35874113;Name=5_Sunset_Chr5_35874113
Chr5	5_Sunset	Insertion	35841896	35850938	.	+	.	ID=5_Sunset_Chr5_35978222;Name=5_Sunset_Chr5_35978222
Chr5	5_Sunset	Insertion	35885718	35894078	.	+	.	ID=5_Sunset_Chr5_36021918;Name=5_Sunset_Chr5_36021918
Chr5	5_Sunset	Insertion	36220367	36220418	.	+	.	ID=5_Sunset_Chr5_36298270;Name=5_Sunset_Chr5_36298270
Chr5	4_Zihui	Insertion	36731358	36736200	.	+	.	ID=4_Zihui_Chr5_34336469;Name=4_Zihui_Chr5_34336469
Chr5	4_Zihui	Insertion	36738689	36738808	.	+	.	ID=4_Zihui_Chr5_34343798;Name=4_Zihui_Chr5_34343798
Chr5	4_Zihui	Insertion	36750088	36752309	.	+	.	ID=4_Zihui_Chr5_34355217;Name=4_Zihui_Chr5_34355217
Chr5	4_Zihui	Insertion	36762372	36762551	.	+	.	ID=4_Zihui_Chr5_34367529;Name=4_Zihui_Chr5_34367529
Chr5	4_Zihui	Insertion	36764319	36766811	.	+	.	ID=4_Zihui_Chr5_34369476;Name=4_Zihui_Chr5_34369476
Chr5	3_T5	Insertion	37222975	37223040	.	+	.	ID=3_T5_Chr5_36486916;Name=3_T5_Chr5_36486916
Chr5	3_T5	Insertion	37225122	37234632	.	+	.	ID=3_T5_Chr5_36489099;Name=3_T5_Chr5_36489099
Chr5	2_T3	Insertion	37944682	37944756	.	+	.	ID=2_T3_Chr5_37616797;Name=2_T3_Chr5_37616797
Chr5	3_T5	Insertion	38001581	38001660	.	+	.	ID=3_T5_Chr5_37264283;Name=3_T5_Chr5_37264283
Chr5	2_T3	Insertion	38008662	38008741	.	+	.	ID=2_T3_Chr5_37680682;Name=2_T3_Chr5_37680682
Chr5	2_T3	Insertion	38053010	38055372	.	+	.	ID=2_T3_Chr5_37724343;Name=2_T3_Chr5_37724343
Chr5	2_T3	Insertion	38074840	38077200	.	+	.	ID=2_T3_Chr5_37736694;Name=2_T3_Chr5_37736694
Chr5	2_T3	Insertion	38421920	38421997	.	+	.	ID=2_T3_Chr5_38082621;Name=2_T3_Chr5_38082621
Chr5	3_T5	Insertion	38444247	38453351	.	+	.	ID=3_T5_Chr5_37630477;Name=3_T5_Chr5_37630477
Chr5	4_Zihui	Insertion	38505475	38514973	.	+	.	ID=4_Zihui_Chr5_36001074;Name=4_Zihui_Chr5_36001074
Chr5	2_T3	Insertion	38542491	38542740	.	+	.	ID=2_T3_Chr5_38185148;Name=2_T3_Chr5_38185148
Chr5	4_Zihui	Insertion	38664698	38666903	.	+	.	ID=4_Zihui_Chr5_36144696;Name=4_Zihui_Chr5_36144696
Chr5	5_Sunset	Insertion	38682407	38682463	.	+	.	ID=5_Sunset_Chr5_38608486;Name=5_Sunset_Chr5_38608486
Chr5	2_T3	Insertion	38701765	38702169	.	+	.	ID=2_T3_Chr5_38320155;Name=2_T3_Chr5_38320155
Chr5	2_T3	Insertion	38770734	38770797	.	+	.	ID=2_T3_Chr5_38377555;Name=2_T3_Chr5_38377555
Chr5	8_SunUp	Insertion	38805409	38805472	.	+	.	ID=8_SunUp_Chr5_37649741;Name=8_SunUp_Chr5_37649741
Chr5	3_T5	Insertion	38894572	38896904	.	+	.	ID=3_T5_Chr5_37978105;Name=3_T5_Chr5_37978105
Chr5	2_T3	Insertion	38918023	38918092	.	+	.	ID=2_T3_Chr5_38484341;Name=2_T3_Chr5_38484341
Chr5	2_T3	Insertion	38926040	38926120	.	+	.	ID=2_T3_Chr5_38492334;Name=2_T3_Chr5_38492334
Chr5	3_T5	Insertion	38954674	38954728	.	+	.	ID=3_T5_Chr5_38026227;Name=3_T5_Chr5_38026227
Chr5	2_T3	Insertion	38975715	38975768	.	+	.	ID=2_T3_Chr5_38528790;Name=2_T3_Chr5_38528790
Chr5	2_T3	Insertion	38978756	38978833	.	+	.	ID=2_T3_Chr5_38531384;Name=2_T3_Chr5_38531384
Chr5	3_T5	Insertion	39002831	39003265	.	+	.	ID=3_T5_Chr5_38070042;Name=3_T5_Chr5_38070042
Chr5	2_T3	Insertion	39035096	39035185	.	+	.	ID=2_T3_Chr5_38583399;Name=2_T3_Chr5_38583399
Chr5	3_T5	Insertion	39129832	39132098	.	+	.	ID=3_T5_Chr5_38197088;Name=3_T5_Chr5_38197088
Chr5	3_T5	Insertion	39156881	39166148	.	+	.	ID=3_T5_Chr5_38224518;Name=3_T5_Chr5_38224518
Chr5	3_T5	Insertion	39210227	39210281	.	+	.	ID=3_T5_Chr5_38267743;Name=3_T5_Chr5_38267743
Chr5	4_Zihui	Insertion	39234098	39236270	.	+	.	ID=4_Zihui_Chr5_36634489;Name=4_Zihui_Chr5_36634489
Chr5	3_T5	Insertion	39263874	39264220	.	+	.	ID=3_T5_Chr5_38319090;Name=3_T5_Chr5_38319090
Chr5	3_T5	Insertion	39313783	39316067	.	+	.	ID=3_T5_Chr5_38368997;Name=3_T5_Chr5_38368997
Chr5	3_T5	Insertion	39374572	39376797	.	+	.	ID=3_T5_Chr5_38429843;Name=3_T5_Chr5_38429843
Chr5	4_Zihui	Insertion	39429551	39439034	.	+	.	ID=4_Zihui_Chr5_36821642;Name=4_Zihui_Chr5_36821642
Chr5	2_T3	Insertion	39442696	39452198	.	+	.	ID=2_T3_Chr5_38963437;Name=2_T3_Chr5_38963437
Chr5	3_T5	Insertion	39593925	39594005	.	+	.	ID=3_T5_Chr5_38628754;Name=3_T5_Chr5_38628754
Chr5	2_T3	Insertion	39758550	39759767	.	+	.	ID=2_T3_Chr5_39175333;Name=2_T3_Chr5_39175333
Chr5	2_T3	Insertion	39827639	39828967	.	+	.	ID=2_T3_Chr5_39194671;Name=2_T3_Chr5_39194671
Chr5	2_T3	Insertion	39853904	39855077	.	+	.	ID=2_T3_Chr5_39227511;Name=2_T3_Chr5_39227511
Chr5	3_T5	Insertion	39899226	39901578	.	+	.	ID=3_T5_Chr5_38934219;Name=3_T5_Chr5_38934219
Chr5	2_T3	Insertion	40058450	40060718	.	+	.	ID=2_T3_Chr5_39424962;Name=2_T3_Chr5_39424962
Chr5	3_T5	Insertion	40145448	40147806	.	+	.	ID=3_T5_Chr5_39329755;Name=3_T5_Chr5_39329755
Chr5	2_T3	Insertion	40215668	40217890	.	+	.	ID=2_T3_Chr5_39568011;Name=2_T3_Chr5_39568011
Chr5	4_Zihui	Insertion	40222149	40229254	.	+	.	ID=4_Zihui_Chr5_37662466;Name=4_Zihui_Chr5_37662466
Chr5	2_T3	Insertion	40561711	40561802	.	+	.	ID=2_T3_Chr5_39926810;Name=2_T3_Chr5_39926810
Chr5	2_T3	Insertion	40684361	40693383	.	+	.	ID=2_T3_Chr5_40046462;Name=2_T3_Chr5_40046462
Chr5	2_T3	Insertion	40810429	40810642	.	+	.	ID=2_T3_Chr5_40174448;Name=2_T3_Chr5_40174448
Chr5	8_SunUp	Insertion	41001116	41001184	.	+	.	ID=8_SunUp_Contig377_41377;Name=8_SunUp_Contig377_41377
Chr5	2_T3	Insertion	41058617	41065333	.	+	.	ID=2_T3_Chr5_40422444;Name=2_T3_Chr5_40422444
Chr5	2_T3	Insertion	41072544	41072604	.	+	.	ID=2_T3_Chr5_40461167;Name=2_T3_Chr5_40461167
Chr5	8_SunUp	Insertion	41146897	41151039	.	+	.	ID=8_SunUp_Chr5_40196012;Name=8_SunUp_Chr5_40196012
Chr5	2_T3	Insertion	41196966	41197019	.	+	.	ID=2_T3_Chr5_40581440;Name=2_T3_Chr5_40581440
Chr5	2_T3	Insertion	41575837	41585150	.	+	.	ID=2_T3_Chr5_40959373;Name=2_T3_Chr5_40959373
Chr5	2_T3	Insertion	41744200	41744536	.	+	.	ID=2_T3_Chr5_41128144;Name=2_T3_Chr5_41128144
Chr5	2_T3	Insertion	41811810	41811888	.	+	.	ID=2_T3_Chr5_41195443;Name=2_T3_Chr5_41195443
Chr5	2_T3	Insertion	42328190	42330557	.	+	.	ID=2_T3_Chr5_41708620;Name=2_T3_Chr5_41708620
Chr5	2_T3	Insertion	43096792	43096843	.	+	.	ID=2_T3_Chr5_42485340;Name=2_T3_Chr5_42485340
Chr5	2_T3	Insertion	43131873	43141396	.	+	.	ID=2_T3_Chr5_42520348;Name=2_T3_Chr5_42520348
Chr5	3_T5	Insertion	43143861	43143966	.	+	.	ID=3_T5_Chr5_42276854;Name=3_T5_Chr5_42276854
Chr5	3_T5	Insertion	43175505	43184436	.	+	.	ID=3_T5_Chr5_42308470;Name=3_T5_Chr5_42308470
Chr5	2_T3	Insertion	43310237	43319644	.	+	.	ID=2_T3_Chr5_42698308;Name=2_T3_Chr5_42698308
Chr5	2_T3	Insertion	43322086	43322141	.	+	.	ID=2_T3_Chr5_42710161;Name=2_T3_Chr5_42710161
Chr5	2_T3	Insertion	43465492	43465565	.	+	.	ID=2_T3_Chr5_42853454;Name=2_T3_Chr5_42853454
Chr5	4_Zihui	Insertion	43550190	43552616	.	+	.	ID=4_Zihui_Chr5_40985183;Name=4_Zihui_Chr5_40985183
Chr5	3_T5	Insertion	43595772	43596380	.	+	.	ID=3_T5_Chr5_42710559;Name=3_T5_Chr5_42710559
Chr5	5_Sunset	Insertion	43920751	43920825	.	+	.	ID=5_Sunset_Chr5_44017034;Name=5_Sunset_Chr5_44017034
Chr5	3_T5	Insertion	43979538	43979703	.	+	.	ID=3_T5_Chr5_43098570;Name=3_T5_Chr5_43098570
Chr5	2_T3	Insertion	43990111	43992625	.	+	.	ID=2_T3_Chr5_43382133;Name=2_T3_Chr5_43382133
Chr5	2_T3	Insertion	43994476	43996973	.	+	.	ID=2_T3_Chr5_43386494;Name=2_T3_Chr5_43386494
Chr5	3_T5	Insertion	44043472	44048849	.	+	.	ID=3_T5_Chr5_43141258;Name=3_T5_Chr5_43141258
Chr5	3_T5	Insertion	44102550	44102635	.	+	.	ID=3_T5_Chr5_43200265;Name=3_T5_Chr5_43200265
Chr5	2_T3	Insertion	44263765	44265996	.	+	.	ID=2_T3_Chr5_43631887;Name=2_T3_Chr5_43631887
Chr5	2_T3	Insertion	44621655	44621723	.	+	.	ID=2_T3_Chr5_43976222;Name=2_T3_Chr5_43976222
Chr5	2_T3	Insertion	44704116	44712625	.	+	.	ID=2_T3_Chr5_44051392;Name=2_T3_Chr5_44051392
Chr5	3_T5	Insertion	44959946	44969471	.	+	.	ID=3_T5_Chr5_44022864;Name=3_T5_Chr5_44022864
Chr5	3_T5	Insertion	45059694	45059747	.	+	.	ID=3_T5_Chr5_44122898;Name=3_T5_Chr5_44122898
Chr5	5_Sunset	Insertion	45286591	45287273	.	+	.	ID=5_Sunset_Chr5_45350104;Name=5_Sunset_Chr5_45350104
Chr5	2_T3	Insertion	45510335	45510468	.	+	.	ID=2_T3_Chr5_44844941;Name=2_T3_Chr5_44844941
Chr5	4_Zihui	Insertion	45515062	45521313	.	+	.	ID=4_Zihui_Chr5_42901527;Name=4_Zihui_Chr5_42901527
Chr5	2_T3	Insertion	45529483	45531738	.	+	.	ID=2_T3_Chr5_44852981;Name=2_T3_Chr5_44852981
Chr5	2_T3	Insertion	45535764	45538236	.	+	.	ID=2_T3_Chr5_44859260;Name=2_T3_Chr5_44859260
Chr5	4_Zihui	Insertion	45563685	45563825	.	+	.	ID=4_Zihui_Chr5_42941302;Name=4_Zihui_Chr5_42941302
Chr5	2_T3	Insertion	45696591	45696691	.	+	.	ID=2_T3_Chr5_45011480;Name=2_T3_Chr5_45011480
Chr5	2_T3	Insertion	45702499	45702596	.	+	.	ID=2_T3_Chr5_45017366;Name=2_T3_Chr5_45017366
Chr5	4_Zihui	Insertion	45762539	45762633	.	+	.	ID=4_Zihui_Chr5_43131102;Name=4_Zihui_Chr5_43131102
Chr5	2_T3	Insertion	45861629	45861686	.	+	.	ID=2_T3_Chr5_45184971;Name=2_T3_Chr5_45184971
Chr5	5_Sunset	Insertion	46105748	46107968	.	+	.	ID=5_Sunset_Chr5_46117896;Name=5_Sunset_Chr5_46117896
Chr5	3_T5	Insertion	46403424	46403782	.	+	.	ID=3_T5_Chr5_45469883;Name=3_T5_Chr5_45469883
Chr5	2_T3	Insertion	46518785	46519018	.	+	.	ID=2_T3_Chr5_45841086;Name=2_T3_Chr5_45841086
Chr5	2_T3	Insertion	46583751	46583841	.	+	.	ID=2_T3_Chr5_45903720;Name=2_T3_Chr5_45903720
Chr5	2_T3	Insertion	46740101	46748326	.	+	.	ID=2_T3_Chr5_46050862;Name=2_T3_Chr5_46050862
Chr5	2_T3	Insertion	46753336	46754883	.	+	.	ID=2_T3_Chr5_46064105;Name=2_T3_Chr5_46064105
Chr5	2_T3	Insertion	46813361	46815534	.	+	.	ID=2_T3_Chr5_46133044;Name=2_T3_Chr5_46133044
Chr5	5_Sunset	Insertion	46825205	46825261	.	+	.	ID=5_Sunset_Chr5_46826310;Name=5_Sunset_Chr5_46826310
Chr5	3_T5	Insertion	46884999	46885228	.	+	.	ID=3_T5_Chr5_45929812;Name=3_T5_Chr5_45929812
Chr5	2_T3	Insertion	46924174	46924726	.	+	.	ID=2_T3_Chr5_46236696;Name=2_T3_Chr5_46236696
Chr5	2_T3	Insertion	46950572	46950628	.	+	.	ID=2_T3_Chr5_46258875;Name=2_T3_Chr5_46258875
Chr5	2_T3	Insertion	46952979	46955271	.	+	.	ID=2_T3_Chr5_46261251;Name=2_T3_Chr5_46261251
Chr5	3_T5	Insertion	46957391	46959679	.	+	.	ID=3_T5_Chr5_46003248;Name=3_T5_Chr5_46003248
Chr5	5_Sunset	Insertion	46965633	46971085	.	+	.	ID=5_Sunset_Chr5_46958641;Name=5_Sunset_Chr5_46958641
Chr5	3_T5	Insertion	46972303	46974525	.	+	.	ID=3_T5_Chr5_46012700;Name=3_T5_Chr5_46012700
Chr5	3_T5	Insertion	46988465	46997202	.	+	.	ID=3_T5_Chr5_46035387;Name=3_T5_Chr5_46035387
Chr5	2_T3	Insertion	47070399	47072599	.	+	.	ID=2_T3_Chr5_46352916;Name=2_T3_Chr5_46352916
Chr5	2_T3	Insertion	47080055	47082224	.	+	.	ID=2_T3_Chr5_46362561;Name=2_T3_Chr5_46362561
Chr5	5_Sunset	Insertion	47093202	47101761	.	+	.	ID=5_Sunset_Chr5_47067999;Name=5_Sunset_Chr5_47067999
Chr5	3_T5	Insertion	47109382	47109435	.	+	.	ID=3_T5_Chr5_46142833;Name=3_T5_Chr5_46142833
Chr5	2_T3	Insertion	47117250	47117316	.	+	.	ID=2_T3_Chr5_46396396;Name=2_T3_Chr5_46396396
Chr5	3_T5	Insertion	47141782	47143914	.	+	.	ID=3_T5_Chr5_46172996;Name=3_T5_Chr5_46172996
Chr5	3_T5	Insertion	47206042	47208429	.	+	.	ID=3_T5_Chr5_46227710;Name=3_T5_Chr5_46227710
Chr5	2_T3	Insertion	47216549	47217262	.	+	.	ID=2_T3_Chr5_46484049;Name=2_T3_Chr5_46484049
Chr5	2_T3	Insertion	47268621	47268744	.	+	.	ID=2_T3_Chr5_46533792;Name=2_T3_Chr5_46533792
Chr5	2_T3	Insertion	47334051	47338733	.	+	.	ID=2_T3_Chr5_46589993;Name=2_T3_Chr5_46589993
Chr5	2_T3	Insertion	47417359	47417430	.	+	.	ID=2_T3_Chr5_46670719;Name=2_T3_Chr5_46670719
Chr5	2_T3	Insertion	47460938	47463218	.	+	.	ID=2_T3_Chr5_46714432;Name=2_T3_Chr5_46714432
Chr5	4_Zihui	Insertion	47572596	47572653	.	+	.	ID=4_Zihui_Chr5_44823472;Name=4_Zihui_Chr5_44823472
Chr5	2_T3	Insertion	47663125	47671171	.	+	.	ID=2_T3_Chr5_46916734;Name=2_T3_Chr5_46916734
Chr5	2_T3	Insertion	47902934	47902986	.	+	.	ID=2_T3_Chr5_47164931;Name=2_T3_Chr5_47164931
Chr5	2_T3	Insertion	47913661	47913852	.	+	.	ID=2_T3_Chr5_47175594;Name=2_T3_Chr5_47175594
Chr5	2_T3	Insertion	47945836	47948372	.	+	.	ID=2_T3_Chr5_47207868;Name=2_T3_Chr5_47207868
Chr5	2_T3	Insertion	48101651	48103903	.	+	.	ID=2_T3_Chr5_47365419;Name=2_T3_Chr5_47365419
Chr5	2_T3	Insertion	48132109	48132165	.	+	.	ID=2_T3_Chr5_47393698;Name=2_T3_Chr5_47393698
Chr5	2_T3	Insertion	48135677	48137072	.	+	.	ID=2_T3_Chr5_47397283;Name=2_T3_Chr5_47397283
Chr5	2_T3	Insertion	48201229	48201281	.	+	.	ID=2_T3_Chr5_47457575;Name=2_T3_Chr5_47457575
Chr5	3_T5	Insertion	48243819	48243890	.	+	.	ID=3_T5_Chr5_47255907;Name=3_T5_Chr5_47255907
Chr5	2_T3	Insertion	48284885	48284946	.	+	.	ID=2_T3_Chr5_47540928;Name=2_T3_Chr5_47540928
Chr6	2_T3	Insertion	166087	166160	.	+	.	ID=2_T3_Chr6_127259;Name=2_T3_Chr6_127259
Chr6	2_T3	Insertion	459954	460017	.	+	.	ID=2_T3_Chr6_408310;Name=2_T3_Chr6_408310
Chr6	2_T3	Insertion	480353	480423	.	+	.	ID=2_T3_Chr6_428702;Name=2_T3_Chr6_428702
Chr6	3_T5	Insertion	569053	569127	.	+	.	ID=3_T5_Chr6_532012;Name=3_T5_Chr6_532012
Chr6	2_T3	Insertion	722269	722347	.	+	.	ID=2_T3_Chr6_659850;Name=2_T3_Chr6_659850
Chr6	3_T5	Insertion	851918	854165	.	+	.	ID=3_T5_Chr6_814386;Name=3_T5_Chr6_814386
Chr6	3_T5	Insertion	908986	909133	.	+	.	ID=3_T5_Chr6_876660;Name=3_T5_Chr6_876660
Chr6	3_T5	Insertion	1017712	1018492	.	+	.	ID=3_T5_Chr6_976754;Name=3_T5_Chr6_976754
Chr6	3_T5	Insertion	1026379	1028724	.	+	.	ID=3_T5_Chr6_985458;Name=3_T5_Chr6_985458
Chr6	3_T5	Insertion	1113389	1122867	.	+	.	ID=3_T5_Chr6_1066567;Name=3_T5_Chr6_1066567
Chr6	4_Zihui	Insertion	1166746	1167234	.	+	.	ID=4_Zihui_Chr6_1117143;Name=4_Zihui_Chr6_1117143
Chr6	4_Zihui	Insertion	1178514	1178662	.	+	.	ID=4_Zihui_Chr6_1129430;Name=4_Zihui_Chr6_1129430
Chr6	2_T3	Insertion	1181161	1181932	.	+	.	ID=2_T3_Chr6_1093547;Name=2_T3_Chr6_1093547
Chr6	2_T3	Insertion	1218586	1228072	.	+	.	ID=2_T3_Chr6_1130939;Name=2_T3_Chr6_1130939
Chr6	3_T5	Insertion	1235519	1245031	.	+	.	ID=3_T5_Chr6_1178502;Name=3_T5_Chr6_1178502
Chr6	2_T3	Insertion	1332674	1332743	.	+	.	ID=2_T3_Chr6_1235458;Name=2_T3_Chr6_1235458
Chr6	2_T3	Insertion	1367201	1369508	.	+	.	ID=2_T3_Chr6_1270105;Name=2_T3_Chr6_1270105
Chr6	2_T3	Insertion	1438298	1440477	.	+	.	ID=2_T3_Chr6_1341172;Name=2_T3_Chr6_1341172
Chr6	3_T5	Insertion	1450053	1452338	.	+	.	ID=3_T5_Chr6_1390620;Name=3_T5_Chr6_1390620
Chr6	2_T3	Insertion	1668969	1669168	.	+	.	ID=2_T3_Chr6_1574280;Name=2_T3_Chr6_1574280
Chr6	5_Sunset	Insertion	1781535	1781611	.	+	.	ID=5_Sunset_Chr6_1740970;Name=5_Sunset_Chr6_1740970
Chr6	2_T3	Insertion	1854461	1854603	.	+	.	ID=2_T3_Chr6_1759682;Name=2_T3_Chr6_1759682
Chr6	2_T3	Insertion	1876144	1876400	.	+	.	ID=2_T3_Chr6_1781295;Name=2_T3_Chr6_1781295
Chr6	5_Sunset	Insertion	1878052	1878102	.	+	.	ID=5_Sunset_Chr6_1837329;Name=5_Sunset_Chr6_1837329
Chr6	2_T3	Insertion	2376747	2379123	.	+	.	ID=2_T3_Chr6_2263794;Name=2_T3_Chr6_2263794
Chr6	4_Zihui	Insertion	2570214	2570352	.	+	.	ID=4_Zihui_Chr6_2503822;Name=4_Zihui_Chr6_2503822
Chr6	5_Sunset	Insertion	2707635	2707685	.	+	.	ID=5_Sunset_Chr6_2654779;Name=5_Sunset_Chr6_2654779
Chr6	2_T3	Insertion	2771070	2771123	.	+	.	ID=2_T3_Chr6_2641021;Name=2_T3_Chr6_2641021
Chr6	5_Sunset	Insertion	2800844	2803107	.	+	.	ID=5_Sunset_Chr6_2741245;Name=5_Sunset_Chr6_2741245
Chr6	2_T3	Insertion	2806698	2808972	.	+	.	ID=2_T3_Chr6_2674224;Name=2_T3_Chr6_2674224
Chr6	2_T3	Insertion	2875669	2875737	.	+	.	ID=2_T3_Chr6_2732052;Name=2_T3_Chr6_2732052
Chr6	2_T3	Insertion	2893089	2893214	.	+	.	ID=2_T3_Chr6_2749553;Name=2_T3_Chr6_2749553
Chr6	2_T3	Insertion	3007092	3007204	.	+	.	ID=2_T3_Chr6_2847359;Name=2_T3_Chr6_2847359
Chr6	5_Sunset	Insertion	3085046	3087178	.	+	.	ID=5_Sunset_Chr6_2984493;Name=5_Sunset_Chr6_2984493
Chr6	2_T3	Insertion	3152072	3152252	.	+	.	ID=2_T3_Chr6_2976920;Name=2_T3_Chr6_2976920
Chr6	5_Sunset	Insertion	3184487	3186742	.	+	.	ID=5_Sunset_Chr6_3079252;Name=5_Sunset_Chr6_3079252
Chr6	3_T5	Insertion	3290322	3290467	.	+	.	ID=3_T5_Chr6_3132543;Name=3_T5_Chr6_3132543
Chr6	3_T5	Insertion	3445555	3445629	.	+	.	ID=3_T5_Chr6_3287156;Name=3_T5_Chr6_3287156
Chr6	2_T3	Insertion	3610839	3611263	.	+	.	ID=2_T3_Chr6_3432807;Name=2_T3_Chr6_3432807
Chr6	2_T3	Insertion	3630712	3630787	.	+	.	ID=2_T3_Chr6_3452681;Name=2_T3_Chr6_3452681
Chr6	4_Zihui	Insertion	3648385	3652993	.	+	.	ID=4_Zihui_Chr6_3504036;Name=4_Zihui_Chr6_3504036
Chr6	4_Zihui	Insertion	3675502	3677999	.	+	.	ID=4_Zihui_Chr6_3531493;Name=4_Zihui_Chr6_3531493
Chr6	2_T3	Insertion	3693009	3693142	.	+	.	ID=2_T3_Chr6_3507866;Name=2_T3_Chr6_3507866
Chr6	2_T3	Insertion	3728163	3728980	.	+	.	ID=2_T3_Chr6_3543053;Name=2_T3_Chr6_3543053
Chr6	3_T5	Insertion	3841478	3841733	.	+	.	ID=3_T5_Chr6_3676000;Name=3_T5_Chr6_3676000
Chr6	3_T5	Insertion	3880913	3880968	.	+	.	ID=3_T5_Chr6_3715263;Name=3_T5_Chr6_3715263
Chr6	3_T5	Insertion	4216119	4216174	.	+	.	ID=3_T5_Chr6_4057988;Name=3_T5_Chr6_4057988
Chr6	3_T5	Insertion	4247989	4248040	.	+	.	ID=3_T5_Chr6_4089866;Name=3_T5_Chr6_4089866
Chr6	2_T3	Insertion	4267870	4270218	.	+	.	ID=2_T3_Chr6_4082491;Name=2_T3_Chr6_4082491
Chr6	2_T3	Insertion	4512016	4512122	.	+	.	ID=2_T3_Chr6_4326725;Name=2_T3_Chr6_4326725
Chr6	3_T5	Insertion	4809500	4809981	.	+	.	ID=3_T5_Chr6_4646483;Name=3_T5_Chr6_4646483
Chr6	4_Zihui	Insertion	5050317	5050416	.	+	.	ID=4_Zihui_Chr6_4882742;Name=4_Zihui_Chr6_4882742
Chr6	4_Zihui	Insertion	5149690	5149764	.	+	.	ID=4_Zihui_Chr6_4987478;Name=4_Zihui_Chr6_4987478
Chr6	3_T5	Insertion	5240626	5249989	.	+	.	ID=3_T5_Chr6_5056482;Name=3_T5_Chr6_5056482
Chr6	4_Zihui	Insertion	5342168	5344531	.	+	.	ID=4_Zihui_Chr6_5170241;Name=4_Zihui_Chr6_5170241
Chr6	3_T5	Insertion	5373774	5382720	.	+	.	ID=3_T5_Chr6_5166605;Name=3_T5_Chr6_5166605
Chr6	4_Zihui	Insertion	5388186	5388501	.	+	.	ID=4_Zihui_Chr6_5208974;Name=4_Zihui_Chr6_5208974
Chr6	4_Zihui	Insertion	5533030	5541731	.	+	.	ID=4_Zihui_Chr6_5353856;Name=4_Zihui_Chr6_5353856
Chr6	3_T5	Insertion	5545731	5549345	.	+	.	ID=3_T5_Chr6_5329487;Name=3_T5_Chr6_5329487
Chr6	4_Zihui	Insertion	5813711	5814049	.	+	.	ID=4_Zihui_Chr6_5623810;Name=4_Zihui_Chr6_5623810
Chr6	3_T5	Insertion	6009768	6009829	.	+	.	ID=3_T5_Chr6_5779958;Name=3_T5_Chr6_5779958
Chr6	3_T5	Insertion	6045561	6045624	.	+	.	ID=3_T5_Chr6_5815732;Name=3_T5_Chr6_5815732
Chr6	2_T3	Insertion	6081029	6090060	.	+	.	ID=2_T3_Chr6_5841438;Name=2_T3_Chr6_5841438
Chr6	3_T5	Insertion	6191377	6193721	.	+	.	ID=3_T5_Chr6_5948117;Name=3_T5_Chr6_5948117
Chr6	2_T3	Insertion	6283966	6293053	.	+	.	ID=2_T3_Chr6_6043191;Name=2_T3_Chr6_6043191
Chr6	3_T5	Insertion	6309953	6312351	.	+	.	ID=3_T5_Chr6_6057616;Name=3_T5_Chr6_6057616
Chr6	4_Zihui	Insertion	6442650	6444751	.	+	.	ID=4_Zihui_Chr6_6240861;Name=4_Zihui_Chr6_6240861
Chr6	2_T3	Insertion	6469211	6469266	.	+	.	ID=2_T3_Chr6_6223249;Name=2_T3_Chr6_6223249
Chr6	2_T3	Insertion	6472389	6472868	.	+	.	ID=2_T3_Chr6_6226430;Name=2_T3_Chr6_6226430
Chr6	2_T3	Insertion	6488451	6488513	.	+	.	ID=2_T3_Chr6_6242522;Name=2_T3_Chr6_6242522
Chr6	2_T3	Insertion	6617116	6619399	.	+	.	ID=2_T3_Chr6_6370451;Name=2_T3_Chr6_6370451
Chr6	2_T3	Insertion	6711404	6711551	.	+	.	ID=2_T3_Chr6_6464797;Name=2_T3_Chr6_6464797
Chr6	2_T3	Insertion	6819605	6819663	.	+	.	ID=2_T3_Chr6_6565294;Name=2_T3_Chr6_6565294
Chr6	2_T3	Insertion	6830082	6830141	.	+	.	ID=2_T3_Chr6_6575775;Name=2_T3_Chr6_6575775
Chr6	2_T3	Insertion	6921275	6921386	.	+	.	ID=2_T3_Chr6_6666797;Name=2_T3_Chr6_6666797
Chr6	4_Zihui	Insertion	6946881	6949244	.	+	.	ID=4_Zihui_Chr6_6740772;Name=4_Zihui_Chr6_6740772
Chr6	2_T3	Insertion	6999787	7000827	.	+	.	ID=2_T3_Chr6_6742779;Name=2_T3_Chr6_6742779
Chr6	3_T5	Insertion	7050259	7050336	.	+	.	ID=3_T5_Chr6_6783927;Name=3_T5_Chr6_6783927
Chr6	2_T3	Insertion	7265169	7265234	.	+	.	ID=2_T3_Chr6_7005530;Name=2_T3_Chr6_7005530
Chr6	4_Zihui	Insertion	7480101	7480258	.	+	.	ID=4_Zihui_Chr6_7289018;Name=4_Zihui_Chr6_7289018
Chr6	3_T5	Insertion	7509168	7511517	.	+	.	ID=3_T5_Chr6_7242265;Name=3_T5_Chr6_7242265
Chr6	3_T5	Insertion	7557624	7557822	.	+	.	ID=3_T5_Chr6_7290704;Name=3_T5_Chr6_7290704
Chr6	2_T3	Insertion	7633320	7633372	.	+	.	ID=2_T3_Chr6_7370967;Name=2_T3_Chr6_7370967
Chr6	2_T3	Insertion	7679525	7682023	.	+	.	ID=2_T3_Chr6_7407473;Name=2_T3_Chr6_7407473
Chr6	3_T5	Insertion	7710214	7710275	.	+	.	ID=3_T5_Chr6_7431206;Name=3_T5_Chr6_7431206
Chr6	2_T3	Insertion	7802166	7802317	.	+	.	ID=2_T3_Chr6_7522171;Name=2_T3_Chr6_7522171
Chr6	3_T5	Insertion	7954096	7956560	.	+	.	ID=3_T5_Chr6_7669501;Name=3_T5_Chr6_7669501
Chr6	3_T5	Insertion	7958335	7960945	.	+	.	ID=3_T5_Chr6_7673747;Name=3_T5_Chr6_7673747
Chr6	2_T3	Insertion	8051637	8051687	.	+	.	ID=2_T3_Chr6_7767296;Name=2_T3_Chr6_7767296
Chr6	2_T3	Insertion	8141106	8141160	.	+	.	ID=2_T3_Chr6_7850884;Name=2_T3_Chr6_7850884
Chr6	4_Zihui	Insertion	8380326	8382722	.	+	.	ID=4_Zihui_Chr6_8166035;Name=4_Zihui_Chr6_8166035
Chr6	2_T3	Insertion	8452088	8452144	.	+	.	ID=2_T3_Chr6_8157271;Name=2_T3_Chr6_8157271
Chr6	2_T3	Insertion	8499082	8501398	.	+	.	ID=2_T3_Chr6_8204273;Name=2_T3_Chr6_8204273
Chr6	4_Zihui	Insertion	8591782	8591860	.	+	.	ID=4_Zihui_Chr6_8346731;Name=4_Zihui_Chr6_8346731
Chr6	2_T3	Insertion	8633428	8633491	.	+	.	ID=2_T3_Chr6_8338191;Name=2_T3_Chr6_8338191
Chr6	2_T3	Insertion	8696391	8698760	.	+	.	ID=2_T3_Chr6_8395934;Name=2_T3_Chr6_8395934
Chr6	2_T3	Insertion	8737424	8739717	.	+	.	ID=2_T3_Chr6_8436935;Name=2_T3_Chr6_8436935
Chr6	2_T3	Insertion	8894496	8895186	.	+	.	ID=2_T3_Chr6_8592023;Name=2_T3_Chr6_8592023
Chr6	2_T3	Insertion	8925148	8925252	.	+	.	ID=2_T3_Chr6_8615880;Name=2_T3_Chr6_8615880
Chr6	4_Zihui	Insertion	9057015	9057230	.	+	.	ID=4_Zihui_Chr6_8804515;Name=4_Zihui_Chr6_8804515
Chr6	4_Zihui	Insertion	9066766	9076287	.	+	.	ID=4_Zihui_Chr6_8811986;Name=4_Zihui_Chr6_8811986
Chr6	4_Zihui	Insertion	9082531	9082583	.	+	.	ID=4_Zihui_Chr6_8827696;Name=4_Zihui_Chr6_8827696
Chr6	4_Zihui	Insertion	9094559	9094800	.	+	.	ID=4_Zihui_Chr6_8831521;Name=4_Zihui_Chr6_8831521
Chr6	4_Zihui	Insertion	9099166	9100933	.	+	.	ID=4_Zihui_Chr6_8836174;Name=4_Zihui_Chr6_8836174
Chr6	2_T3	Insertion	9175889	9176467	.	+	.	ID=2_T3_Chr6_8864098;Name=2_T3_Chr6_8864098
Chr6	2_T3	Insertion	9419504	9419848	.	+	.	ID=2_T3_Chr6_9107855;Name=2_T3_Chr6_9107855
Chr6	2_T3	Insertion	9426983	9427145	.	+	.	ID=2_T3_Chr6_9115373;Name=2_T3_Chr6_9115373
Chr6	4_Zihui	Insertion	9444928	9454403	.	+	.	ID=4_Zihui_Chr6_9182765;Name=4_Zihui_Chr6_9182765
Chr6	5_Sunset	Insertion	9532250	9541245	.	+	.	ID=5_Sunset_Chr6_9261366;Name=5_Sunset_Chr6_9261366
Chr6	2_T3	Insertion	9562959	9563011	.	+	.	ID=2_T3_Chr6_9231845;Name=2_T3_Chr6_9231845
Chr6	2_T3	Insertion	9611167	9611310	.	+	.	ID=2_T3_Chr6_9279847;Name=2_T3_Chr6_9279847
Chr6	2_T3	Insertion	9876685	9878450	.	+	.	ID=2_T3_Chr6_9532491;Name=2_T3_Chr6_9532491
Chr6	2_T3	Insertion	9903963	9904082	.	+	.	ID=2_T3_Chr6_9550352;Name=2_T3_Chr6_9550352
Chr6	2_T3	Insertion	9927082	9927147	.	+	.	ID=2_T3_Chr6_9573406;Name=2_T3_Chr6_9573406
Chr6	2_T3	Insertion	9975052	9975111	.	+	.	ID=2_T3_Chr6_9621381;Name=2_T3_Chr6_9621381
Chr6	2_T3	Insertion	10055830	10056547	.	+	.	ID=2_T3_Chr6_9692924;Name=2_T3_Chr6_9692924
Chr6	2_T3	Insertion	10076663	10076834	.	+	.	ID=2_T3_Chr6_9713751;Name=2_T3_Chr6_9713751
Chr6	2_T3	Insertion	10117583	10117650	.	+	.	ID=2_T3_Chr6_9752169;Name=2_T3_Chr6_9752169
Chr6	3_T5	Insertion	10143740	10152571	.	+	.	ID=3_T5_Chr6_9782293;Name=3_T5_Chr6_9782293
Chr6	3_T5	Insertion	10423897	10426184	.	+	.	ID=3_T5_Chr6_10061827;Name=3_T5_Chr6_10061827
Chr6	3_T5	Insertion	10442770	10451875	.	+	.	ID=3_T5_Chr6_10080704;Name=3_T5_Chr6_10080704
Chr6	3_T5	Insertion	10499972	10500040	.	+	.	ID=3_T5_Chr6_10144831;Name=3_T5_Chr6_10144831
Chr6	2_T3	Insertion	10519701	10521994	.	+	.	ID=2_T3_Chr6_10152484;Name=2_T3_Chr6_10152484
Chr6	2_T3	Insertion	10592328	10592437	.	+	.	ID=2_T3_Chr6_10225084;Name=2_T3_Chr6_10225084
Chr6	2_T3	Insertion	10595209	10597519	.	+	.	ID=2_T3_Chr6_10227941;Name=2_T3_Chr6_10227941
Chr6	4_Zihui	Insertion	10614946	10614996	.	+	.	ID=4_Zihui_Chr6_10318335;Name=4_Zihui_Chr6_10318335
Chr6	2_T3	Insertion	10696113	10705497	.	+	.	ID=2_T3_Chr6_10328056;Name=2_T3_Chr6_10328056
Chr6	2_T3	Insertion	10761967	10771280	.	+	.	ID=2_T3_Chr6_10393918;Name=2_T3_Chr6_10393918
Chr6	2_T3	Insertion	10781010	10781158	.	+	.	ID=2_T3_Chr6_10412845;Name=2_T3_Chr6_10412845
Chr6	3_T5	Insertion	10949628	10949735	.	+	.	ID=3_T5_Chr6_10571106;Name=3_T5_Chr6_10571106
Chr6	2_T3	Insertion	10983175	10985525	.	+	.	ID=2_T3_Chr6_10614911;Name=2_T3_Chr6_10614911
Chr6	2_T3	Insertion	11029134	11029293	.	+	.	ID=2_T3_Chr6_10660867;Name=2_T3_Chr6_10660867
Chr6	2_T3	Insertion	11174524	11175269	.	+	.	ID=2_T3_Chr6_10806279;Name=2_T3_Chr6_10806279
Chr6	2_T3	Insertion	11251620	11251747	.	+	.	ID=2_T3_Chr6_10871413;Name=2_T3_Chr6_10871413
Chr6	2_T3	Insertion	11325945	11328166	.	+	.	ID=2_T3_Chr6_10942953;Name=2_T3_Chr6_10942953
Chr6	2_T3	Insertion	11349037	11358416	.	+	.	ID=2_T3_Chr6_10966075;Name=2_T3_Chr6_10966075
Chr6	2_T3	Insertion	11360063	11369368	.	+	.	ID=2_T3_Chr6_10977105;Name=2_T3_Chr6_10977105
Chr6	2_T3	Insertion	11485758	11499280	.	+	.	ID=2_T3_Chr6_11100362;Name=2_T3_Chr6_11100362
Chr6	2_T3	Insertion	11500766	11503030	.	+	.	ID=2_T3_Chr6_11115349;Name=2_T3_Chr6_11115349
Chr6	2_T3	Insertion	11527426	11527511	.	+	.	ID=2_T3_Chr6_11136498;Name=2_T3_Chr6_11136498
Chr6	2_T3	Insertion	11535903	11535981	.	+	.	ID=2_T3_Chr6_11145993;Name=2_T3_Chr6_11145993
Chr6	2_T3	Insertion	11956405	11958820	.	+	.	ID=2_T3_Chr6_11566030;Name=2_T3_Chr6_11566030
Chr6	2_T3	Insertion	14142501	14143192	.	+	.	ID=2_T3_Chr6_13825142;Name=2_T3_Chr6_13825142
Chr6	2_T3	Insertion	14758602	14758669	.	+	.	ID=2_T3_Chr6_14441499;Name=2_T3_Chr6_14441499
Chr6	2_T3	Insertion	14776239	14778570	.	+	.	ID=2_T3_Chr6_14459109;Name=2_T3_Chr6_14459109
Chr6	2_T3	Insertion	14780618	14784388	.	+	.	ID=2_T3_Chr6_14463496;Name=2_T3_Chr6_14463496
Chr6	3_T5	Insertion	14803315	14812713	.	+	.	ID=3_T5_Chr6_14369884;Name=3_T5_Chr6_14369884
Chr6	3_T5	Insertion	14814334	14814891	.	+	.	ID=3_T5_Chr6_14380906;Name=3_T5_Chr6_14380906
Chr6	2_T3	Insertion	15006926	15007005	.	+	.	ID=2_T3_Chr6_14670304;Name=2_T3_Chr6_14670304
Chr6	2_T3	Insertion	15056916	15056971	.	+	.	ID=2_T3_Chr6_14720220;Name=2_T3_Chr6_14720220
Chr6	3_T5	Insertion	15095885	15095998	.	+	.	ID=3_T5_Chr6_14661571;Name=3_T5_Chr6_14661571
Chr6	3_T5	Insertion	15106045	15108327	.	+	.	ID=3_T5_Chr6_14680467;Name=3_T5_Chr6_14680467
Chr6	3_T5	Insertion	15114325	15114381	.	+	.	ID=3_T5_Chr6_14688720;Name=3_T5_Chr6_14688720
Chr6	2_T3	Insertion	15271390	15273284	.	+	.	ID=2_T3_Chr6_14936310;Name=2_T3_Chr6_14936310
Chr6	2_T3	Insertion	15324711	15332785	.	+	.	ID=2_T3_Chr6_14999408;Name=2_T3_Chr6_14999408
Chr6	2_T3	Insertion	15361197	15366948	.	+	.	ID=2_T3_Chr6_15035705;Name=2_T3_Chr6_15035705
Chr6	4_Zihui	Insertion	15539820	15540140	.	+	.	ID=4_Zihui_Chr6_15157108;Name=4_Zihui_Chr6_15157108
Chr6	2_T3	Insertion	15575578	15578071	.	+	.	ID=2_T3_Chr6_15245877;Name=2_T3_Chr6_15245877
Chr6	2_T3	Insertion	16515629	16515686	.	+	.	ID=2_T3_Chr6_16185380;Name=2_T3_Chr6_16185380
Chr6	2_T3	Insertion	16675349	16677692	.	+	.	ID=2_T3_Chr6_16345073;Name=2_T3_Chr6_16345073
Chr6	2_T3	Insertion	16705900	16705954	.	+	.	ID=2_T3_Chr6_16375624;Name=2_T3_Chr6_16375624
Chr6	2_T3	Insertion	16804108	16804271	.	+	.	ID=2_T3_Chr6_16473777;Name=2_T3_Chr6_16473777
Chr6	2_T3	Insertion	16899854	16900069	.	+	.	ID=2_T3_Chr6_16569934;Name=2_T3_Chr6_16569934
Chr6	2_T3	Insertion	16920211	16920281	.	+	.	ID=2_T3_Chr6_16585582;Name=2_T3_Chr6_16585582
Chr6	2_T3	Insertion	16939682	16941859	.	+	.	ID=2_T3_Chr6_16605073;Name=2_T3_Chr6_16605073
Chr6	2_T3	Insertion	17050779	17051084	.	+	.	ID=2_T3_Chr6_16715555;Name=2_T3_Chr6_16715555
Chr6	2_T3	Insertion	17054657	17057002	.	+	.	ID=2_T3_Chr6_16719443;Name=2_T3_Chr6_16719443
Chr6	2_T3	Insertion	17169245	17178567	.	+	.	ID=2_T3_Chr6_16871308;Name=2_T3_Chr6_16871308
Chr6	2_T3	Insertion	17353754	17356019	.	+	.	ID=2_T3_Chr6_17055845;Name=2_T3_Chr6_17055845
Chr6	2_T3	Insertion	17500187	17500266	.	+	.	ID=2_T3_Chr6_17202317;Name=2_T3_Chr6_17202317
Chr6	2_T3	Insertion	17504971	17505497	.	+	.	ID=2_T3_Chr6_17207110;Name=2_T3_Chr6_17207110
Chr6	2_T3	Insertion	17589790	17589879	.	+	.	ID=2_T3_Chr6_17291908;Name=2_T3_Chr6_17291908
Chr6	2_T3	Insertion	18447598	18447660	.	+	.	ID=2_T3_Chr6_18147256;Name=2_T3_Chr6_18147256
Chr6	2_T3	Insertion	18545794	18545860	.	+	.	ID=2_T3_Chr6_18245464;Name=2_T3_Chr6_18245464
Chr6	2_T3	Insertion	18554426	18555585	.	+	.	ID=2_T3_Chr6_18254100;Name=2_T3_Chr6_18254100
Chr6	2_T3	Insertion	18851735	18851798	.	+	.	ID=2_T3_Chr6_18540553;Name=2_T3_Chr6_18540553
Chr6	2_T3	Insertion	19042753	19045217	.	+	.	ID=2_T3_Chr6_18731498;Name=2_T3_Chr6_18731498
Chr6	2_T3	Insertion	19462374	19464722	.	+	.	ID=2_T3_Chr6_19148217;Name=2_T3_Chr6_19148217
Chr6	2_T3	Insertion	19638346	19638411	.	+	.	ID=2_T3_Chr6_19327085;Name=2_T3_Chr6_19327085
Chr6	2_T3	Insertion	20005399	20014442	.	+	.	ID=2_T3_Chr6_19684994;Name=2_T3_Chr6_19684994
Chr6	2_T3	Insertion	20898270	20907519	.	+	.	ID=2_T3_Chr6_20570674;Name=2_T3_Chr6_20570674
Chr6	2_T3	Insertion	20963355	20963409	.	+	.	ID=2_T3_Chr6_20635670;Name=2_T3_Chr6_20635670
Chr6	2_T3	Insertion	21018062	21018139	.	+	.	ID=2_T3_Chr6_20684996;Name=2_T3_Chr6_20684996
Chr6	3_T5	Insertion	21062706	21062882	.	+	.	ID=3_T5_Chr6_20334546;Name=3_T5_Chr6_20334546
Chr6	3_T5	Insertion	21364666	21364859	.	+	.	ID=3_T5_Chr6_20635614;Name=3_T5_Chr6_20635614
Chr6	3_T5	Insertion	21387483	21389867	.	+	.	ID=3_T5_Chr6_20655041;Name=3_T5_Chr6_20655041
Chr6	2_T3	Insertion	21679416	21681782	.	+	.	ID=2_T3_Chr6_21295342;Name=2_T3_Chr6_21295342
Chr6	2_T3	Insertion	21698498	21698556	.	+	.	ID=2_T3_Chr6_21314476;Name=2_T3_Chr6_21314476
Chr6	2_T3	Insertion	21701571	21710817	.	+	.	ID=2_T3_Chr6_21317511;Name=2_T3_Chr6_21317511
Chr6	2_T3	Insertion	21717506	21717693	.	+	.	ID=2_T3_Chr6_21333445;Name=2_T3_Chr6_21333445
Chr6	2_T3	Insertion	21726396	21726517	.	+	.	ID=2_T3_Chr6_21342389;Name=2_T3_Chr6_21342389
Chr6	2_T3	Insertion	21741625	21741721	.	+	.	ID=2_T3_Chr6_21368905;Name=2_T3_Chr6_21368905
Chr6	2_T3	Insertion	21905048	21905176	.	+	.	ID=2_T3_Chr6_21522427;Name=2_T3_Chr6_21522427
Chr6	2_T3	Insertion	21908171	21919414	.	+	.	ID=2_T3_Chr6_21525545;Name=2_T3_Chr6_21525545
Chr6	2_T3	Insertion	21929633	21929824	.	+	.	ID=2_T3_Chr6_21544436;Name=2_T3_Chr6_21544436
Chr6	2_T3	Insertion	22061916	22061971	.	+	.	ID=2_T3_Chr6_21674895;Name=2_T3_Chr6_21674895
Chr6	2_T3	Insertion	22116668	22116746	.	+	.	ID=2_T3_Chr6_21729648;Name=2_T3_Chr6_21729648
Chr6	2_T3	Insertion	22159855	22159923	.	+	.	ID=2_T3_Chr6_21789047;Name=2_T3_Chr6_21789047
Chr6	2_T3	Insertion	22181212	22181264	.	+	.	ID=2_T3_Chr6_21800963;Name=2_T3_Chr6_21800963
Chr6	2_T3	Insertion	22292591	22295704	.	+	.	ID=2_T3_Chr6_21912279;Name=2_T3_Chr6_21912279
Chr6	2_T3	Insertion	22466637	22467982	.	+	.	ID=2_T3_Chr6_22025043;Name=2_T3_Chr6_22025043
Chr6	2_T3	Insertion	22568636	22568792	.	+	.	ID=2_T3_Chr6_22125684;Name=2_T3_Chr6_22125684
Chr6	2_T3	Insertion	22695214	22704554	.	+	.	ID=2_T3_Chr6_23128380;Name=2_T3_Chr6_23128380
Chr6	2_T3	Insertion	22728231	22728294	.	+	.	ID=2_T3_Chr6_23115069;Name=2_T3_Chr6_23115069
Chr6	2_T3	Insertion	22730560	22730689	.	+	.	ID=2_T3_Chr6_23104753;Name=2_T3_Chr6_23104753
Chr6	2_T3	Insertion	22745624	22745987	.	+	.	ID=2_T3_Chr6_23089386;Name=2_T3_Chr6_23089386
Chr6	2_T3	Insertion	22765979	22768200	.	+	.	ID=2_T3_Chr6_23067163;Name=2_T3_Chr6_23067163
Chr6	2_T3	Insertion	22792211	22792279	.	+	.	ID=2_T3_Chr6_22948048;Name=2_T3_Chr6_22948048
Chr6	2_T3	Insertion	22908873	22908924	.	+	.	ID=2_T3_Chr6_22901071;Name=2_T3_Chr6_22901071
Chr6	2_T3	Insertion	22929984	22930266	.	+	.	ID=2_T3_Chr6_22883394;Name=2_T3_Chr6_22883394
Chr6	2_T3	Insertion	22934832	22934899	.	+	.	ID=2_T3_Chr6_22861031;Name=2_T3_Chr6_22861031
Chr6	2_T3	Insertion	23012059	23012111	.	+	.	ID=2_T3_Chr6_22848356;Name=2_T3_Chr6_22848356
Chr6	2_T3	Insertion	23044515	23046918	.	+	.	ID=2_T3_Chr6_22774577;Name=2_T3_Chr6_22774577
Chr6	2_T3	Insertion	23124799	23138892	.	+	.	ID=2_T3_Chr6_22684145;Name=2_T3_Chr6_22684145
Chr6	2_T3	Insertion	23259565	23268744	.	+	.	ID=2_T3_Chr6_22556948;Name=2_T3_Chr6_22556948
Chr6	2_T3	Insertion	23326126	23327337	.	+	.	ID=2_T3_Chr6_22498327;Name=2_T3_Chr6_22498327
Chr6	2_T3	Insertion	23328180	23328233	.	+	.	ID=2_T3_Chr6_22497972;Name=2_T3_Chr6_22497972
Chr6	2_T3	Insertion	23328530	23333372	.	+	.	ID=2_T3_Chr6_22492287;Name=2_T3_Chr6_22492287
Chr6	2_T3	Insertion	23617364	23619693	.	+	.	ID=2_T3_Chr6_22227233;Name=2_T3_Chr6_22227233
Chr6	2_T3	Insertion	23805769	23805877	.	+	.	ID=2_T3_Chr6_23330210;Name=2_T3_Chr6_23330210
Chr6	2_T3	Insertion	23837218	23839475	.	+	.	ID=2_T3_Chr6_23361729;Name=2_T3_Chr6_23361729
Chr6	2_T3	Insertion	23842743	23842938	.	+	.	ID=2_T3_Chr6_23367256;Name=2_T3_Chr6_23367256
Chr6	2_T3	Insertion	23917568	23919696	.	+	.	ID=2_T3_Chr6_23442302;Name=2_T3_Chr6_23442302
Chr6	2_T3	Insertion	24030337	24032548	.	+	.	ID=2_T3_Chr6_23531420;Name=2_T3_Chr6_23531420
Chr6	2_T3	Insertion	24146352	24147350	.	+	.	ID=2_T3_Chr6_23647484;Name=2_T3_Chr6_23647484
Chr6	2_T3	Insertion	24218080	24233123	.	+	.	ID=2_T3_Chr6_23703026;Name=2_T3_Chr6_23703026
Chr6	2_T3	Insertion	24325558	24325938	.	+	.	ID=2_T3_Chr6_23799349;Name=2_T3_Chr6_23799349
Chr6	2_T3	Insertion	24346312	24346365	.	+	.	ID=2_T3_Chr6_23820092;Name=2_T3_Chr6_23820092
Chr6	2_T3	Insertion	24379560	24380563	.	+	.	ID=2_T3_Chr6_23853531;Name=2_T3_Chr6_23853531
Chr6	2_T3	Insertion	24430407	24430463	.	+	.	ID=2_T3_Chr6_23904515;Name=2_T3_Chr6_23904515
Chr6	2_T3	Insertion	24470078	24470156	.	+	.	ID=2_T3_Chr6_23937907;Name=2_T3_Chr6_23937907
Chr6	2_T3	Insertion	24484879	24487246	.	+	.	ID=2_T3_Chr6_23949053;Name=2_T3_Chr6_23949053
Chr6	2_T3	Insertion	24520472	24522706	.	+	.	ID=2_T3_Chr6_23984601;Name=2_T3_Chr6_23984601
Chr6	2_T3	Insertion	24545609	24545664	.	+	.	ID=2_T3_Chr6_24007557;Name=2_T3_Chr6_24007557
Chr6	2_T3	Insertion	24566076	24566494	.	+	.	ID=2_T3_Chr6_24029660;Name=2_T3_Chr6_24029660
Chr6	2_T3	Insertion	24588299	24588353	.	+	.	ID=2_T3_Chr6_24051842;Name=2_T3_Chr6_24051842
Chr6	2_T3	Insertion	24801426	24802675	.	+	.	ID=2_T3_Chr6_24264095;Name=2_T3_Chr6_24264095
Chr6	2_T3	Insertion	24810142	24812490	.	+	.	ID=2_T3_Chr6_24254279;Name=2_T3_Chr6_24254279
Chr6	2_T3	Insertion	24921751	24922702	.	+	.	ID=2_T3_Chr6_24366923;Name=2_T3_Chr6_24366923
Chr6	2_T3	Insertion	25094315	25105137	.	+	.	ID=2_T3_Chr6_24951661;Name=2_T3_Chr6_24951661
Chr6	2_T3	Insertion	25131939	25132036	.	+	.	ID=2_T3_Chr6_24924775;Name=2_T3_Chr6_24924775
Chr6	2_T3	Insertion	25145942	25147990	.	+	.	ID=2_T3_Chr6_24908780;Name=2_T3_Chr6_24908780
Chr6	2_T3	Insertion	25237763	25238494	.	+	.	ID=2_T3_Chr6_25041834;Name=2_T3_Chr6_25041834
Chr6	2_T3	Insertion	25246685	25246751	.	+	.	ID=2_T3_Chr6_25050623;Name=2_T3_Chr6_25050623
Chr6	2_T3	Insertion	25297666	25298378	.	+	.	ID=2_T3_Chr6_25091211;Name=2_T3_Chr6_25091211
Chr6	2_T3	Insertion	25323813	25326072	.	+	.	ID=2_T3_Chr6_25117318;Name=2_T3_Chr6_25117318
Chr6	2_T3	Insertion	25338937	25339031	.	+	.	ID=2_T3_Chr6_25132433;Name=2_T3_Chr6_25132433
Chr6	2_T3	Insertion	25407962	25408147	.	+	.	ID=2_T3_Chr6_25201559;Name=2_T3_Chr6_25201559
Chr6	2_T3	Insertion	25498878	25499107	.	+	.	ID=2_T3_Chr6_25292825;Name=2_T3_Chr6_25292825
Chr6	2_T3	Insertion	25524140	25524194	.	+	.	ID=2_T3_Chr6_25318125;Name=2_T3_Chr6_25318125
Chr6	2_T3	Insertion	25632158	25632258	.	+	.	ID=2_T3_Chr6_25424431;Name=2_T3_Chr6_25424431
Chr6	2_T3	Insertion	25681151	25693560	.	+	.	ID=2_T3_Chr6_25473305;Name=2_T3_Chr6_25473305
Chr6	2_T3	Insertion	25698280	25700605	.	+	.	ID=2_T3_Chr6_25490442;Name=2_T3_Chr6_25490442
Chr6	2_T3	Insertion	25759200	25759254	.	+	.	ID=2_T3_Chr6_24554951;Name=2_T3_Chr6_24554951
Chr6	2_T3	Insertion	25820438	25820560	.	+	.	ID=2_T3_Chr6_24616205;Name=2_T3_Chr6_24616205
Chr6	2_T3	Insertion	25873258	25873521	.	+	.	ID=2_T3_Chr6_24668165;Name=2_T3_Chr6_24668165
Chr6	2_T3	Insertion	25928875	25932322	.	+	.	ID=2_T3_Chr6_24721900;Name=2_T3_Chr6_24721900
Chr6	2_T3	Insertion	25955890	25955942	.	+	.	ID=2_T3_Chr6_24748929;Name=2_T3_Chr6_24748929
Chr6	2_T3	Insertion	25962603	25963526	.	+	.	ID=2_T3_Chr6_24755644;Name=2_T3_Chr6_24755644
Chr6	2_T3	Insertion	26009529	26036260	.	+	.	ID=2_T3_Chr6_25504039;Name=2_T3_Chr6_25504039
Chr6	2_T3	Insertion	26053799	26055081	.	+	.	ID=2_T3_Chr6_25548477;Name=2_T3_Chr6_25548477
Chr6	2_T3	Insertion	26095629	26095790	.	+	.	ID=2_T3_Chr6_25590204;Name=2_T3_Chr6_25590204
Chr6	2_T3	Insertion	26099439	26100670	.	+	.	ID=2_T3_Chr6_25594027;Name=2_T3_Chr6_25594027
Chr6	2_T3	Insertion	26137448	26137534	.	+	.	ID=2_T3_Chr6_25631480;Name=2_T3_Chr6_25631480
Chr6	2_T3	Insertion	26139818	26139876	.	+	.	ID=2_T3_Chr6_25633858;Name=2_T3_Chr6_25633858
Chr6	2_T3	Insertion	26202973	26205315	.	+	.	ID=2_T3_Chr6_25696265;Name=2_T3_Chr6_25696265
Chr6	2_T3	Insertion	26214501	26214558	.	+	.	ID=2_T3_Chr6_25707822;Name=2_T3_Chr6_25707822
Chr6	2_T3	Insertion	26225782	26228513	.	+	.	ID=2_T3_Chr6_25719154;Name=2_T3_Chr6_25719154
Chr6	2_T3	Insertion	26282329	26291174	.	+	.	ID=2_T3_Chr6_25745662;Name=2_T3_Chr6_25745662
Chr6	2_T3	Insertion	26384017	26384085	.	+	.	ID=2_T3_Chr6_25849323;Name=2_T3_Chr6_25849323
Chr6	2_T3	Insertion	26425914	26425980	.	+	.	ID=2_T3_Chr6_25891210;Name=2_T3_Chr6_25891210
Chr6	2_T3	Insertion	26503089	26503434	.	+	.	ID=2_T3_Chr6_25961876;Name=2_T3_Chr6_25961876
Chr6	2_T3	Insertion	26564807	26564953	.	+	.	ID=2_T3_Chr6_26023653;Name=2_T3_Chr6_26023653
Chr6	2_T3	Insertion	26767283	26769571	.	+	.	ID=2_T3_Chr6_26131940;Name=2_T3_Chr6_26131940
Chr6	2_T3	Insertion	26820361	26820416	.	+	.	ID=2_T3_Chr6_26185095;Name=2_T3_Chr6_26185095
Chr6	2_T3	Insertion	27145469	27145710	.	+	.	ID=2_T3_Chr6_26345877;Name=2_T3_Chr6_26345877
Chr6	2_T3	Insertion	27232626	27235128	.	+	.	ID=2_T3_Chr6_26433112;Name=2_T3_Chr6_26433112
Chr6	2_T3	Insertion	27404808	27404929	.	+	.	ID=2_T3_Chr6_26607464;Name=2_T3_Chr6_26607464
Chr6	2_T3	Insertion	27455008	27455747	.	+	.	ID=2_T3_Chr6_26660176;Name=2_T3_Chr6_26660176
Chr6	2_T3	Insertion	27482480	27484693	.	+	.	ID=2_T3_Chr6_26687665;Name=2_T3_Chr6_26687665
Chr6	2_T3	Insertion	27489638	27489704	.	+	.	ID=2_T3_Chr6_26694862;Name=2_T3_Chr6_26694862
Chr6	2_T3	Insertion	27491498	27498375	.	+	.	ID=2_T3_Chr6_26696730;Name=2_T3_Chr6_26696730
Chr6	2_T3	Insertion	27505926	27506002	.	+	.	ID=2_T3_Chr6_26711010;Name=2_T3_Chr6_26711010
Chr6	2_T3	Insertion	27514508	27514874	.	+	.	ID=2_T3_Chr6_26719633;Name=2_T3_Chr6_26719633
Chr6	2_T3	Insertion	27549245	27549339	.	+	.	ID=2_T3_Chr6_26754400;Name=2_T3_Chr6_26754400
Chr6	2_T3	Insertion	27565207	27565260	.	+	.	ID=2_T3_Chr6_26770355;Name=2_T3_Chr6_26770355
Chr6	2_T3	Insertion	27565907	27565963	.	+	.	ID=2_T3_Chr6_26771056;Name=2_T3_Chr6_26771056
Chr6	2_T3	Insertion	27577757	27580141	.	+	.	ID=2_T3_Chr6_26782569;Name=2_T3_Chr6_26782569
Chr6	3_T5	Insertion	27717204	27719581	.	+	.	ID=3_T5_Chr6_26767995;Name=3_T5_Chr6_26767995
Chr6	3_T5	Insertion	27735461	27746370	.	+	.	ID=3_T5_Chr6_26786292;Name=3_T5_Chr6_26786292
Chr6	2_T3	Insertion	27871180	27880698	.	+	.	ID=2_T3_Chr6_27042743;Name=2_T3_Chr6_27042743
Chr6	2_T3	Insertion	28051378	28053656	.	+	.	ID=2_T3_Chr6_27208442;Name=2_T3_Chr6_27208442
Chr6	3_T5	Insertion	28082257	28086422	.	+	.	ID=3_T5_Chr6_27120797;Name=3_T5_Chr6_27120797
Chr6	2_T3	Insertion	28101326	28101515	.	+	.	ID=2_T3_Chr6_27254248;Name=2_T3_Chr6_27254248
Chr6	2_T3	Insertion	28285696	28285781	.	+	.	ID=2_T3_Chr6_27438137;Name=2_T3_Chr6_27438137
Chr6	2_T3	Insertion	28800839	28800938	.	+	.	ID=2_T3_Chr6_27953300;Name=2_T3_Chr6_27953300
Chr6	2_T3	Insertion	28916304	28920109	.	+	.	ID=2_T3_Chr6_28060051;Name=2_T3_Chr6_28060051
Chr6	2_T3	Insertion	28993651	28993847	.	+	.	ID=2_T3_Chr6_28128040;Name=2_T3_Chr6_28128040
Chr6	2_T3	Insertion	28995977	28996078	.	+	.	ID=2_T3_Chr6_28130365;Name=2_T3_Chr6_28130365
Chr6	2_T3	Insertion	29005407	29007612	.	+	.	ID=2_T3_Chr6_28139789;Name=2_T3_Chr6_28139789
Chr6	2_T3	Insertion	29009785	29010098	.	+	.	ID=2_T3_Chr6_28144173;Name=2_T3_Chr6_28144173
Chr6	2_T3	Insertion	29211905	29213256	.	+	.	ID=2_T3_Chr6_28343509;Name=2_T3_Chr6_28343509
Chr6	2_T3	Insertion	29301446	29301541	.	+	.	ID=2_T3_Chr6_28433044;Name=2_T3_Chr6_28433044
Chr6	2_T3	Insertion	29339972	29340029	.	+	.	ID=2_T3_Chr6_28473766;Name=2_T3_Chr6_28473766
Chr6	2_T3	Insertion	29618721	29621109	.	+	.	ID=2_T3_Chr6_28752509;Name=2_T3_Chr6_28752509
Chr6	2_T3	Insertion	29716441	29716622	.	+	.	ID=2_T3_Chr6_28847994;Name=2_T3_Chr6_28847994
Chr6	2_T3	Insertion	29783364	29784534	.	+	.	ID=2_T3_Chr6_28914595;Name=2_T3_Chr6_28914595
Chr6	3_T5	Insertion	30261484	30262091	.	+	.	ID=3_T5_Chr6_29289427;Name=3_T5_Chr6_29289427
Chr6	3_T5	Insertion	30262398	30262453	.	+	.	ID=3_T5_Chr1_23389380;Name=3_T5_Chr1_23389380
Chr6	2_T3	Insertion	30499794	30499847	.	+	.	ID=2_T3_Chr6_29657740;Name=2_T3_Chr6_29657740
Chr6	2_T3	Insertion	30721453	30723854	.	+	.	ID=2_T3_Chr6_29881932;Name=2_T3_Chr6_29881932
Chr6	2_T3	Insertion	30908545	30908595	.	+	.	ID=2_T3_Chr6_30064598;Name=2_T3_Chr6_30064598
Chr6	2_T3	Insertion	30943007	30945300	.	+	.	ID=2_T3_Chr6_30099099;Name=2_T3_Chr6_30099099
Chr6	2_T3	Insertion	31091367	31093574	.	+	.	ID=2_T3_Chr6_30245204;Name=2_T3_Chr6_30245204
Chr6	2_T3	Insertion	31114824	31115369	.	+	.	ID=2_T3_Chr6_30268662;Name=2_T3_Chr6_30268662
Chr6	2_T3	Insertion	31131524	31140673	.	+	.	ID=2_T3_Chr6_30283067;Name=2_T3_Chr6_30283067
Chr6	3_T5	Insertion	31223463	31226026	.	+	.	ID=3_T5_Chr6_30247452;Name=3_T5_Chr6_30247452
Chr6	4_Zihui	Insertion	31603918	31603970	.	+	.	ID=4_Zihui_Chr6_31413076;Name=4_Zihui_Chr6_31413076
Chr6	4_Zihui	Insertion	31654158	31654315	.	+	.	ID=4_Zihui_Chr6_31479172;Name=4_Zihui_Chr6_31479172
Chr6	4_Zihui	Insertion	31663054	31663104	.	+	.	ID=4_Zihui_Chr6_31488054;Name=4_Zihui_Chr6_31488054
Chr6	4_Zihui	Insertion	31898597	31900765	.	+	.	ID=4_Zihui_Chr6_31706626;Name=4_Zihui_Chr6_31706626
Chr6	4_Zihui	Insertion	32018141	32027484	.	+	.	ID=4_Zihui_Chr6_31830096;Name=4_Zihui_Chr6_31830096
Chr6	4_Zihui	Insertion	32103899	32103952	.	+	.	ID=4_Zihui_Chr6_31916307;Name=4_Zihui_Chr6_31916307
Chr6	4_Zihui	Insertion	32155848	32155918	.	+	.	ID=4_Zihui_Chr6_31968325;Name=4_Zihui_Chr6_31968325
Chr6	4_Zihui	Insertion	32175453	32177682	.	+	.	ID=4_Zihui_Chr6_31987923;Name=4_Zihui_Chr6_31987923
Chr6	4_Zihui	Insertion	32184439	32184510	.	+	.	ID=4_Zihui_Chr6_31996916;Name=4_Zihui_Chr6_31996916
Chr6	4_Zihui	Insertion	32269692	32270228	.	+	.	ID=4_Zihui_Chr6_32082132;Name=4_Zihui_Chr6_32082132
Chr6	4_Zihui	Insertion	32390772	32390961	.	+	.	ID=4_Zihui_Chr6_32195139;Name=4_Zihui_Chr6_32195139
Chr6	4_Zihui	Insertion	32434892	32437307	.	+	.	ID=4_Zihui_Chr6_32239208;Name=4_Zihui_Chr6_32239208
Chr6	2_T3	Insertion	32493085	32493159	.	+	.	ID=2_T3_Chr6_31617367;Name=2_T3_Chr6_31617367
Chr6	2_T3	Insertion	32619499	32620066	.	+	.	ID=2_T3_Chr6_31732562;Name=2_T3_Chr6_31732562
Chr6	2_T3	Insertion	32623144	32623218	.	+	.	ID=2_T3_Chr6_31736254;Name=2_T3_Chr6_31736254
Chr6	3_T5	Insertion	32794251	32796555	.	+	.	ID=3_T5_Chr6_31786003;Name=3_T5_Chr6_31786003
Chr6	2_T3	Insertion	32850154	32850393	.	+	.	ID=2_T3_Chr6_31961226;Name=2_T3_Chr6_31961226
Chr6	4_Zihui	Insertion	32947775	32952963	.	+	.	ID=4_Zihui_Chr6_32716340;Name=4_Zihui_Chr6_32716340
Chr6	2_T3	Insertion	33014478	33014856	.	+	.	ID=2_T3_Chr6_32112762;Name=2_T3_Chr6_32112762
Chr6	2_T3	Insertion	33020609	33020706	.	+	.	ID=2_T3_Chr6_32118914;Name=2_T3_Chr6_32118914
Chr6	2_T3	Insertion	33037832	33047291	.	+	.	ID=2_T3_Chr6_32136679;Name=2_T3_Chr6_32136679
Chr6	2_T3	Insertion	33086198	33086259	.	+	.	ID=2_T3_Chr6_32185031;Name=2_T3_Chr6_32185031
Chr6	2_T3	Insertion	33136578	33138946	.	+	.	ID=2_T3_Chr6_32235179;Name=2_T3_Chr6_32235179
Chr6	2_T3	Insertion	33214779	33214932	.	+	.	ID=2_T3_Chr6_32313354;Name=2_T3_Chr6_32313354
Chr6	4_Zihui	Insertion	33329045	33329103	.	+	.	ID=4_Zihui_Chr6_33103050;Name=4_Zihui_Chr6_33103050
Chr6	2_T3	Insertion	33407829	33420115	.	+	.	ID=2_T3_Chr6_32506340;Name=2_T3_Chr6_32506340
Chr6	4_Zihui	Insertion	33495443	33495851	.	+	.	ID=4_Zihui_Chr6_33271821;Name=4_Zihui_Chr6_33271821
Chr6	2_T3	Insertion	33550667	33550874	.	+	.	ID=2_T3_Chr6_32648385;Name=2_T3_Chr6_32648385
Chr6	4_Zihui	Insertion	33553710	33556053	.	+	.	ID=4_Zihui_Chr6_33330065;Name=4_Zihui_Chr6_33330065
Chr6	4_Zihui	Insertion	33597322	33597803	.	+	.	ID=4_Zihui_Chr6_33373664;Name=4_Zihui_Chr6_33373664
Chr6	4_Zihui	Insertion	34244955	34253990	.	+	.	ID=4_Zihui_Chr6_34018161;Name=4_Zihui_Chr6_34018161
Chr6	2_T3	Insertion	34357594	34357658	.	+	.	ID=2_T3_Chr6_33448050;Name=2_T3_Chr6_33448050
Chr6	4_Zihui	Insertion	34380929	34383131	.	+	.	ID=4_Zihui_Chr6_34152096;Name=4_Zihui_Chr6_34152096
Chr6	2_T3	Insertion	34636805	34638370	.	+	.	ID=2_T3_Chr6_33720792;Name=2_T3_Chr6_33720792
Chr6	2_T3	Insertion	35036769	35036822	.	+	.	ID=2_T3_Chr6_34123209;Name=2_T3_Chr6_34123209
Chr6	2_T3	Insertion	35492355	35494735	.	+	.	ID=2_T3_Chr6_34578631;Name=2_T3_Chr6_34578631
Chr6	2_T3	Insertion	35507119	35507258	.	+	.	ID=2_T3_Chr6_34596221;Name=2_T3_Chr6_34596221
Chr6	2_T3	Insertion	35942741	35946073	.	+	.	ID=2_T3_Chr6_35031572;Name=2_T3_Chr6_35031572
Chr6	2_T3	Insertion	35960301	35962807	.	+	.	ID=2_T3_Chr6_35040674;Name=2_T3_Chr6_35040674
Chr6	5_Sunset	Insertion	36227238	36227526	.	+	.	ID=5_Sunset_Chr6_35334648;Name=5_Sunset_Chr6_35334648
Chr6	5_Sunset	Insertion	36285215	36285473	.	+	.	ID=5_Sunset_Chr6_35394756;Name=5_Sunset_Chr6_35394756
Chr6	5_Sunset	Insertion	36312968	36321639	.	+	.	ID=5_Sunset_Chr6_35422144;Name=5_Sunset_Chr6_35422144
Chr6	3_T5	Insertion	36338816	36341164	.	+	.	ID=3_T5_Chr6_35345662;Name=3_T5_Chr6_35345662
Chr6	5_Sunset	Insertion	36353361	36355546	.	+	.	ID=5_Sunset_Chr6_35462053;Name=5_Sunset_Chr6_35462053
Chr6	5_Sunset	Insertion	36358942	36359016	.	+	.	ID=5_Sunset_Chr6_35467599;Name=5_Sunset_Chr6_35467599
Chr6	5_Sunset	Insertion	36359211	36361052	.	+	.	ID=5_Sunset_Chr6_35467873;Name=5_Sunset_Chr6_35467873
Chr6	3_T5	Insertion	36365830	36368092	.	+	.	ID=3_T5_Chr6_35368581;Name=3_T5_Chr6_35368581
Chr6	3_T5	Insertion	36369142	36378593	.	+	.	ID=3_T5_Chr6_35371910;Name=3_T5_Chr6_35371910
Chr6	2_T3	Insertion	36395050	36397396	.	+	.	ID=2_T3_Chr6_35447954;Name=2_T3_Chr6_35447954
Chr6	3_T5	Insertion	36561304	36561618	.	+	.	ID=3_T5_Chr6_35575426;Name=3_T5_Chr6_35575426
Chr6	5_Sunset	Insertion	36564844	36564981	.	+	.	ID=5_Sunset_Chr6_35670981;Name=5_Sunset_Chr6_35670981
Chr6	3_T5	Insertion	36732025	36732108	.	+	.	ID=3_T5_Chr6_35757090;Name=3_T5_Chr6_35757090
Chr6	3_T5	Insertion	36909089	36909469	.	+	.	ID=3_T5_Chr6_35877885;Name=3_T5_Chr6_35877885
Chr6	3_T5	Insertion	36986895	36986946	.	+	.	ID=3_T5_Chr6_35955429;Name=3_T5_Chr6_35955429
Chr6	5_Sunset	Insertion	36991076	36991232	.	+	.	ID=5_Sunset_Chr6_36040368;Name=5_Sunset_Chr6_36040368
Chr6	3_T5	Insertion	36993910	36995120	.	+	.	ID=3_T5_Chr6_35962169;Name=3_T5_Chr6_35962169
Chr6	3_T5	Insertion	37038214	37038314	.	+	.	ID=3_T5_Chr6_36000748;Name=3_T5_Chr6_36000748
Chr6	3_T5	Insertion	37197968	37198141	.	+	.	ID=3_T5_Chr6_36176667;Name=3_T5_Chr6_36176667
Chr6	3_T5	Insertion	37206725	37207170	.	+	.	ID=3_T5_Chr6_36190041;Name=3_T5_Chr6_36190041
Chr6	3_T5	Insertion	37220897	37222087	.	+	.	ID=3_T5_Chr6_36204225;Name=3_T5_Chr6_36204225
Chr6	3_T5	Insertion	37229226	37229374	.	+	.	ID=3_T5_Chr6_36212521;Name=3_T5_Chr6_36212521
Chr6	5_Sunset	Insertion	37265482	37267689	.	+	.	ID=5_Sunset_Chr6_36304827;Name=5_Sunset_Chr6_36304827
Chr6	5_Sunset	Insertion	37342148	37342218	.	+	.	ID=5_Sunset_Chr6_36380752;Name=5_Sunset_Chr6_36380752
Chr6	4_Zihui	Insertion	37921731	37921782	.	+	.	ID=4_Zihui_Chr6_37655381;Name=4_Zihui_Chr6_37655381
Chr6	4_Zihui	Insertion	37956470	37956526	.	+	.	ID=4_Zihui_Chr6_37689988;Name=4_Zihui_Chr6_37689988
Chr6	4_Zihui	Insertion	37986868	37991532	.	+	.	ID=4_Zihui_Chr6_37720388;Name=4_Zihui_Chr6_37720388
Chr6	2_T3	Insertion	37996854	38005623	.	+	.	ID=2_T3_Chr6_37042632;Name=2_T3_Chr6_37042632
Chr6	3_T5	Insertion	38094828	38095171	.	+	.	ID=3_T5_Chr6_37075845;Name=3_T5_Chr6_37075845
Chr6	2_T3	Insertion	38280723	38281083	.	+	.	ID=2_T3_Chr6_37271157;Name=2_T3_Chr6_37271157
Chr6	2_T3	Insertion	38435820	38435893	.	+	.	ID=2_T3_Chr6_37423692;Name=2_T3_Chr6_37423692
Chr6	4_Zihui	Insertion	38612240	38612320	.	+	.	ID=4_Zihui_Chr6_38332910;Name=4_Zihui_Chr6_38332910
Chr6	3_T5	Insertion	38691994	38693333	.	+	.	ID=3_T5_Chr6_37665294;Name=3_T5_Chr6_37665294
Chr6	5_Sunset	Insertion	38818192	38818379	.	+	.	ID=5_Sunset_Chr6_37851948;Name=5_Sunset_Chr6_37851948
Chr6	5_Sunset	Insertion	38837846	38837919	.	+	.	ID=5_Sunset_Chr6_37871504;Name=5_Sunset_Chr6_37871504
Chr6	2_T3	Insertion	39121784	39121854	.	+	.	ID=2_T3_Chr6_38107664;Name=2_T3_Chr6_38107664
Chr6	5_Sunset	Insertion	39271964	39272022	.	+	.	ID=5_Sunset_Chr6_38304697;Name=5_Sunset_Chr6_38304697
Chr6	3_T5	Insertion	39372150	39372218	.	+	.	ID=3_T5_Chr7_9906;Name=3_T5_Chr7_9906
Chr7	4_Zihui	Insertion	55170	55230	.	+	.	ID=4_Zihui_Chr7_73022;Name=4_Zihui_Chr7_73022
Chr7	4_Zihui	Insertion	69585	69693	.	+	.	ID=4_Zihui_Chr7_85163;Name=4_Zihui_Chr7_85163
Chr7	2_T3	Insertion	119326	119515	.	+	.	ID=2_T3_Chr7_35209;Name=2_T3_Chr7_35209
Chr7	2_T3	Insertion	176521	176626	.	+	.	ID=2_T3_Chr7_87537;Name=2_T3_Chr7_87537
Chr7	2_T3	Insertion	333437	333511	.	+	.	ID=2_T3_Chr7_245338;Name=2_T3_Chr7_245338
Chr7	2_T3	Insertion	402506	402796	.	+	.	ID=2_T3_Chr7_312227;Name=2_T3_Chr7_312227
Chr7	2_T3	Insertion	540744	540993	.	+	.	ID=2_T3_Chr7_450522;Name=2_T3_Chr7_450522
Chr7	4_Zihui	Insertion	679190	679637	.	+	.	ID=4_Zihui_Chr7_687850;Name=4_Zihui_Chr7_687850
Chr7	2_T3	Insertion	831690	831746	.	+	.	ID=2_T3_Chr7_732695;Name=2_T3_Chr7_732695
Chr7	2_T3	Insertion	837437	837567	.	+	.	ID=2_T3_Chr7_738441;Name=2_T3_Chr7_738441
Chr7	2_T3	Insertion	929590	929675	.	+	.	ID=2_T3_Chr7_828418;Name=2_T3_Chr7_828418
Chr7	2_T3	Insertion	933941	933995	.	+	.	ID=2_T3_Chr7_832735;Name=2_T3_Chr7_832735
Chr7	2_T3	Insertion	973434	973494	.	+	.	ID=2_T3_Chr7_880751;Name=2_T3_Chr7_880751
Chr7	2_T3	Insertion	1061456	1063673	.	+	.	ID=2_T3_Chr7_961683;Name=2_T3_Chr7_961683
Chr7	2_T3	Insertion	1079044	1079273	.	+	.	ID=2_T3_Chr7_970812;Name=2_T3_Chr7_970812
Chr7	2_T3	Insertion	1103567	1103628	.	+	.	ID=2_T3_Chr7_996159;Name=2_T3_Chr7_996159
Chr7	2_T3	Insertion	1186306	1186360	.	+	.	ID=2_T3_Chr7_1074783;Name=2_T3_Chr7_1074783
Chr7	2_T3	Insertion	1194657	1196499	.	+	.	ID=2_T3_Chr7_1083235;Name=2_T3_Chr7_1083235
Chr7	2_T3	Insertion	1223571	1223636	.	+	.	ID=2_T3_Chr7_1111649;Name=2_T3_Chr7_1111649
Chr7	2_T3	Insertion	1246098	1248395	.	+	.	ID=2_T3_Chr7_1134252;Name=2_T3_Chr7_1134252
Chr7	5_Sunset	Insertion	1306297	1306354	.	+	.	ID=5_Sunset_Chr7_1413196;Name=5_Sunset_Chr7_1413196
Chr7	2_T3	Insertion	1503229	1504196	.	+	.	ID=2_T3_Chr7_1398013;Name=2_T3_Chr7_1398013
Chr7	3_T5	Insertion	1709888	1710022	.	+	.	ID=3_T5_Chr7_1739694;Name=3_T5_Chr7_1739694
Chr7	4_Zihui	Insertion	1742646	1742786	.	+	.	ID=4_Zihui_Chr7_1739113;Name=4_Zihui_Chr7_1739113
Chr7	3_T5	Insertion	1786656	1786720	.	+	.	ID=3_T5_Chr7_1826282;Name=3_T5_Chr7_1826282
Chr7	3_T5	Insertion	1816549	1818910	.	+	.	ID=3_T5_Chr7_1856013;Name=3_T5_Chr7_1856013
Chr7	3_T5	Insertion	1922893	1922952	.	+	.	ID=3_T5_Chr7_1962212;Name=3_T5_Chr7_1962212
Chr7	3_T5	Insertion	1992965	1993067	.	+	.	ID=3_T5_Chr7_2031875;Name=3_T5_Chr7_2031875
Chr7	3_T5	Insertion	2021751	2021864	.	+	.	ID=3_T5_Chr7_2060628;Name=3_T5_Chr7_2060628
Chr7	3_T5	Insertion	2163481	2163645	.	+	.	ID=3_T5_Chr7_2196476;Name=3_T5_Chr7_2196476
Chr7	3_T5	Insertion	2166813	2169006	.	+	.	ID=3_T5_Chr7_2199811;Name=3_T5_Chr7_2199811
Chr7	5_Sunset	Insertion	2293218	2302179	.	+	.	ID=5_Sunset_Chr7_2396760;Name=5_Sunset_Chr7_2396760
Chr7	2_T3	Insertion	2315526	2317809	.	+	.	ID=2_T3_Chr7_2206327;Name=2_T3_Chr7_2206327
Chr7	2_T3	Insertion	2332145	2332339	.	+	.	ID=2_T3_Chr7_2222950;Name=2_T3_Chr7_2222950
Chr7	2_T3	Insertion	2357604	2360177	.	+	.	ID=2_T3_Chr7_2248470;Name=2_T3_Chr7_2248470
Chr7	2_T3	Insertion	2362290	2362374	.	+	.	ID=2_T3_Chr7_2253173;Name=2_T3_Chr7_2253173
Chr7	8_SunUp	Insertion	2390087	2399230	.	+	.	ID=8_SunUp_Chr7_2378600;Name=8_SunUp_Chr7_2378600
Chr7	5_Sunset	Insertion	2406352	2406506	.	+	.	ID=5_Sunset_Chr7_2509550;Name=5_Sunset_Chr7_2509550
Chr7	5_Sunset	Insertion	2426680	2437697	.	+	.	ID=5_Sunset_Chr7_2529840;Name=5_Sunset_Chr7_2529840
Chr7	5_Sunset	Insertion	2514131	2514183	.	+	.	ID=5_Sunset_Chr7_2631289;Name=5_Sunset_Chr7_2631289
Chr7	2_T3	Insertion	2552672	2553105	.	+	.	ID=2_T3_Chr7_2483943;Name=2_T3_Chr7_2483943
Chr7	8_SunUp	Insertion	2552978	2555183	.	+	.	ID=8_SunUp_Chr7_2555577;Name=8_SunUp_Chr7_2555577
Chr7	5_Sunset	Insertion	2564141	2566356	.	+	.	ID=5_Sunset_Chr7_2678976;Name=5_Sunset_Chr7_2678976
Chr7	2_T3	Insertion	2612618	2612672	.	+	.	ID=2_T3_Chr7_2539423;Name=2_T3_Chr7_2539423
Chr7	2_T3	Insertion	2654010	2656132	.	+	.	ID=2_T3_Chr7_2579068;Name=2_T3_Chr7_2579068
Chr7	4_Zihui	Insertion	2681996	2682058	.	+	.	ID=4_Zihui_Chr7_2728910;Name=4_Zihui_Chr7_2728910
Chr7	2_T3	Insertion	2815229	2815465	.	+	.	ID=2_T3_Chr7_2739902;Name=2_T3_Chr7_2739902
Chr7	4_Zihui	Insertion	2842972	2843024	.	+	.	ID=4_Zihui_Chr7_2889245;Name=4_Zihui_Chr7_2889245
Chr7	4_Zihui	Insertion	2906483	2906543	.	+	.	ID=4_Zihui_Chr7_2952560;Name=4_Zihui_Chr7_2952560
Chr7	3_T5	Insertion	2971738	2972124	.	+	.	ID=3_T5_Chr7_2944793;Name=3_T5_Chr7_2944793
Chr7	3_T5	Insertion	2995339	2997540	.	+	.	ID=3_T5_Chr7_2966173;Name=3_T5_Chr7_2966173
Chr7	5_Sunset	Insertion	3022882	3023370	.	+	.	ID=5_Sunset_Chr7_3126129;Name=5_Sunset_Chr7_3126129
Chr7	2_T3	Insertion	3032152	3033629	.	+	.	ID=2_T3_Chr7_2953325;Name=2_T3_Chr7_2953325
Chr7	2_T3	Insertion	3159027	3159097	.	+	.	ID=2_T3_Chr7_3074189;Name=2_T3_Chr7_3074189
Chr7	2_T3	Insertion	3182007	3182082	.	+	.	ID=2_T3_Chr7_3097176;Name=2_T3_Chr7_3097176
Chr7	4_Zihui	Insertion	3193624	3193677	.	+	.	ID=4_Zihui_Chr7_3221678;Name=4_Zihui_Chr7_3221678
Chr7	4_Zihui	Insertion	3250787	3250846	.	+	.	ID=4_Zihui_Chr7_3283554;Name=4_Zihui_Chr7_3283554
Chr7	2_T3	Insertion	3289253	3289702	.	+	.	ID=2_T3_Chr7_3204248;Name=2_T3_Chr7_3204248
Chr7	2_T3	Insertion	3447602	3447652	.	+	.	ID=2_T3_Chr7_3360237;Name=2_T3_Chr7_3360237
Chr7	3_T5	Insertion	3553688	3553779	.	+	.	ID=3_T5_Chr7_3514036;Name=3_T5_Chr7_3514036
Chr7	3_T5	Insertion	3710055	3710106	.	+	.	ID=3_T5_Chr7_3670126;Name=3_T5_Chr7_3670126
Chr7	3_T5	Insertion	3790526	3793007	.	+	.	ID=3_T5_Chr7_3750406;Name=3_T5_Chr7_3750406
Chr7	4_Zihui	Insertion	3904818	3904999	.	+	.	ID=4_Zihui_Chr7_3933586;Name=4_Zihui_Chr7_3933586
Chr7	5_Sunset	Insertion	3974787	3983552	.	+	.	ID=5_Sunset_Chr7_4050489;Name=5_Sunset_Chr7_4050489
Chr7	3_T5	Insertion	4000534	4002731	.	+	.	ID=3_T5_Chr7_3926410;Name=3_T5_Chr7_3926410
Chr7	3_T5	Insertion	4004065	4004157	.	+	.	ID=3_T5_Chr7_3929942;Name=3_T5_Chr7_3929942
Chr7	2_T3	Insertion	4071851	4074108	.	+	.	ID=2_T3_Chr7_3968037;Name=2_T3_Chr7_3968037
Chr7	2_T3	Insertion	4078793	4078886	.	+	.	ID=2_T3_Chr7_3975936;Name=2_T3_Chr7_3975936
Chr7	2_T3	Insertion	4080868	4090468	.	+	.	ID=2_T3_Chr7_3978040;Name=2_T3_Chr7_3978040
Chr7	2_T3	Insertion	4178764	4178815	.	+	.	ID=2_T3_Chr7_4076153;Name=2_T3_Chr7_4076153
Chr7	2_T3	Insertion	4219152	4225636	.	+	.	ID=2_T3_Chr7_4123330;Name=2_T3_Chr7_4123330
Chr7	2_T3	Insertion	4278362	4278451	.	+	.	ID=2_T3_Chr7_4170578;Name=2_T3_Chr7_4170578
Chr7	2_T3	Insertion	4347674	4347781	.	+	.	ID=2_T3_Chr7_4237671;Name=2_T3_Chr7_4237671
Chr7	2_T3	Insertion	4608319	4608644	.	+	.	ID=2_T3_Chr7_4501347;Name=2_T3_Chr7_4501347
Chr7	2_T3	Insertion	4714113	4716466	.	+	.	ID=2_T3_Chr7_4607197;Name=2_T3_Chr7_4607197
Chr7	2_T3	Insertion	4872559	4872681	.	+	.	ID=2_T3_Chr7_4765586;Name=2_T3_Chr7_4765586
Chr7	3_T5	Insertion	4887567	4887648	.	+	.	ID=3_T5_Chr7_4817103;Name=3_T5_Chr7_4817103
Chr7	2_T3	Insertion	4955008	4955316	.	+	.	ID=2_T3_Chr7_4845789;Name=2_T3_Chr7_4845789
Chr7	3_T5	Insertion	5090260	5090351	.	+	.	ID=3_T5_Chr7_5017755;Name=3_T5_Chr7_5017755
Chr7	2_T3	Insertion	5127209	5127277	.	+	.	ID=2_T3_Chr7_5017776;Name=2_T3_Chr7_5017776
Chr7	2_T3	Insertion	5130057	5130121	.	+	.	ID=2_T3_Chr7_5020626;Name=2_T3_Chr7_5020626
Chr7	2_T3	Insertion	5161738	5161824	.	+	.	ID=2_T3_Chr7_5052040;Name=2_T3_Chr7_5052040
Chr7	2_T3	Insertion	5261269	5263477	.	+	.	ID=2_T3_Chr7_5146447;Name=2_T3_Chr7_5146447
Chr7	2_T3	Insertion	5272919	5272981	.	+	.	ID=2_T3_Chr7_5158081;Name=2_T3_Chr7_5158081
Chr7	2_T3	Insertion	5280586	5282897	.	+	.	ID=2_T3_Chr7_5166466;Name=2_T3_Chr7_5166466
[truncated: 802 more rows]
