# Supplementary material for: The pangenome enhances the understanding of the genetic diversity of papaya
Source: Hortic Res. 2025 Oct 16;13(2):uhaf282. doi: 10.1093/hr/uhaf282 (PMC12893817; doi:10.1093/hr/uhaf282)
Supplement: Web_Material_uhaf282 [file web_material_uhaf282.zip › Supplementary Table 2.xls]

## Sheet: Supplementary Table 2
Supplementary Table 2. Distribution of SGs in six different papaya genomes based on gene pangenome.
SG name	SG number	gene number	Zhufeng	T3	T5	Zihui	Sunset	SunUp	PAV type
SG0000001	5	5	G20Cpa00001	T3Cpa00001	T5Cpa00001	-	SunsetCpa00002	SunupCpa00001	Dispensable
SG0000002	6	6	G20Cpa00002	T3Cpa00002	T5Cpa00002	ZihuiCpa00001	SunsetCpa00003	SunupCpa00002	Core
SG0000003	6	6	G20Cpa00003	T3Cpa00003	T5Cpa00003	ZihuiCpa00002	SunsetCpa00004	SunupCpa00003	Core
SG0000004	6	6	G20Cpa00004	T3Cpa00004	T5Cpa00004	ZihuiCpa00003	SunsetCpa00005	SunupCpa00004	Core
SG0000005	5	5	G20Cpa00005	T3Cpa00005	T5Cpa00005	ZihuiCpa00004	-	SunupCpa00005	Dispensable
SG0000006	6	6	G20Cpa00006	T3Cpa00006	T5Cpa00006	ZihuiCpa00005	SunsetCpa00006	SunupCpa00006	Core
SG0000007	6	6	G20Cpa00007	T3Cpa00007	T5Cpa00007	ZihuiCpa00006	SunsetCpa00007	SunupCpa00007	Core
SG0000008	6	6	G20Cpa00008	T3Cpa00008	T5Cpa00008	ZihuiCpa00007	SunsetCpa00008	SunupCpa00008	Core
SG0000009	6	6	G20Cpa00009	T3Cpa00009	T5Cpa00009	ZihuiCpa00008	SunsetCpa00009	SunupCpa00009	Core
SG0000010	6	6	G20Cpa00010	T3Cpa00010	T5Cpa00010	ZihuiCpa00009	SunsetCpa00010	SunupCpa00010	Core
SG0000011	6	6	G20Cpa00011	T3Cpa00011	T5Cpa00011	ZihuiCpa00010	SunsetCpa00011	SunupCpa00011	Core
SG0000012	6	6	G20Cpa00012	T3Cpa00012	T5Cpa00012	ZihuiCpa00011	SunsetCpa00012	SunupCpa00012	Core
SG0000013	3	3	G20Cpa00013	-	-	ZihuiCpa00012	-	SunupCpa00013	Dispensable
SG0000014	5	5	G20Cpa00014	T3Cpa00013	T5Cpa00013	ZihuiCpa00013	SunsetCpa00013	-	Dispensable
SG0000015	6	6	G20Cpa00015	T3Cpa00014	T5Cpa00014	ZihuiCpa00014	SunsetCpa00014	SunupCpa00014	Core
SG0000016	6	9	G20Cpa00016	T3Cpa00015,T3Cpa00016	T5Cpa00015,T5Cpa00016	ZihuiCpa00015,ZihuiCpa00016	SunsetCpa00015	SunupCpa00015	Core
SG0000017	6	6	G20Cpa00017	T3Cpa00017	T5Cpa00017	ZihuiCpa00017	SunsetCpa00016	SunupCpa00016	Core
SG0000018	6	6	G20Cpa00018	T3Cpa00018	T5Cpa00018	ZihuiCpa00018	SunsetCpa00017	SunupCpa00017	Core
SG0000019	6	6	G20Cpa00019	T3Cpa00019	T5Cpa00019	ZihuiCpa00019	SunsetCpa00018	SunupCpa00018	Core
SG0000020	6	6	G20Cpa00020	T3Cpa00020	T5Cpa00020	ZihuiCpa00020	SunsetCpa00019	SunupCpa00019	Core
SG0000021	6	6	G20Cpa00021	T3Cpa00021	T5Cpa00021	ZihuiCpa00021	SunsetCpa00020	SunupCpa00020	Core
SG0000022	6	6	G20Cpa00022	T3Cpa00023	T5Cpa00023	ZihuiCpa00022	SunsetCpa00021	SunupCpa00022	Core
SG0000023	6	6	G20Cpa00023	T3Cpa00024	T5Cpa00024	ZihuiCpa00023	SunsetCpa00022	SunupCpa00023	Core
SG0000024	6	6	G20Cpa00024	T3Cpa00025	T5Cpa00025	ZihuiCpa00024	SunsetCpa00023	SunupCpa00024	Core
SG0000025	6	6	G20Cpa00025	T3Cpa00026	T5Cpa00026	ZihuiCpa00025	SunsetCpa00024	SunupCpa00025	Core
SG0000026	6	6	G20Cpa00026	T3Cpa00027	T5Cpa00027	ZihuiCpa00026	SunsetCpa00025	SunupCpa00026	Core
SG0000027	6	6	G20Cpa00027	T3Cpa00028	T5Cpa00028	ZihuiCpa00027	SunsetCpa00026	SunupCpa00027	Core
SG0000028	3	3	G20Cpa00028	-	-	ZihuiCpa00028	SunsetCpa00027	-	Dispensable
SG0000029	6	6	G20Cpa00029	T3Cpa00031	T5Cpa00031	ZihuiCpa00029	SunsetCpa00028	SunupCpa00030	Core
SG0000030	6	6	G20Cpa00030	T3Cpa00032	T5Cpa00032	ZihuiCpa00030	SunsetCpa00029	SunupCpa00031	Core
SG0000031	6	6	G20Cpa00031	T3Cpa00033	T5Cpa00033	ZihuiCpa00031	SunsetCpa00030	SunupCpa00032	Core
SG0000032	6	6	G20Cpa00032	T3Cpa00034	T5Cpa00034	ZihuiCpa00032	SunsetCpa00031	SunupCpa00033	Core
SG0000033	6	6	G20Cpa00033	T3Cpa00035	T5Cpa00035	ZihuiCpa00033	SunsetCpa00032	SunupCpa00034	Core
SG0000034	6	6	G20Cpa00034	T3Cpa00036	T5Cpa00036	ZihuiCpa00034	SunsetCpa00033	SunupCpa00035	Core
SG0000035	6	6	G20Cpa00035	T3Cpa00037	T5Cpa00037	ZihuiCpa00035	SunsetCpa00034	SunupCpa00036	Core
SG0000036	6	6	G20Cpa00036	T3Cpa00039	T5Cpa00039	ZihuiCpa00036	SunsetCpa00036	SunupCpa00038	Core
SG0000037	6	6	G20Cpa00037	T3Cpa00040	T5Cpa00040	ZihuiCpa00037	SunsetCpa00037	SunupCpa00039	Core
SG0000038	6	6	G20Cpa00038	T3Cpa00041	T5Cpa00041	ZihuiCpa00038	SunsetCpa00038	SunupCpa00040	Core
SG0000039	6	6	G20Cpa00039	T3Cpa00042	T5Cpa00042	ZihuiCpa00039	SunsetCpa00039	SunupCpa00041	Core
SG0000040	6	6	G20Cpa00040	T3Cpa00043	T5Cpa00043	ZihuiCpa00040	SunsetCpa00040	SunupCpa00042	Core
SG0000041	6	6	G20Cpa00041	T3Cpa00044	T5Cpa00044	ZihuiCpa00041	SunsetCpa00041	SunupCpa00043	Core
SG0000042	6	6	G20Cpa00042	T3Cpa00045	T5Cpa00045	ZihuiCpa00042	SunsetCpa00042	SunupCpa00044	Core
SG0000043	6	6	G20Cpa00043	T3Cpa00046	T5Cpa00046	ZihuiCpa00043	SunsetCpa00043	SunupCpa00045	Core
SG0000044	6	6	G20Cpa00044	T3Cpa00047	T5Cpa00047	ZihuiCpa00044	SunsetCpa00044	SunupCpa00046	Core
SG0000045	6	6	G20Cpa00045	T3Cpa00048	T5Cpa00048	ZihuiCpa00045	SunsetCpa00045	SunupCpa00047	Core
SG0000046	6	6	G20Cpa00046	T3Cpa00049	T5Cpa00049	ZihuiCpa00046	SunsetCpa00046	SunupCpa00048	Core
SG0000047	6	6	G20Cpa00047	T3Cpa00050	T5Cpa00050	ZihuiCpa00047	SunsetCpa00047	SunupCpa00049	Core
SG0000048	6	6	G20Cpa00048	T3Cpa00051	T5Cpa00051	ZihuiCpa00048	SunsetCpa00048	SunupCpa00050	Core
SG0000049	6	6	G20Cpa00049	T3Cpa00052	T5Cpa00052	ZihuiCpa00049	SunsetCpa00049	SunupCpa00051	Core
SG0000050	6	6	G20Cpa00050	T3Cpa00053	T5Cpa00053	ZihuiCpa00050	SunsetCpa00050	SunupCpa00052	Core
SG0000051	6	6	G20Cpa00051	T3Cpa00054	T5Cpa00054	ZihuiCpa00051	SunsetCpa00051	SunupCpa00053	Core
SG0000052	6	6	G20Cpa00052	T3Cpa00055	T5Cpa00055	ZihuiCpa00052	SunsetCpa00052	SunupCpa00054	Core
SG0000053	6	6	G20Cpa00053	T3Cpa00056	T5Cpa00056	ZihuiCpa00053	SunsetCpa00053	SunupCpa00055	Core
SG0000054	6	6	G20Cpa00054	T3Cpa00057	T5Cpa00057	ZihuiCpa00054	SunsetCpa00054	SunupCpa00056	Core
SG0000055	6	6	G20Cpa00055	T3Cpa00058	T5Cpa00058	ZihuiCpa00055	SunsetCpa00055	SunupCpa00057	Core
SG0000056	6	6	G20Cpa00056	T3Cpa00059	T5Cpa00059	ZihuiCpa00056	SunsetCpa00056	SunupCpa00058	Core
SG0000057	6	6	G20Cpa00057	T3Cpa00060	T5Cpa00060	ZihuiCpa00057	SunsetCpa00057	SunupCpa00059	Core
SG0000058	6	6	G20Cpa00058	T3Cpa00061	T5Cpa00061	ZihuiCpa00058	SunsetCpa00058	SunupCpa00060	Core
SG0000059	6	6	G20Cpa00059	T3Cpa00062	T5Cpa00062	ZihuiCpa00059	SunsetCpa00059	SunupCpa00061	Core
SG0000060	6	6	G20Cpa00060	T3Cpa00063	T5Cpa00063	ZihuiCpa00060	SunsetCpa00060	SunupCpa00062	Core
SG0000061	6	7	G20Cpa00061	T3Cpa00064	T5Cpa00064	ZihuiCpa00061	SunsetCpa00061	SunupCpa00064,SunupCpa00063	Core
SG0000062	5	5	G20Cpa00062	T3Cpa00065	-	ZihuiCpa00062	SunsetCpa00062	SunupCpa00065	Dispensable
SG0000063	6	6	G20Cpa00063	T3Cpa00066	T5Cpa00065	ZihuiCpa00063	SunsetCpa00063	SunupCpa00066	Core
SG0000064	6	6	G20Cpa00064	T3Cpa00067	T5Cpa00066	ZihuiCpa00064	SunsetCpa00064	SunupCpa00067	Core
SG0000065	6	6	G20Cpa00065	T3Cpa00068	T5Cpa00067	ZihuiCpa00065	SunsetCpa00065	SunupCpa00068	Core
SG0000066	6	6	G20Cpa00066	T3Cpa00070	T5Cpa00069	ZihuiCpa00066	SunsetCpa00068	SunupCpa00071	Core
SG0000067	6	6	G20Cpa00067	T3Cpa00071	T5Cpa00070	ZihuiCpa00067	SunsetCpa00069	SunupCpa00072	Core
SG0000068	6	6	G20Cpa00068	T3Cpa00072	T5Cpa00072	ZihuiCpa00068	SunsetCpa00070	SunupCpa00073	Core
SG0000069	6	6	G20Cpa00069	T3Cpa00074	T5Cpa00073	ZihuiCpa00070	SunsetCpa00072	SunupCpa00075	Core
SG0000070	6	6	G20Cpa00070	T3Cpa00075	T5Cpa00074	ZihuiCpa00071	SunsetCpa00073	SunupCpa00076	Core
SG0000071	6	6	G20Cpa00071	T3Cpa00076	T5Cpa00075	ZihuiCpa00072	SunsetCpa00074	SunupCpa00077	Core
SG0000072	6	6	G20Cpa00072	T3Cpa00077	T5Cpa00076	ZihuiCpa00073	SunsetCpa00075	SunupCpa00078	Core
SG0000073	6	6	G20Cpa00073	T3Cpa00078	T5Cpa00077	ZihuiCpa00074	SunsetCpa00076	SunupCpa00079	Core
SG0000074	6	6	G20Cpa00074	T3Cpa00080	T5Cpa00078	ZihuiCpa00075	SunsetCpa00078	SunupCpa00080	Core
SG0000075	6	6	G20Cpa00075	T3Cpa00081	T5Cpa00079	ZihuiCpa00076	SunsetCpa00079	SunupCpa00081	Core
SG0000076	6	6	G20Cpa00076	T3Cpa00082	T5Cpa00080	ZihuiCpa00077	SunsetCpa00080	SunupCpa00082	Core
SG0000077	6	7	G20Cpa00077	T3Cpa00083	T5Cpa00081,T5Cpa00082	ZihuiCpa00078	SunsetCpa00081	SunupCpa00083	Core
SG0000078	6	6	G20Cpa00078	T3Cpa00084	T5Cpa00083	ZihuiCpa00079	SunsetCpa00082	SunupCpa00084	Core
SG0000079	6	6	G20Cpa00079	T3Cpa00085	T5Cpa00084	ZihuiCpa00080	SunsetCpa00083	SunupCpa00085	Core
SG0000080	6	6	G20Cpa00080	T3Cpa00086	T5Cpa00085	ZihuiCpa00081	SunsetCpa00084	SunupCpa00086	Core
SG0000081	6	6	G20Cpa00081	T3Cpa00087	T5Cpa00086	ZihuiCpa00082	SunsetCpa00085	SunupCpa00087	Core
SG0000082	6	8	G20Cpa00082	T3Cpa00088	T5Cpa00087,T5Cpa00088	ZihuiCpa00083,ZihuiCpa00084	SunsetCpa00086	SunupCpa00088	Core
SG0000083	1	1	G20Cpa00083	-	-	-	-	-	Private
SG0000084	6	6	G20Cpa00084	T3Cpa00089	T5Cpa00089	ZihuiCpa00085	SunsetCpa00087	SunupCpa00089	Core
SG0000085	6	6	G20Cpa00085	T3Cpa00090	T5Cpa00090	ZihuiCpa00086	SunsetCpa00088	SunupCpa00090	Core
SG0000086	6	6	G20Cpa00086	T3Cpa00091	T5Cpa00091	ZihuiCpa00087	SunsetCpa00089	SunupCpa00091	Core
SG0000087	6	6	G20Cpa00087	T3Cpa00092	T5Cpa00092	ZihuiCpa00088	SunsetCpa00090	SunupCpa00092	Core
SG0000088	6	6	G20Cpa00088	T3Cpa00093	T5Cpa00093	ZihuiCpa00089	SunsetCpa00091	SunupCpa00093	Core
SG0000089	6	6	G20Cpa00089	T3Cpa00094	T5Cpa00094	ZihuiCpa00090	SunsetCpa00092	SunupCpa00094	Core
SG0000090	6	6	G20Cpa00090	T3Cpa00095	T5Cpa00095	ZihuiCpa00091	SunsetCpa00093	SunupCpa00095	Core
SG0000091	6	6	G20Cpa00091	T3Cpa00096	T5Cpa00096	ZihuiCpa00092	SunsetCpa00094	SunupCpa00096	Core
SG0000092	6	6	G20Cpa00092	T3Cpa00097	T5Cpa00097	ZihuiCpa00093	SunsetCpa00095	SunupCpa00097	Core
SG0000093	6	6	G20Cpa00093	T3Cpa00098	T5Cpa00098	ZihuiCpa00094	SunsetCpa00096	SunupCpa00098	Core
SG0000094	5	5	G20Cpa00094	-	T5Cpa00099	ZihuiCpa00095	SunsetCpa00097	SunupCpa00099	Dispensable
SG0000095	6	6	G20Cpa00095	T3Cpa00099	T5Cpa00100	ZihuiCpa00096	SunsetCpa00098	SunupCpa00100	Core
SG0000096	6	6	G20Cpa00096	T3Cpa00100	T5Cpa00101	ZihuiCpa00097	SunsetCpa00099	SunupCpa00101	Core
SG0000097	6	6	G20Cpa00097	T3Cpa00101	T5Cpa00102	ZihuiCpa00098	SunsetCpa00100	SunupCpa00102	Core
SG0000098	2	2	G20Cpa00098	-	-	ZihuiCpa00099	-	-	Dispensable
SG0000099	6	6	G20Cpa00099	T3Cpa00102	T5Cpa00104	ZihuiCpa00100	SunsetCpa00101	SunupCpa00103	Core
SG0000100	6	6	G20Cpa00100	T3Cpa00103	T5Cpa00105	ZihuiCpa00101	SunsetCpa00102	SunupCpa00104	Core
SG0000101	6	6	G20Cpa00101	T3Cpa00104	T5Cpa00106	ZihuiCpa00102	SunsetCpa00103	SunupCpa00105	Core
SG0000102	6	6	G20Cpa00102	T3Cpa00105	T5Cpa00107	ZihuiCpa00103	SunsetCpa00104	SunupCpa00106	Core
SG0000103	6	6	G20Cpa00103	T3Cpa00106	T5Cpa00108	ZihuiCpa00104	SunsetCpa00105	SunupCpa00107	Core
SG0000104	5	5	G20Cpa00104	T3Cpa00107	-	ZihuiCpa00105	SunsetCpa00106	SunupCpa00108	Dispensable
SG0000105	6	6	G20Cpa00105	T3Cpa00108	T5Cpa00109	ZihuiCpa00106	SunsetCpa00107	SunupCpa00109	Core
SG0000106	5	5	G20Cpa00106	T3Cpa00109	-	ZihuiCpa00107	SunsetCpa00108	SunupCpa00110	Dispensable
SG0000107	5	5	G20Cpa00107	T3Cpa00110	-	ZihuiCpa00108	SunsetCpa00109	SunupCpa00111	Dispensable
SG0000108	6	6	G20Cpa00108	T3Cpa00111	T5Cpa00110	ZihuiCpa00109	SunsetCpa00110	SunupCpa00112	Core
SG0000109	6	6	G20Cpa00109	T3Cpa00112	T5Cpa00111	ZihuiCpa00110	SunsetCpa00111	SunupCpa00113	Core
SG0000110	6	6	G20Cpa00110	T3Cpa00113	T5Cpa00112	ZihuiCpa00111	SunsetCpa00112	SunupCpa00114	Core
SG0000111	6	6	G20Cpa00111	T3Cpa00114	T5Cpa00113	ZihuiCpa00112	SunsetCpa00113	SunupCpa00115	Core
SG0000112	6	6	G20Cpa00112	T3Cpa00116	T5Cpa00114	ZihuiCpa00114	SunsetCpa00114	SunupCpa00116	Core
SG0000113	6	6	G20Cpa00113	T3Cpa00117	T5Cpa00115	ZihuiCpa00115	SunsetCpa00115	SunupCpa00117	Core
SG0000114	2	2	G20Cpa00114	-	-	-	-	SunupCpa00118	Dispensable
SG0000115	5	5	G20Cpa00115	T3Cpa00118	T5Cpa00116	ZihuiCpa00116	SunsetCpa00116	-	Dispensable
SG0000116	6	6	G20Cpa00116	T3Cpa00119	T5Cpa00117	ZihuiCpa00117	SunsetCpa00117	SunupCpa00119	Core
SG0000117	6	6	G20Cpa00117	T3Cpa00120	T5Cpa00118	ZihuiCpa00118	SunsetCpa00118	SunupCpa00120	Core
SG0000118	6	6	G20Cpa00118	T3Cpa00121	T5Cpa00119	ZihuiCpa00119	SunsetCpa00119	SunupCpa00121	Core
SG0000119	5	6	G20Cpa00119	-	T5Cpa00120	ZihuiCpa00120,ZihuiCpa00121	SunsetCpa00120	SunupCpa00122	Dispensable
SG0000120	1	1	G20Cpa00120	-	-	-	-	-	Private
SG0000121	1	1	G20Cpa00121	-	-	-	-	-	Private
SG0000122	2	2	G20Cpa00122	T3Cpa00122	-	-	-	-	Dispensable
SG0000123	1	1	G20Cpa00123	-	-	-	-	-	Private
SG0000124	3	6	G20Cpa00124	-	T5Cpa00121,T5Cpa00125	ZihuiCpa00122,ZihuiCpa00126,ZihuiCpa00124	-	-	Dispensable
SG0000125	1	1	G20Cpa00125	-	-	-	-	-	Private
SG0000126	5	5	G20Cpa00126	T3Cpa00126	T5Cpa00124	ZihuiCpa00128	-	SunupCpa00124	Dispensable
SG0000127	1	1	G20Cpa00127	-	-	-	-	-	Private
SG0000128	6	6	G20Cpa00128	T3Cpa00129	T5Cpa00127	ZihuiCpa00131	SunsetCpa00125	SunupCpa00126	Core
SG0000129	6	6	G20Cpa00129	T3Cpa00130	T5Cpa00128	ZihuiCpa00132	SunsetCpa00126	SunupCpa00127	Core
SG0000130	6	6	G20Cpa00130	T3Cpa00131	T5Cpa00129	ZihuiCpa00133	SunsetCpa00127	SunupCpa00128	Core
SG0000131	6	6	G20Cpa00131	T3Cpa00132	T5Cpa00130	ZihuiCpa00134	SunsetCpa00128	SunupCpa00129	Core
SG0000132	6	6	G20Cpa00132	T3Cpa00133	T5Cpa00131	ZihuiCpa00135	SunsetCpa00129	SunupCpa00130	Core
SG0000133	6	6	G20Cpa00133	T3Cpa00134	T5Cpa00132	ZihuiCpa00136	SunsetCpa00130	SunupCpa00131	Core
SG0000134	6	6	G20Cpa00134	T3Cpa00135	T5Cpa00133	ZihuiCpa00137	SunsetCpa00131	SunupCpa00132	Core
SG0000135	6	6	G20Cpa00135	T3Cpa00136	T5Cpa00134	ZihuiCpa00138	SunsetCpa00132	SunupCpa00133	Core
SG0000136	2	2	G20Cpa00136	-	-	ZihuiCpa00139	-	-	Dispensable
SG0000137	6	6	G20Cpa00137	T3Cpa00137	T5Cpa00135	ZihuiCpa00140	SunsetCpa00133	SunupCpa00134	Core
SG0000138	6	6	G20Cpa00138	T3Cpa00138	T5Cpa00136	ZihuiCpa00141	SunsetCpa00134	SunupCpa00135	Core
SG0000139	6	6	G20Cpa00139	T3Cpa00139	T5Cpa00139	ZihuiCpa00142	SunsetCpa00135	SunupCpa00136	Core
SG0000140	6	6	G20Cpa00140	T3Cpa00140	T5Cpa00140	ZihuiCpa00143	SunsetCpa00136	SunupCpa00137	Core
SG0000141	6	6	G20Cpa00141	T3Cpa00141	T5Cpa00141	ZihuiCpa00144	SunsetCpa00137	SunupCpa00138	Core
SG0000142	6	6	G20Cpa00142	T3Cpa00142	T5Cpa00142	ZihuiCpa00145	SunsetCpa00138	SunupCpa00139	Core
SG0000143	5	5	G20Cpa00143	T3Cpa00143	T5Cpa00143	ZihuiCpa00146	-	SunupCpa00140	Dispensable
SG0000144	5	5	G20Cpa00144	T3Cpa00144	T5Cpa00144	ZihuiCpa00147	SunsetCpa00139	-	Dispensable
SG0000145	1	1	G20Cpa00145	-	-	-	-	-	Private
SG0000146	6	6	G20Cpa00146	T3Cpa00145	T5Cpa00145	ZihuiCpa00148	SunsetCpa00140	SunupCpa00141	Core
SG0000147	6	6	G20Cpa00147	T3Cpa00146	T5Cpa00146	ZihuiCpa00149	SunsetCpa00141	SunupCpa00142	Core
SG0000148	5	5	G20Cpa00148	T3Cpa00147	T5Cpa00148	ZihuiCpa00150	SunsetCpa00142	-	Dispensable
SG0000149	6	6	G20Cpa00149	T3Cpa00148	T5Cpa00149	ZihuiCpa00151	SunsetCpa00143	SunupCpa00143	Core
SG0000150	6	6	G20Cpa00150	T3Cpa00149	T5Cpa00150	ZihuiCpa00152	SunsetCpa00144	SunupCpa00144	Core
SG0000151	6	6	G20Cpa00151	T3Cpa00150	T5Cpa00151	ZihuiCpa00153	SunsetCpa00145	SunupCpa00145	Core
SG0000152	6	6	G20Cpa00152	T3Cpa00151	T5Cpa00152	ZihuiCpa00154	SunsetCpa00146	SunupCpa00146	Core
SG0000153	6	6	G20Cpa00153	T3Cpa00152	T5Cpa00153	ZihuiCpa00155	SunsetCpa00147	SunupCpa00147	Core
SG0000154	6	6	G20Cpa00154	T3Cpa00153	T5Cpa00156	ZihuiCpa00156	SunsetCpa00148	SunupCpa00148	Core
SG0000155	6	6	G20Cpa00155	T3Cpa00154	T5Cpa00157	ZihuiCpa00157	SunsetCpa00149	SunupCpa00149	Core
SG0000156	6	6	G20Cpa00156	T3Cpa00155	T5Cpa00158	ZihuiCpa00158	SunsetCpa00150	SunupCpa00150	Core
SG0000157	6	6	G20Cpa00157	T3Cpa00156	T5Cpa00159	ZihuiCpa00159	SunsetCpa00151	SunupCpa00151	Core
SG0000158	6	6	G20Cpa00158	T3Cpa00157	T5Cpa00160	ZihuiCpa00160	SunsetCpa00152	SunupCpa00152	Core
SG0000159	6	6	G20Cpa00159	T3Cpa00163	T5Cpa00162	ZihuiCpa00162	SunsetCpa00156	SunupCpa00157	Core
SG0000160	6	6	G20Cpa00160	T3Cpa00164	T5Cpa00163	ZihuiCpa00163	SunsetCpa00157	SunupCpa00158	Core
SG0000161	6	6	G20Cpa00161	T3Cpa00165	T5Cpa00164	ZihuiCpa00164	SunsetCpa00158	SunupCpa00159	Core
SG0000162	6	7	G20Cpa00162	T3Cpa00166	T5Cpa00165,T5Cpa00166	ZihuiCpa00165	SunsetCpa00159	SunupCpa00160	Core
SG0000163	6	6	G20Cpa00163	T3Cpa00167	T5Cpa00167	ZihuiCpa00166	SunsetCpa00160	SunupCpa00161	Core
SG0000164	6	6	G20Cpa00164	T3Cpa00168	T5Cpa00168	ZihuiCpa00167	SunsetCpa00161	SunupCpa00162	Core
SG0000165	6	6	G20Cpa00165	T3Cpa00169	T5Cpa00169	ZihuiCpa00168	SunsetCpa00162	SunupCpa00163	Core
SG0000166	6	6	G20Cpa00166	T3Cpa00170	T5Cpa00170	ZihuiCpa00169	SunsetCpa00163	SunupCpa00164	Core
SG0000167	6	6	G20Cpa00167	T3Cpa00171	T5Cpa00171	ZihuiCpa00170	SunsetCpa00164	SunupCpa00165	Core
SG0000168	6	6	G20Cpa00168	T3Cpa00172	T5Cpa00172	ZihuiCpa00171	SunsetCpa00165	SunupCpa00166	Core
SG0000169	4	4	G20Cpa00169	T3Cpa00173	-	-	SunsetCpa00166	SunupCpa00167	Dispensable
SG0000170	6	6	G20Cpa00170	T3Cpa00174	T5Cpa00173	ZihuiCpa00172	SunsetCpa00167	SunupCpa00168	Core
SG0000171	6	6	G20Cpa00171	T3Cpa00175	T5Cpa00174	ZihuiCpa00173	SunsetCpa00168	SunupCpa00169	Core
SG0000172	6	6	G20Cpa00172	T3Cpa00176	T5Cpa00175	ZihuiCpa00174	SunsetCpa00169	SunupCpa00170	Core
SG0000173	6	6	G20Cpa00173	T3Cpa00177	T5Cpa00176	ZihuiCpa00175	SunsetCpa00170	SunupCpa00171	Core
SG0000174	6	6	G20Cpa00174	T3Cpa00178	T5Cpa00177	ZihuiCpa00176	SunsetCpa00171	SunupCpa00172	Core
SG0000175	6	6	G20Cpa00175	T3Cpa00179	T5Cpa00178	ZihuiCpa00177	SunsetCpa00172	SunupCpa00173	Core
SG0000176	6	6	G20Cpa00176	T3Cpa00180	T5Cpa00179	ZihuiCpa00178	SunsetCpa00173	SunupCpa00174	Core
SG0000177	6	6	G20Cpa00177	T3Cpa00181	T5Cpa00180	ZihuiCpa00179	SunsetCpa00174	SunupCpa00175	Core
SG0000178	6	6	G20Cpa00178	T3Cpa00182	T5Cpa00181	ZihuiCpa00180	SunsetCpa00175	SunupCpa00176	Core
SG0000179	6	6	G20Cpa00179	T3Cpa00183	T5Cpa00182	ZihuiCpa00181	SunsetCpa00176	SunupCpa00177	Core
SG0000180	6	6	G20Cpa00180	T3Cpa00184	T5Cpa00183	ZihuiCpa00182	SunsetCpa00177	SunupCpa00178	Core
SG0000181	6	6	G20Cpa00181	T3Cpa00185	T5Cpa00184	ZihuiCpa00183	SunsetCpa00178	SunupCpa00179	Core
SG0000182	6	6	G20Cpa00182	T3Cpa00186	T5Cpa00185	ZihuiCpa00184	SunsetCpa00179	SunupCpa00180	Core
SG0000183	6	6	G20Cpa00183	T3Cpa00187	T5Cpa00186	ZihuiCpa00185	SunsetCpa00180	SunupCpa00181	Core
SG0000184	6	6	G20Cpa00184	T3Cpa00188	T5Cpa00187	ZihuiCpa00186	SunsetCpa00181	SunupCpa00182	Core
SG0000185	6	6	G20Cpa00185	T3Cpa00189	T5Cpa00188	ZihuiCpa00187	SunsetCpa00182	SunupCpa00183	Core
SG0000186	6	6	G20Cpa00186	T3Cpa00190	T5Cpa00189	ZihuiCpa00188	SunsetCpa00183	SunupCpa00184	Core
SG0000187	6	6	G20Cpa00187	T3Cpa00191	T5Cpa00190	ZihuiCpa00189	SunsetCpa00184	SunupCpa00185	Core
SG0000188	6	6	G20Cpa00188	T3Cpa00192	T5Cpa00191	ZihuiCpa00190	SunsetCpa00185	SunupCpa20097	Core
SG0000189	6	6	G20Cpa00189	T3Cpa00193	T5Cpa00192	ZihuiCpa00191	SunsetCpa00186	SunupCpa00186	Core
SG0000190	6	6	G20Cpa00190	T3Cpa00194	T5Cpa00193	ZihuiCpa00192	SunsetCpa00187	SunupCpa00187	Core
SG0000191	5	5	G20Cpa00191	T3Cpa00195	T5Cpa00194	ZihuiCpa00193	-	SunupCpa00188	Dispensable
SG0000192	6	6	G20Cpa00192	T3Cpa00196	T5Cpa00196	ZihuiCpa00195	SunsetCpa00188	SunupCpa00190	Core
SG0000193	6	6	G20Cpa00193	T3Cpa00197	T5Cpa00197	ZihuiCpa00196	SunsetCpa00189	SunupCpa00191	Core
SG0000194	6	6	G20Cpa00194	T3Cpa00198	T5Cpa00198	ZihuiCpa00197	SunsetCpa00190	SunupCpa00192	Core
SG0000195	6	6	G20Cpa00195	T3Cpa00199	T5Cpa00199	ZihuiCpa00198	SunsetCpa00191	SunupCpa00193	Core
SG0000196	6	6	G20Cpa00196	T3Cpa00200	T5Cpa00200	ZihuiCpa00199	SunsetCpa00192	SunupCpa00194	Core
SG0000197	6	6	G20Cpa00197	T3Cpa00201	T5Cpa00201	ZihuiCpa00200	SunsetCpa00193	SunupCpa00195	Core
SG0000198	6	6	G20Cpa00198	T3Cpa00202	T5Cpa00202	ZihuiCpa00201	SunsetCpa00194	SunupCpa00196	Core
SG0000199	6	6	G20Cpa00199	T3Cpa00203	T5Cpa00203	ZihuiCpa00202	SunsetCpa00195	SunupCpa00197	Core
SG0000200	6	6	G20Cpa00200	T3Cpa00204	T5Cpa00204	ZihuiCpa00203	SunsetCpa00196	SunupCpa00198	Core
SG0000201	6	7	G20Cpa00201	T3Cpa00205	T5Cpa00205	ZihuiCpa00204	SunsetCpa00197	SunupCpa00199,SunupCpa00200	Core
SG0000202	6	6	G20Cpa00202	T3Cpa00206	T5Cpa00206	ZihuiCpa00205	SunsetCpa00198	SunupCpa00201	Core
SG0000203	6	6	G20Cpa00203	T3Cpa00207	T5Cpa00207	ZihuiCpa00206	SunsetCpa00199	SunupCpa00202	Core
SG0000204	6	6	G20Cpa00204	T3Cpa00208	T5Cpa00208	ZihuiCpa00207	SunsetCpa00200	SunupCpa00203	Core
SG0000205	5	5	G20Cpa00205	T3Cpa00209	-	ZihuiCpa00208	SunsetCpa00201	SunupCpa00204	Dispensable
SG0000206	6	6	G20Cpa00206	T3Cpa00210	T5Cpa00209	ZihuiCpa00209	SunsetCpa00202	SunupCpa00205	Core
SG0000207	4	4	G20Cpa00207	T3Cpa00211	-	-	SunsetCpa00203	SunupCpa00206	Dispensable
SG0000208	4	4	G20Cpa00208	T3Cpa00212	-	-	SunsetCpa00204	SunupCpa00207	Dispensable
SG0000209	4	4	G20Cpa00209	T3Cpa00213	-	-	SunsetCpa00205	SunupCpa00208	Dispensable
SG0000210	4	4	G20Cpa00210	T3Cpa00214	-	-	SunsetCpa00206	SunupCpa00209	Dispensable
SG0000211	4	4	G20Cpa00211	T3Cpa00215	-	-	SunsetCpa00207	SunupCpa00210	Dispensable
SG0000212	6	6	G20Cpa00212	T3Cpa00216	T5Cpa00210	ZihuiCpa00210	SunsetCpa00208	SunupCpa00211	Core
SG0000213	6	6	G20Cpa00213	T3Cpa00217	T5Cpa00211	ZihuiCpa00211	SunsetCpa00209	SunupCpa00212	Core
SG0000214	6	6	G20Cpa00214	T3Cpa00218	T5Cpa00212	ZihuiCpa00212	SunsetCpa00210	SunupCpa00213	Core
SG0000215	6	6	G20Cpa00215	T3Cpa00219	T5Cpa00213	ZihuiCpa00213	SunsetCpa00211	SunupCpa00214	Core
SG0000216	6	6	G20Cpa00216	T3Cpa00220	T5Cpa00214	ZihuiCpa00214	SunsetCpa00212	SunupCpa00215	Core
SG0000217	4	4	G20Cpa00217	T3Cpa00221	T5Cpa00215	ZihuiCpa00215	-	-	Dispensable
SG0000218	6	6	G20Cpa00218	T3Cpa00222	T5Cpa00216	ZihuiCpa00216	SunsetCpa00213	SunupCpa00216	Core
SG0000219	6	6	G20Cpa00219	T3Cpa00223	T5Cpa00217	ZihuiCpa00217	SunsetCpa00214	SunupCpa00217	Core
SG0000220	6	6	G20Cpa00220	T3Cpa00224	T5Cpa00218	ZihuiCpa00218	SunsetCpa00215	SunupCpa00218	Core
SG0000221	6	6	G20Cpa00221	T3Cpa00225	T5Cpa00219	ZihuiCpa00219	SunsetCpa00216	SunupCpa00219	Core
SG0000222	6	6	G20Cpa00222	T3Cpa00226	T5Cpa00220	ZihuiCpa00220	SunsetCpa00217	SunupCpa00220	Core
SG0000223	6	6	G20Cpa00223	T3Cpa00227	T5Cpa00221	ZihuiCpa00221	SunsetCpa00218	SunupCpa00221	Core
SG0000224	6	6	G20Cpa00224	T3Cpa00228	T5Cpa00222	ZihuiCpa00222	SunsetCpa00219	SunupCpa00222	Core
SG0000225	6	6	G20Cpa00225	T3Cpa00229	T5Cpa00223	ZihuiCpa00223	SunsetCpa00220	SunupCpa00223	Core
SG0000226	6	7	G20Cpa00226	T3Cpa00230	T5Cpa00224	ZihuiCpa00224,ZihuiCpa00225	SunsetCpa00221	SunupCpa00224	Core
SG0000227	6	6	G20Cpa00227	T3Cpa00231	T5Cpa00225	ZihuiCpa00226	SunsetCpa00222	SunupCpa00225	Core
SG0000228	6	6	G20Cpa00228	T3Cpa00232	T5Cpa00226	ZihuiCpa00227	SunsetCpa00223	SunupCpa00226	Core
SG0000229	6	6	G20Cpa00229	T3Cpa00233	T5Cpa00227	ZihuiCpa00228	SunsetCpa00224	SunupCpa00227	Core
SG0000230	6	6	G20Cpa00230	T3Cpa00235	T5Cpa00229	ZihuiCpa00229	SunsetCpa00226	SunupCpa00228	Core
SG0000231	6	6	G20Cpa00231	T3Cpa00236	T5Cpa00231	ZihuiCpa00230	SunsetCpa00227	SunupCpa00229	Core
SG0000232	6	6	G20Cpa00232	T3Cpa00237	T5Cpa00232	ZihuiCpa00231	SunsetCpa00228	SunupCpa00230	Core
SG0000233	1	1	G20Cpa00233	-	-	-	-	-	Private
SG0000234	6	6	G20Cpa00234	T3Cpa00238	T5Cpa00234	ZihuiCpa00233	SunsetCpa00229	SunupCpa00232	Core
SG0000235	6	6	G20Cpa00235	T3Cpa00239	T5Cpa00235	ZihuiCpa00234	SunsetCpa00230	SunupCpa00233	Core
SG0000236	6	6	G20Cpa00236	T3Cpa00240	T5Cpa00236	ZihuiCpa00235	SunsetCpa00231	SunupCpa00234	Core
SG0000237	6	6	G20Cpa00237	T3Cpa00241	T5Cpa00237	ZihuiCpa00236	SunsetCpa00232	SunupCpa00235	Core
SG0000238	6	6	G20Cpa00238	T3Cpa00242	T5Cpa00238	ZihuiCpa00237	SunsetCpa00233	SunupCpa00236	Core
SG0000239	6	6	G20Cpa00239	T3Cpa00243	T5Cpa00239	ZihuiCpa00238	SunsetCpa00234	SunupCpa00237	Core
SG0000240	6	6	G20Cpa00240	T3Cpa00244	T5Cpa00240	ZihuiCpa00239	SunsetCpa00235	SunupCpa00238	Core
SG0000241	5	5	G20Cpa00241	T3Cpa00245	T5Cpa00241	ZihuiCpa00240	SunsetCpa00236	-	Dispensable
SG0000242	6	6	G20Cpa00242	T3Cpa00246	T5Cpa00242	ZihuiCpa00241	SunsetCpa00237	SunupCpa00239	Core
SG0000243	6	6	G20Cpa00243	T3Cpa00247	T5Cpa00243	ZihuiCpa00243	SunsetCpa00238	SunupCpa00240	Core
SG0000244	6	6	G20Cpa00244	T3Cpa00248	T5Cpa00244	ZihuiCpa00244	SunsetCpa00239	SunupCpa00241	Core
SG0000245	6	6	G20Cpa00245	T3Cpa00250	T5Cpa00246	ZihuiCpa00246	SunsetCpa00241	SunupCpa00243	Core
SG0000246	6	6	G20Cpa00246	T3Cpa00251	T5Cpa00247	ZihuiCpa00247	SunsetCpa00242	SunupCpa00244	Core
SG0000247	6	6	G20Cpa00247	T3Cpa00253	T5Cpa00248	ZihuiCpa00249	SunsetCpa00244	SunupCpa00246	Core
SG0000248	6	6	G20Cpa00248	T3Cpa00254	T5Cpa00249	ZihuiCpa00250	SunsetCpa00245	SunupCpa00247	Core
SG0000249	6	6	G20Cpa00249	T3Cpa00255	T5Cpa00250	ZihuiCpa00251	SunsetCpa00246	SunupCpa00248	Core
SG0000250	5	5	G20Cpa00250	T3Cpa00256	T5Cpa00251	ZihuiCpa00252	SunsetCpa00247	-	Dispensable
SG0000251	5	5	G20Cpa00251	T3Cpa00257	T5Cpa00252	ZihuiCpa00253	SunsetCpa00249	-	Dispensable
SG0000252	4	4	G20Cpa00252	T3Cpa00258	T5Cpa00253	ZihuiCpa00254	-	-	Dispensable
SG0000253	6	6	G20Cpa00253	T3Cpa00259	T5Cpa00254	ZihuiCpa00255	SunsetCpa00251	SunupCpa00250	Core
SG0000254	6	6	G20Cpa00254	T3Cpa00260	T5Cpa00255	ZihuiCpa00256	SunsetCpa00252	SunupCpa00251	Core
SG0000255	4	4	G20Cpa00255	T3Cpa00261	T5Cpa00256	-	-	SunupCpa00252	Dispensable
SG0000256	6	6	G20Cpa00256	T3Cpa00262	T5Cpa00257	ZihuiCpa00257	SunsetCpa00253	SunupCpa00253	Core
SG0000257	6	6	G20Cpa00257	T3Cpa00263	T5Cpa00258	ZihuiCpa00258	SunsetCpa00254	SunupCpa00254	Core
SG0000258	6	6	G20Cpa00258	T3Cpa00264	T5Cpa00259	ZihuiCpa00259	SunsetCpa00255	SunupCpa00255	Core
SG0000259	6	6	G20Cpa00259	T3Cpa00265	T5Cpa00260	ZihuiCpa00260	SunsetCpa00256	SunupCpa00256	Core
SG0000260	6	6	G20Cpa00260	T3Cpa00266	T5Cpa00261	ZihuiCpa00261	SunsetCpa00257	SunupCpa00257	Core
SG0000261	6	6	G20Cpa00261	T3Cpa00267	T5Cpa00262	ZihuiCpa00262	SunsetCpa00258	SunupCpa00258	Core
SG0000262	6	6	G20Cpa00262	T3Cpa00268	T5Cpa00263	ZihuiCpa00263	SunsetCpa00259	SunupCpa00259	Core
SG0000263	6	6	G20Cpa00263	T3Cpa00269	T5Cpa00264	ZihuiCpa00264	SunsetCpa00260	SunupCpa00260	Core
SG0000264	6	6	G20Cpa00264	T3Cpa00270	T5Cpa00265	ZihuiCpa00265	SunsetCpa00261	SunupCpa00261	Core
SG0000265	6	6	G20Cpa00265	T3Cpa00271	T5Cpa00266	ZihuiCpa00266	SunsetCpa00262	SunupCpa00262	Core
SG0000266	6	6	G20Cpa00266	T3Cpa00272	T5Cpa00267	ZihuiCpa00267	SunsetCpa00263	SunupCpa00263	Core
SG0000267	6	6	G20Cpa00267	T3Cpa00273	T5Cpa00268	ZihuiCpa00268	SunsetCpa00264	SunupCpa00264	Core
SG0000268	6	6	G20Cpa00268	T3Cpa00274	T5Cpa00269	ZihuiCpa00269	SunsetCpa00265	SunupCpa00265	Core
SG0000269	6	6	G20Cpa00269	T3Cpa00275	T5Cpa00270	ZihuiCpa00270	SunsetCpa00266	SunupCpa00266	Core
SG0000270	6	6	G20Cpa00270	T3Cpa00277	T5Cpa00271	ZihuiCpa00271	SunsetCpa00267	SunupCpa00267	Core
SG0000271	5	5	G20Cpa00271	T3Cpa00278	-	ZihuiCpa00272	SunsetCpa00268	SunupCpa00268	Dispensable
SG0000272	6	6	G20Cpa00272	T3Cpa00279	T5Cpa00272	ZihuiCpa00273	SunsetCpa00269	SunupCpa00269	Core
SG0000273	6	6	G20Cpa00273	T3Cpa00280	T5Cpa00273	ZihuiCpa00274	SunsetCpa00270	SunupCpa00270	Core
SG0000274	6	6	G20Cpa00274	T3Cpa00281	T5Cpa00274	ZihuiCpa00275	SunsetCpa00271	SunupCpa00271	Core
SG0000275	6	6	G20Cpa00275	T3Cpa00282	T5Cpa00275	ZihuiCpa00276	SunsetCpa00272	SunupCpa00272	Core
SG0000276	6	6	G20Cpa00276	T3Cpa00283	T5Cpa00276	ZihuiCpa00277	SunsetCpa00273	SunupCpa00273	Core
SG0000277	6	6	G20Cpa00277	T3Cpa00284	T5Cpa00277	ZihuiCpa00278	SunsetCpa00274	SunupCpa00274	Core
SG0000278	6	6	G20Cpa00278	T3Cpa00285	T5Cpa00278	ZihuiCpa00279	SunsetCpa00275	SunupCpa00275	Core
SG0000279	6	6	G20Cpa00279	T3Cpa00286	T5Cpa00279	ZihuiCpa00280	SunsetCpa00276	SunupCpa00276	Core
SG0000280	6	7	G20Cpa00280	T3Cpa00287	T5Cpa00280	ZihuiCpa00281	SunsetCpa00278,SunsetCpa00277	SunupCpa00277	Core
SG0000281	5	5	G20Cpa00281	T3Cpa00288	T5Cpa00281	ZihuiCpa00282	SunsetCpa00279	-	Dispensable
SG0000282	6	6	G20Cpa00282	T3Cpa00289	T5Cpa00282	ZihuiCpa00283	SunsetCpa00280	SunupCpa00278	Core
SG0000283	6	6	G20Cpa00283	T3Cpa00290	T5Cpa00283	ZihuiCpa00284	SunsetCpa00281	SunupCpa00279	Core
SG0000284	6	6	G20Cpa00284	T3Cpa00291	T5Cpa00284	ZihuiCpa00285	SunsetCpa00282	SunupCpa00280	Core
SG0000285	6	10	G20Cpa00285	T3Cpa00292,T3Cpa00294	T5Cpa00285,T5Cpa00287	ZihuiCpa00286	SunsetCpa00283,SunsetCpa00285	SunupCpa00281,SunupCpa00283	Core
SG0000286	6	6	G20Cpa00286	T3Cpa00295	T5Cpa00288	ZihuiCpa00287	SunsetCpa00286	SunupCpa00284	Core
SG0000287	6	6	G20Cpa00287	T3Cpa00296	T5Cpa00289	ZihuiCpa00288	SunsetCpa00287	SunupCpa00285	Core
SG0000288	6	6	G20Cpa00288	T3Cpa00297	T5Cpa00290	ZihuiCpa00289	SunsetCpa00288	SunupCpa00286	Core
SG0000289	4	4	G20Cpa00289	T3Cpa00298	T5Cpa00291	-	SunsetCpa00289	-	Dispensable
SG0000290	6	6	G20Cpa00290	T3Cpa00299	T5Cpa00292	ZihuiCpa00290	SunsetCpa00290	SunupCpa00287	Core
SG0000291	6	6	G20Cpa00291	T3Cpa00300	T5Cpa00293	ZihuiCpa00291	SunsetCpa00291	SunupCpa00288	Core
SG0000292	6	6	G20Cpa00292	T3Cpa00301	T5Cpa00294	ZihuiCpa00292	SunsetCpa00292	SunupCpa00289	Core
SG0000293	6	6	G20Cpa00293	T3Cpa00302	T5Cpa00295	ZihuiCpa00293	SunsetCpa00293	SunupCpa00290	Core
SG0000294	6	6	G20Cpa00294	T3Cpa00303	T5Cpa00296	ZihuiCpa00294	SunsetCpa00294	SunupCpa00291	Core
SG0000295	6	6	G20Cpa00295	T3Cpa00304	T5Cpa00297	ZihuiCpa00295	SunsetCpa00295	SunupCpa00292	Core
SG0000296	6	6	G20Cpa00296	T3Cpa00305	T5Cpa00298	ZihuiCpa00296	SunsetCpa00296	SunupCpa00293	Core
SG0000297	6	6	G20Cpa00297	T3Cpa00306	T5Cpa00299	ZihuiCpa00297	SunsetCpa00297	SunupCpa00294	Core
SG0000298	6	6	G20Cpa00298	T3Cpa00307	T5Cpa00300	ZihuiCpa00298	SunsetCpa00298	SunupCpa00295	Core
SG0000299	6	6	G20Cpa00299	T3Cpa00308	T5Cpa00301	ZihuiCpa00299	SunsetCpa00299	SunupCpa00296	Core
SG0000300	6	6	G20Cpa00300	T3Cpa00309	T5Cpa00302	ZihuiCpa00300	SunsetCpa00300	SunupCpa00297	Core
SG0000301	6	6	G20Cpa00301	T3Cpa00310	T5Cpa00303	ZihuiCpa00301	SunsetCpa00301	SunupCpa00298	Core
SG0000302	6	6	G20Cpa00302	T3Cpa00311	T5Cpa00304	ZihuiCpa00302	SunsetCpa00302	SunupCpa00299	Core
SG0000303	6	6	G20Cpa00303	T3Cpa00312	T5Cpa00305	ZihuiCpa00303	SunsetCpa00303	SunupCpa00300	Core
SG0000304	6	6	G20Cpa00304	T3Cpa00313	T5Cpa00306	ZihuiCpa00304	SunsetCpa00304	SunupCpa00301	Core
SG0000305	6	6	G20Cpa00305	T3Cpa00314	T5Cpa00307	ZihuiCpa00305	SunsetCpa00305	SunupCpa00302	Core
SG0000306	6	6	G20Cpa00306	T3Cpa00315	T5Cpa00308	ZihuiCpa00306	SunsetCpa00306	SunupCpa00303	Core
SG0000307	6	6	G20Cpa00307	T3Cpa00316	T5Cpa00309	ZihuiCpa00307	SunsetCpa00307	SunupCpa00304	Core
SG0000308	6	6	G20Cpa00308	T3Cpa00317	T5Cpa00310	ZihuiCpa00308	SunsetCpa00308	SunupCpa00305	Core
SG0000309	6	6	G20Cpa00309	T3Cpa00318	T5Cpa00311	ZihuiCpa00309	SunsetCpa00309	SunupCpa00306	Core
SG0000310	6	6	G20Cpa00310	T3Cpa00319	T5Cpa00312	ZihuiCpa00310	SunsetCpa00310	SunupCpa00307	Core
SG0000311	6	6	G20Cpa00311	T3Cpa00320	T5Cpa00313	ZihuiCpa00311	SunsetCpa00311	SunupCpa00308	Core
SG0000312	3	3	G20Cpa00312	T3Cpa00321	-	-	SunsetCpa00312	-	Dispensable
SG0000313	6	6	G20Cpa00313	T3Cpa00322	T5Cpa00314	ZihuiCpa00312	SunsetCpa00313	SunupCpa00309	Core
SG0000314	6	6	G20Cpa00314	T3Cpa00323	T5Cpa00315	ZihuiCpa00313	SunsetCpa00314	SunupCpa00310	Core
SG0000315	6	7	G20Cpa00315	T3Cpa00324	T5Cpa00316	ZihuiCpa00314,ZihuiCpa00315	SunsetCpa00315	SunupCpa00311	Core
SG0000316	6	6	G20Cpa00316	T3Cpa00325	T5Cpa00317	ZihuiCpa00316	SunsetCpa00316	SunupCpa00312	Core
SG0000317	6	6	G20Cpa00317	T3Cpa00326	T5Cpa00318	ZihuiCpa00317	SunsetCpa00317	SunupCpa00313	Core
SG0000318	6	6	G20Cpa00318	T3Cpa00327	T5Cpa00319	ZihuiCpa00318	SunsetCpa00318	SunupCpa00314	Core
SG0000319	6	6	G20Cpa00319	T3Cpa00328	T5Cpa00320	ZihuiCpa00319	SunsetCpa00319	SunupCpa00315	Core
SG0000320	6	6	G20Cpa00320	T3Cpa00329	T5Cpa00321	ZihuiCpa00320	SunsetCpa00320	SunupCpa00316	Core
SG0000321	6	6	G20Cpa00321	T3Cpa00330	T5Cpa00322	ZihuiCpa00321	SunsetCpa00321	SunupCpa00317	Core
SG0000322	6	6	G20Cpa00322	T3Cpa00331	T5Cpa00323	ZihuiCpa00322	SunsetCpa00322	SunupCpa00318	Core
SG0000323	6	6	G20Cpa00323	T3Cpa00332	T5Cpa00324	ZihuiCpa00323	SunsetCpa00323	SunupCpa00319	Core
SG0000324	6	6	G20Cpa00324	T3Cpa00333	T5Cpa00325	ZihuiCpa00324	SunsetCpa00324	SunupCpa00320	Core
SG0000325	6	7	G20Cpa00325	T3Cpa00335	T5Cpa00326	ZihuiCpa00325	SunsetCpa00325	SunupCpa00321,SunupCpa00322	Core
SG0000326	6	6	G20Cpa00326	T3Cpa00336	T5Cpa00327	ZihuiCpa00326	SunsetCpa00326	SunupCpa00323	Core
SG0000327	6	6	G20Cpa00327	T3Cpa00337	T5Cpa00328	ZihuiCpa00327	SunsetCpa00327	SunupCpa00324	Core
SG0000328	6	6	G20Cpa00328	T3Cpa00338	T5Cpa00329	ZihuiCpa00328	SunsetCpa00328	SunupCpa00325	Core
SG0000329	6	6	G20Cpa00329	T3Cpa00339	T5Cpa00330	ZihuiCpa00329	SunsetCpa00329	SunupCpa00326	Core
SG0000330	6	6	G20Cpa00330	T3Cpa00340	T5Cpa00331	ZihuiCpa00330	SunsetCpa00330	SunupCpa00327	Core
SG0000331	6	6	G20Cpa00331	T3Cpa00341	T5Cpa00332	ZihuiCpa00331	SunsetCpa00331	SunupCpa00328	Core
SG0000332	6	6	G20Cpa00332	T3Cpa00342	T5Cpa00333	ZihuiCpa00332	SunsetCpa00332	SunupCpa00329	Core
SG0000333	6	6	G20Cpa00333	T3Cpa00343	T5Cpa00334	ZihuiCpa00333	SunsetCpa00333	SunupCpa00330	Core
SG0000334	6	6	G20Cpa00334	T3Cpa00344	T5Cpa00335	ZihuiCpa00334	SunsetCpa00334	SunupCpa00331	Core
SG0000335	6	6	G20Cpa00335	T3Cpa00345	T5Cpa00336	ZihuiCpa00335	SunsetCpa00335	SunupCpa00332	Core
SG0000336	6	6	G20Cpa00336	T3Cpa00346	T5Cpa00337	ZihuiCpa00336	SunsetCpa00336	SunupCpa00333	Core
SG0000337	6	6	G20Cpa00337	T3Cpa00347	T5Cpa00338	ZihuiCpa00337	SunsetCpa00337	SunupCpa00334	Core
SG0000338	5	5	G20Cpa00338	T3Cpa00348	T5Cpa00339	-	SunsetCpa00338	SunupCpa00335	Dispensable
SG0000339	3	3	G20Cpa00339	-	-	ZihuiCpa00339	SunsetCpa00340	-	Dispensable
SG0000340	2	2	G20Cpa00340	-	-	-	SunsetCpa00348	-	Dispensable
SG0000341	3	3	G20Cpa00341	-	-	ZihuiCpa00341	-	SunupCpa00336	Dispensable
SG0000342	4	4	G20Cpa00342	-	-	ZihuiCpa00342	SunsetCpa00349	SunupCpa00337	Dispensable
SG0000343	5	5	G20Cpa00343	-	T5Cpa00340	ZihuiCpa00343	SunsetCpa00350	SunupCpa00338	Dispensable
SG0000344	6	6	G20Cpa00344	T3Cpa00349	T5Cpa00341	ZihuiCpa00344	SunsetCpa00351	SunupCpa00339	Core
SG0000345	6	6	G20Cpa00345	T3Cpa00350	T5Cpa00342	ZihuiCpa00345	SunsetCpa00352	SunupCpa00340	Core
SG0000346	6	6	G20Cpa00346	T3Cpa00351	T5Cpa00343	ZihuiCpa00346	SunsetCpa00353	SunupCpa00341	Core
SG0000347	6	6	G20Cpa00347	T3Cpa00352	T5Cpa00344	ZihuiCpa00347	SunsetCpa00354	SunupCpa00342	Core
SG0000348	5	5	G20Cpa00348	T3Cpa00353	T5Cpa00345	-	SunsetCpa00355	SunupCpa00343	Dispensable
SG0000349	4	4	G20Cpa00349	T3Cpa00354	-	-	SunsetCpa00356	SunupCpa00344	Dispensable
SG0000350	6	6	G20Cpa00350	T3Cpa00355	T5Cpa00346	ZihuiCpa00348	SunsetCpa00357	SunupCpa00345	Core
SG0000351	6	6	G20Cpa00351	T3Cpa00356	T5Cpa00347	ZihuiCpa00349	SunsetCpa00358	SunupCpa00346	Core
SG0000352	6	6	G20Cpa00352	T3Cpa00357	T5Cpa00348	ZihuiCpa00350	SunsetCpa00359	SunupCpa00347	Core
SG0000353	6	7	G20Cpa00353	T3Cpa00358	T5Cpa00349,T5Cpa00351	ZihuiCpa00351	SunsetCpa00360	SunupCpa00348	Core
SG0000354	4	4	G20Cpa00354	-	T5Cpa00350	-	SunsetCpa00361	SunupCpa00349	Dispensable
SG0000355	6	6	G20Cpa00355	T3Cpa00359	T5Cpa00352	ZihuiCpa00352	SunsetCpa00362	SunupCpa00350	Core
SG0000356	6	6	G20Cpa00356	T3Cpa00360	T5Cpa00353	ZihuiCpa00353	SunsetCpa00363	SunupCpa00351	Core
SG0000357	6	6	G20Cpa00357	T3Cpa00361	T5Cpa00354	ZihuiCpa00354	SunsetCpa00364	SunupCpa00352	Core
SG0000358	6	6	G20Cpa00358	T3Cpa00362	T5Cpa00355	ZihuiCpa00355	SunsetCpa00365	SunupCpa00353	Core
SG0000359	6	6	G20Cpa00359	T3Cpa00363	T5Cpa00356	ZihuiCpa00356	SunsetCpa00366	SunupCpa00354	Core
SG0000360	6	6	G20Cpa00360	T3Cpa00364	T5Cpa00357	ZihuiCpa00357	SunsetCpa00367	SunupCpa00355	Core
SG0000361	6	6	G20Cpa00361	T3Cpa00365	T5Cpa00358	ZihuiCpa00358	SunsetCpa00368	SunupCpa00356	Core
SG0000362	6	6	G20Cpa00362	T3Cpa00366	T5Cpa00359	ZihuiCpa00359	SunsetCpa00369	SunupCpa00357	Core
SG0000363	6	6	G20Cpa00363	T3Cpa00367	T5Cpa00360	ZihuiCpa00360	SunsetCpa00370	SunupCpa00358	Core
SG0000364	6	6	G20Cpa00364	T3Cpa00368	T5Cpa00361	ZihuiCpa00361	SunsetCpa00371	SunupCpa00359	Core
SG0000365	6	6	G20Cpa00365	T3Cpa00369	T5Cpa00362	ZihuiCpa00362	SunsetCpa00372	SunupCpa00360	Core
SG0000366	6	6	G20Cpa00366	T3Cpa00370	T5Cpa00363	ZihuiCpa00363	SunsetCpa00373	SunupCpa00361	Core
SG0000367	6	6	G20Cpa00367	T3Cpa00371	T5Cpa00364	ZihuiCpa00364	SunsetCpa00374	SunupCpa00362	Core
SG0000368	6	6	G20Cpa00368	T3Cpa00372	T5Cpa00365	ZihuiCpa00365	SunsetCpa00375	SunupCpa00363	Core
SG0000369	6	6	G20Cpa00369	T3Cpa00373	T5Cpa00366	ZihuiCpa00366	SunsetCpa00376	SunupCpa00364	Core
SG0000370	3	3	G20Cpa00370	T3Cpa00374	T5Cpa00367	-	-	-	Dispensable
SG0000371	6	6	G20Cpa00371	T3Cpa00375	T5Cpa00368	ZihuiCpa00367	SunsetCpa00378	SunupCpa00366	Core
SG0000372	6	6	G20Cpa00372	T3Cpa00376	T5Cpa00369	ZihuiCpa00368	SunsetCpa00379	SunupCpa00367	Core
SG0000373	6	6	G20Cpa00373	T3Cpa00377	T5Cpa00370	ZihuiCpa00369	SunsetCpa00380	SunupCpa00368	Core
SG0000374	6	6	G20Cpa00374	T3Cpa00378	T5Cpa00371	ZihuiCpa00370	SunsetCpa00381	SunupCpa00369	Core
SG0000375	6	6	G20Cpa00375	T3Cpa00379	T5Cpa00372	ZihuiCpa00371	SunsetCpa00382	SunupCpa00370	Core
SG0000376	1	1	G20Cpa00376	-	-	-	-	-	Private
SG0000377	6	6	G20Cpa00377	T3Cpa00380	T5Cpa00373	ZihuiCpa00372	SunsetCpa00383	SunupCpa00371	Core
SG0000378	6	6	G20Cpa00378	T3Cpa00381	T5Cpa00374	ZihuiCpa00373	SunsetCpa00384	SunupCpa00372	Core
SG0000379	6	7	G20Cpa00379	T3Cpa00382	T5Cpa00375,T5Cpa00376	ZihuiCpa00374	SunsetCpa00385	SunupCpa00373	Core
SG0000380	6	6	G20Cpa00380	T3Cpa00383	T5Cpa00377	ZihuiCpa00375	SunsetCpa00386	SunupCpa00374	Core
SG0000381	6	6	G20Cpa00381	T3Cpa00384	T5Cpa00378	ZihuiCpa00376	SunsetCpa00387	SunupCpa00375	Core
SG0000382	6	7	G20Cpa00382	T3Cpa00385	T5Cpa00379	ZihuiCpa00377	SunsetCpa00389	SunupCpa00377,SunupCpa00378	Core
SG0000383	4	4	G20Cpa00383	-	T5Cpa00380	ZihuiCpa00378	SunsetCpa00390	-	Dispensable
SG0000384	6	6	G20Cpa00384	T3Cpa00386	T5Cpa00381	ZihuiCpa00379	SunsetCpa00391	SunupCpa00379	Core
SG0000385	6	6	G20Cpa00385	T3Cpa00387	T5Cpa00382	ZihuiCpa00380	SunsetCpa00392	SunupCpa00380	Core
SG0000386	6	6	G20Cpa00386	T3Cpa00388	T5Cpa00383	ZihuiCpa00381	SunsetCpa00393	SunupCpa00381	Core
SG0000387	6	6	G20Cpa00387	T3Cpa00389	T5Cpa00384	ZihuiCpa00382	SunsetCpa00394	SunupCpa00382	Core
SG0000388	6	6	G20Cpa00388	T3Cpa00390	T5Cpa00385	ZihuiCpa00383	SunsetCpa00395	SunupCpa00383	Core
SG0000389	6	6	G20Cpa00389	T3Cpa00391	T5Cpa00386	ZihuiCpa00384	SunsetCpa00396	SunupCpa00384	Core
SG0000390	6	6	G20Cpa00390	T3Cpa00392	T5Cpa00387	ZihuiCpa00385	SunsetCpa00397	SunupCpa00385	Core
SG0000391	6	6	G20Cpa00391	T3Cpa00393	T5Cpa00388	ZihuiCpa00386	SunsetCpa00398	SunupCpa00386	Core
SG0000392	6	6	G20Cpa00392	T3Cpa00394	T5Cpa00389	ZihuiCpa00387	SunsetCpa00399	SunupCpa00387	Core
SG0000393	6	6	G20Cpa00393	T3Cpa00395	T5Cpa00390	ZihuiCpa00388	SunsetCpa00400	SunupCpa00388	Core
SG0000394	6	6	G20Cpa00394	T3Cpa00396	T5Cpa00391	ZihuiCpa00389	SunsetCpa00401	SunupCpa00389	Core
SG0000395	6	6	G20Cpa00395	T3Cpa00397	T5Cpa00392	ZihuiCpa00390	SunsetCpa00402	SunupCpa00390	Core
SG0000396	6	6	G20Cpa00396	T3Cpa00398	T5Cpa00393	ZihuiCpa00391	SunsetCpa00403	SunupCpa00391	Core
SG0000397	6	6	G20Cpa00397	T3Cpa00399	T5Cpa00394	ZihuiCpa00392	SunsetCpa00404	SunupCpa00392	Core
SG0000398	6	6	G20Cpa00398	T3Cpa00400	T5Cpa00395	ZihuiCpa00393	SunsetCpa00405	SunupCpa00393	Core
SG0000399	5	5	G20Cpa00399	T3Cpa00401	T5Cpa00396	ZihuiCpa00394	SunsetCpa00406	-	Dispensable
SG0000400	6	10	G20Cpa00400	T3Cpa00402,T3Cpa00403	T5Cpa00397	ZihuiCpa00395,ZihuiCpa00396	SunsetCpa00407,SunsetCpa00408	SunupCpa00395,SunupCpa00396	Core
SG0000401	6	6	G20Cpa00401	T3Cpa00404	T5Cpa00398	ZihuiCpa00397	SunsetCpa00409	SunupCpa00397	Core
SG0000402	6	6	G20Cpa00402	T3Cpa00405	T5Cpa00399	ZihuiCpa00398	SunsetCpa00410	SunupCpa00398	Core
SG0000403	6	6	G20Cpa00403	T3Cpa00406	T5Cpa00400	ZihuiCpa00399	SunsetCpa00411	SunupCpa00399	Core
SG0000404	6	6	G20Cpa00404	T3Cpa00407	T5Cpa00401	ZihuiCpa00400	SunsetCpa00412	SunupCpa00400	Core
SG0000405	6	6	G20Cpa00405	T3Cpa00408	T5Cpa00402	ZihuiCpa00401	SunsetCpa00413	SunupCpa00401	Core
SG0000406	6	6	G20Cpa00406	T3Cpa00409	T5Cpa00403	ZihuiCpa00402	SunsetCpa00414	SunupCpa00402	Core
SG0000407	6	6	G20Cpa00407	T3Cpa00410	T5Cpa00404	ZihuiCpa00403	SunsetCpa00415	SunupCpa00403	Core
SG0000408	6	6	G20Cpa00408	T3Cpa00411	T5Cpa00405	ZihuiCpa00404	SunsetCpa00416	SunupCpa00404	Core
SG0000409	6	6	G20Cpa00409	T3Cpa00412	T5Cpa00406	ZihuiCpa00405	SunsetCpa00417	SunupCpa00405	Core
SG0000410	6	6	G20Cpa00410	T3Cpa00413	T5Cpa00407	ZihuiCpa00406	SunsetCpa00418	SunupCpa00406	Core
SG0000411	6	10	G20Cpa00411	T3Cpa00414,T3Cpa00415	T5Cpa00408	ZihuiCpa00407,ZihuiCpa00408	SunsetCpa00419,SunsetCpa00420	SunupCpa00407,SunupCpa00408	Core
SG0000412	6	6	G20Cpa00412	T3Cpa00416	T5Cpa00409	ZihuiCpa00409	SunsetCpa00421	SunupCpa00409	Core
SG0000413	6	6	G20Cpa00413	T3Cpa00417	T5Cpa00410	ZihuiCpa00410	SunsetCpa00422	SunupCpa00410	Core
SG0000414	6	6	G20Cpa00414	T3Cpa00418	T5Cpa00411	ZihuiCpa00411	SunsetCpa00423	SunupCpa00411	Core
SG0000415	6	6	G20Cpa00415	T3Cpa00419	T5Cpa00412	ZihuiCpa00412	SunsetCpa00424	SunupCpa00412	Core
SG0000416	6	6	G20Cpa00416	T3Cpa00420	T5Cpa00413	ZihuiCpa00413	SunsetCpa00425	SunupCpa00413	Core
SG0000417	6	6	G20Cpa00417	T3Cpa00421	T5Cpa00414	ZihuiCpa00414	SunsetCpa00426	SunupCpa00414	Core
SG0000418	6	6	G20Cpa00418	T3Cpa00422	T5Cpa00415	ZihuiCpa00415	SunsetCpa00427	SunupCpa00415	Core
SG0000419	6	6	G20Cpa00419	T3Cpa00423	T5Cpa00416	ZihuiCpa00416	SunsetCpa00428	SunupCpa00416	Core
SG0000420	6	6	G20Cpa00420	T3Cpa00424	T5Cpa00417	ZihuiCpa00417	SunsetCpa00429	SunupCpa00417	Core
SG0000421	6	6	G20Cpa00421	T3Cpa00425	T5Cpa00418	ZihuiCpa00418	SunsetCpa00430	SunupCpa00418	Core
SG0000422	6	6	G20Cpa00422	T3Cpa00426	T5Cpa00419	ZihuiCpa00419	SunsetCpa00431	SunupCpa00419	Core
SG0000423	6	6	G20Cpa00423	T3Cpa00427	T5Cpa00420	ZihuiCpa00420	SunsetCpa00432	SunupCpa00420	Core
SG0000424	6	6	G20Cpa00424	T3Cpa00428	T5Cpa00421	ZihuiCpa00421	SunsetCpa00433	SunupCpa00421	Core
SG0000425	6	6	G20Cpa00425	T3Cpa00429	T5Cpa00422	ZihuiCpa00422	SunsetCpa00434	SunupCpa00422	Core
SG0000426	6	6	G20Cpa00426	T3Cpa00430	T5Cpa00423	ZihuiCpa00423	SunsetCpa00435	SunupCpa00423	Core
SG0000427	6	6	G20Cpa00427	T3Cpa00431	T5Cpa00424	ZihuiCpa00424	SunsetCpa00436	SunupCpa00424	Core
SG0000428	6	6	G20Cpa00428	T3Cpa00432	T5Cpa00425	ZihuiCpa00425	SunsetCpa00437	SunupCpa00425	Core
SG0000429	6	6	G20Cpa00429	T3Cpa00433	T5Cpa00426	ZihuiCpa00426	SunsetCpa00438	SunupCpa00426	Core
SG0000430	6	6	G20Cpa00430	T3Cpa00434	T5Cpa00427	ZihuiCpa00427	SunsetCpa00439	SunupCpa00427	Core
SG0000431	6	6	G20Cpa00431	T3Cpa00435	T5Cpa00428	ZihuiCpa00428	SunsetCpa00440	SunupCpa00428	Core
SG0000432	6	6	G20Cpa00432	T3Cpa00436	T5Cpa00429	ZihuiCpa00429	SunsetCpa00441	SunupCpa00429	Core
SG0000433	6	6	G20Cpa00433	T3Cpa00437	T5Cpa00430	ZihuiCpa00430	SunsetCpa00442	SunupCpa00430	Core
SG0000434	6	6	G20Cpa00434	T3Cpa00438	T5Cpa00431	ZihuiCpa00431	SunsetCpa00443	SunupCpa00431	Core
SG0000435	6	6	G20Cpa00435	T3Cpa00439	T5Cpa00432	ZihuiCpa00432	SunsetCpa00444	SunupCpa00432	Core
SG0000436	6	6	G20Cpa00436	T3Cpa00440	T5Cpa00433	ZihuiCpa00433	SunsetCpa00445	SunupCpa00433	Core
SG0000437	6	6	G20Cpa00437	T3Cpa00441	T5Cpa00434	ZihuiCpa00434	SunsetCpa00446	SunupCpa00434	Core
SG0000438	6	6	G20Cpa00438	T3Cpa00442	T5Cpa00435	ZihuiCpa00435	SunsetCpa00447	SunupCpa00435	Core
SG0000439	5	5	G20Cpa00439	T3Cpa00443	T5Cpa00436	ZihuiCpa00436	-	SunupCpa00436	Dispensable
SG0000440	5	5	G20Cpa00440	T3Cpa00444	T5Cpa00437	ZihuiCpa00437	-	SunupCpa00437	Dispensable
SG0000441	6	6	G20Cpa00441	T3Cpa00445	T5Cpa00438	ZihuiCpa00438	SunsetCpa00448	SunupCpa00438	Core
SG0000442	4	4	G20Cpa00442	-	T5Cpa00439	-	SunsetCpa00449	SunupCpa00439	Dispensable
SG0000443	6	6	G20Cpa00443	T3Cpa00446	T5Cpa00440	ZihuiCpa00439	SunsetCpa00450	SunupCpa00440	Core
SG0000444	6	6	G20Cpa00444	T3Cpa00447	T5Cpa00441	ZihuiCpa00440	SunsetCpa00451	SunupCpa00441	Core
SG0000445	6	6	G20Cpa00445	T3Cpa00448	T5Cpa00442	ZihuiCpa00441	SunsetCpa00452	SunupCpa00442	Core
SG0000446	6	6	G20Cpa00446	T3Cpa00449	T5Cpa00443	ZihuiCpa00442	SunsetCpa00453	SunupCpa00443	Core
SG0000447	6	6	G20Cpa00447	T3Cpa00450	T5Cpa00444	ZihuiCpa00443	SunsetCpa00454	SunupCpa00444	Core
SG0000448	6	6	G20Cpa00448	T3Cpa00452	T5Cpa00446	ZihuiCpa00444	SunsetCpa00455	SunupCpa00445	Core
SG0000449	4	4	G20Cpa00449	-	T5Cpa00447	ZihuiCpa00445	SunsetCpa00456	-	Dispensable
SG0000450	6	6	G20Cpa00450	T3Cpa00453	T5Cpa00448	ZihuiCpa00446	SunsetCpa00457	SunupCpa00446	Core
SG0000451	6	6	G20Cpa00451	T3Cpa00454	T5Cpa00449	ZihuiCpa00447	SunsetCpa00458	SunupCpa00447	Core
SG0000452	2	2	G20Cpa00452	-	T5Cpa00450	-	-	-	Dispensable
SG0000453	6	6	G20Cpa00453	T3Cpa00455	T5Cpa00451	ZihuiCpa00448	SunsetCpa00459	SunupCpa00448	Core
SG0000454	6	6	G20Cpa00454	T3Cpa00456	T5Cpa00452	ZihuiCpa00449	SunsetCpa00460	SunupCpa00449	Core
SG0000455	6	6	G20Cpa00455	T3Cpa00457	T5Cpa00453	ZihuiCpa00450	SunsetCpa00461	SunupCpa00450	Core
SG0000456	2	2	G20Cpa00456	-	T5Cpa00454	-	-	-	Dispensable
SG0000457	6	6	G20Cpa00457	T3Cpa00458	T5Cpa00455	ZihuiCpa00451	SunsetCpa00462	SunupCpa00451	Core
SG0000458	2	2	G20Cpa00458	-	T5Cpa00456	-	-	-	Dispensable
SG0000459	6	6	G20Cpa00459	T3Cpa00459	T5Cpa00457	ZihuiCpa00452	SunsetCpa00463	SunupCpa00452	Core
SG0000460	6	6	G20Cpa00460	T3Cpa00460	T5Cpa00458	ZihuiCpa00453	SunsetCpa00464	SunupCpa00453	Core
SG0000461	6	6	G20Cpa00461	T3Cpa00461	T5Cpa00459	ZihuiCpa00454	SunsetCpa00465	SunupCpa00454	Core
SG0000462	6	6	G20Cpa00463	T3Cpa00462	T5Cpa00461	ZihuiCpa00456	SunsetCpa00467	SunupCpa00456	Core
SG0000463	6	6	G20Cpa00462	T3Cpa00463	T5Cpa00460	ZihuiCpa00455	SunsetCpa00466	SunupCpa00455	Core
SG0000464	6	6	G20Cpa00464	T3Cpa00464	T5Cpa00462	ZihuiCpa00457	SunsetCpa00468	SunupCpa00457	Core
SG0000465	6	6	G20Cpa00465	T3Cpa00465	T5Cpa00463	ZihuiCpa00458	SunsetCpa00469	SunupCpa00458	Core
SG0000466	6	6	G20Cpa00466	T3Cpa00466	T5Cpa00464	ZihuiCpa00459	SunsetCpa00470	SunupCpa00459	Core
SG0000467	6	6	G20Cpa00467	T3Cpa00467	T5Cpa00465	ZihuiCpa00460	SunsetCpa00471	SunupCpa00460	Core
SG0000468	6	6	G20Cpa00468	T3Cpa00468	T5Cpa00466	ZihuiCpa00461	SunsetCpa00472	SunupCpa00461	Core
SG0000469	2	2	G20Cpa00469	-	-	-	SunsetCpa00473	-	Dispensable
SG0000470	6	6	G20Cpa00470	T3Cpa00469	T5Cpa00467	ZihuiCpa00462	SunsetCpa00474	SunupCpa00462	Core
SG0000471	6	6	G20Cpa00471	T3Cpa00470	T5Cpa00468	ZihuiCpa00463	SunsetCpa00475	SunupCpa00463	Core
SG0000472	6	6	G20Cpa00472	T3Cpa00471	T5Cpa00469	ZihuiCpa00464	SunsetCpa00476	SunupCpa00464	Core
SG0000473	5	5	G20Cpa00473	T3Cpa00472	-	ZihuiCpa00465	SunsetCpa00477	SunupCpa00465	Dispensable
SG0000474	6	6	G20Cpa00474	T3Cpa00473	T5Cpa00471	ZihuiCpa00466	SunsetCpa00478	SunupCpa00466	Core
SG0000475	6	6	G20Cpa00475	T3Cpa00474	T5Cpa00472	ZihuiCpa00467	SunsetCpa00479	SunupCpa00467	Core
SG0000476	6	6	G20Cpa00476	T3Cpa00475	T5Cpa00473	ZihuiCpa00468	SunsetCpa00480	SunupCpa00468	Core
SG0000477	6	6	G20Cpa00477	T3Cpa00476	T5Cpa00474	ZihuiCpa00469	SunsetCpa00481	SunupCpa00469	Core
SG0000478	4	4	G20Cpa00478	-	-	ZihuiCpa00470	SunsetCpa00482	SunupCpa00470	Dispensable
SG0000479	6	6	G20Cpa00479	T3Cpa00477	T5Cpa00475	ZihuiCpa00471	SunsetCpa00483	SunupCpa00471	Core
SG0000480	6	6	G20Cpa00480	T3Cpa00478	T5Cpa00476	ZihuiCpa00472	SunsetCpa00484	SunupCpa00472	Core
SG0000481	6	6	G20Cpa00481	T3Cpa00479	T5Cpa00477	ZihuiCpa00473	SunsetCpa00485	SunupCpa00473	Core
SG0000482	6	6	G20Cpa00482	T3Cpa00480	T5Cpa00478	ZihuiCpa00474	SunsetCpa00486	SunupCpa00474	Core
SG0000483	4	4	G20Cpa00483	-	-	ZihuiCpa00475	SunsetCpa00489	SunupCpa00475	Dispensable
SG0000484	5	6	G20Cpa00484	T3Cpa00481	-	ZihuiCpa00476	SunsetCpa00488,SunsetCpa00490	SunupCpa00476	Dispensable
SG0000485	6	6	G20Cpa00485	T3Cpa00482	T5Cpa00481	ZihuiCpa00477	SunsetCpa00491	SunupCpa00477	Core
SG0000486	6	7	G20Cpa00486	T3Cpa00483,T3Cpa00484	T5Cpa00482	ZihuiCpa00478	SunsetCpa00492	SunupCpa00478	Core
SG0000487	6	6	G20Cpa00487	T3Cpa00485	T5Cpa00483	ZihuiCpa00479	SunsetCpa00493	SunupCpa00479	Core
SG0000488	6	6	G20Cpa00488	T3Cpa00486	T5Cpa00484	ZihuiCpa00480	SunsetCpa00494	SunupCpa00480	Core
SG0000489	6	6	G20Cpa00489	T3Cpa00487	T5Cpa00485	ZihuiCpa00481	SunsetCpa00495	SunupCpa00481	Core
SG0000490	6	6	G20Cpa00490	T3Cpa00488	T5Cpa00486	ZihuiCpa00482	SunsetCpa00496	SunupCpa00482	Core
SG0000491	6	6	G20Cpa00491	T3Cpa00489	T5Cpa00487	ZihuiCpa00483	SunsetCpa00497	SunupCpa00483	Core
SG0000492	6	6	G20Cpa00492	T3Cpa00490	T5Cpa00488	ZihuiCpa00484	SunsetCpa00498	SunupCpa00484	Core
SG0000493	6	6	G20Cpa00493	T3Cpa00491	T5Cpa00489	ZihuiCpa00485	SunsetCpa00499	SunupCpa00485	Core
SG0000494	6	6	G20Cpa00494	T3Cpa00492	T5Cpa00490	ZihuiCpa00486	SunsetCpa00500	SunupCpa00486	Core
SG0000495	5	5	G20Cpa00495	-	T5Cpa00491	ZihuiCpa00487	SunsetCpa00501	SunupCpa00487	Dispensable
SG0000496	6	6	G20Cpa00496	T3Cpa00493	T5Cpa00492	ZihuiCpa00488	SunsetCpa00502	SunupCpa00488	Core
SG0000497	6	6	G20Cpa00497	T3Cpa00494	T5Cpa00493	ZihuiCpa00489	SunsetCpa00503	SunupCpa00489	Core
SG0000498	6	6	G20Cpa00498	T3Cpa00495	T5Cpa00494	ZihuiCpa00490	SunsetCpa00504	SunupCpa00490	Core
SG0000499	6	6	G20Cpa00499	T3Cpa00496	T5Cpa00495	ZihuiCpa00491	SunsetCpa00505	SunupCpa00491	Core
SG0000500	6	6	G20Cpa00500	T3Cpa00497	T5Cpa00496	ZihuiCpa00492	SunsetCpa00506	SunupCpa00492	Core
SG0000501	6	6	G20Cpa00501	T3Cpa00499	T5Cpa00498	ZihuiCpa00493	SunsetCpa00507	SunupCpa00493	Core
SG0000502	6	6	G20Cpa00502	T3Cpa00500	T5Cpa00499	ZihuiCpa00494	SunsetCpa00508	SunupCpa00494	Core
SG0000503	6	6	G20Cpa00503	T3Cpa00501	T5Cpa00500	ZihuiCpa00495	SunsetCpa00509	SunupCpa00495	Core
SG0000504	6	6	G20Cpa00504	T3Cpa00502	T5Cpa00501	ZihuiCpa00496	SunsetCpa00510	SunupCpa00496	Core
SG0000505	6	6	G20Cpa00505	T3Cpa00503	T5Cpa00502	ZihuiCpa00497	SunsetCpa00511	SunupCpa00497	Core
SG0000506	6	6	G20Cpa00506	T3Cpa00504	T5Cpa00503	ZihuiCpa00498	SunsetCpa00512	SunupCpa00498	Core
SG0000507	6	6	G20Cpa00507	T3Cpa00505	T5Cpa00504	ZihuiCpa00499	SunsetCpa00513	SunupCpa00499	Core
SG0000508	6	6	G20Cpa00508	T3Cpa00506	T5Cpa00505	ZihuiCpa00500	SunsetCpa00514	SunupCpa00500	Core
SG0000509	6	6	G20Cpa00509	T3Cpa00507	T5Cpa00506	ZihuiCpa00501	SunsetCpa00515	SunupCpa00501	Core
SG0000510	6	6	G20Cpa00510	T3Cpa00508	T5Cpa00507	ZihuiCpa00502	SunsetCpa00516	SunupCpa00502	Core
SG0000511	6	6	G20Cpa00511	T3Cpa00509	T5Cpa00508	ZihuiCpa00503	SunsetCpa00517	SunupCpa00503	Core
SG0000512	6	6	G20Cpa00512	T3Cpa00510	T5Cpa00509	ZihuiCpa00504	SunsetCpa00518	SunupCpa00504	Core
SG0000513	6	6	G20Cpa00513	T3Cpa00511	T5Cpa00510	ZihuiCpa00505	SunsetCpa00519	SunupCpa00505	Core
SG0000514	6	6	G20Cpa00514	T3Cpa00512	T5Cpa00511	ZihuiCpa00506	SunsetCpa00520	SunupCpa00506	Core
SG0000515	6	6	G20Cpa00515	T3Cpa00513	T5Cpa00512	ZihuiCpa00507	SunsetCpa00521	SunupCpa00507	Core
SG0000516	6	6	G20Cpa00516	T3Cpa00514	T5Cpa00513	ZihuiCpa00508	SunsetCpa00522	SunupCpa00508	Core
SG0000517	6	6	G20Cpa00517	T3Cpa00515	T5Cpa00514	ZihuiCpa00509	SunsetCpa00523	SunupCpa00509	Core
SG0000518	6	6	G20Cpa00518	T3Cpa00516	T5Cpa00515	ZihuiCpa00510	SunsetCpa00524	SunupCpa00510	Core
SG0000519	6	6	G20Cpa00519	T3Cpa00517	T5Cpa00516	ZihuiCpa00511	SunsetCpa00525	SunupCpa00511	Core
SG0000520	6	6	G20Cpa00520	T3Cpa00518	T5Cpa00517	ZihuiCpa00512	SunsetCpa00526	SunupCpa00512	Core
SG0000521	4	4	G20Cpa00521	T3Cpa00519	T5Cpa00518	ZihuiCpa00513	-	-	Dispensable
SG0000522	6	6	G20Cpa00522	T3Cpa00520	T5Cpa00519	ZihuiCpa00514	SunsetCpa00527	SunupCpa00513	Core
SG0000523	6	6	G20Cpa00523	T3Cpa00521	T5Cpa00520	ZihuiCpa00515	SunsetCpa00528	SunupCpa00514	Core
SG0000524	6	6	G20Cpa00524	T3Cpa00522	T5Cpa00521	ZihuiCpa00516	SunsetCpa00529	SunupCpa00515	Core
SG0000525	6	6	G20Cpa00525	T3Cpa00523	T5Cpa00522	ZihuiCpa00517	SunsetCpa00530	SunupCpa00516	Core
SG0000526	6	6	G20Cpa00526	T3Cpa00524	T5Cpa00523	ZihuiCpa00518	SunsetCpa00531	SunupCpa00517	Core
SG0000527	6	6	G20Cpa00527	T3Cpa00525	T5Cpa00524	ZihuiCpa00519	SunsetCpa00532	SunupCpa00518	Core
SG0000528	6	6	G20Cpa00528	T3Cpa00526	T5Cpa00525	ZihuiCpa00520	SunsetCpa00533	SunupCpa00519	Core
SG0000529	6	6	G20Cpa00529	T3Cpa00527	T5Cpa00526	ZihuiCpa00521	SunsetCpa00534	SunupCpa00520	Core
SG0000530	6	6	G20Cpa00530	T3Cpa00528	T5Cpa00527	ZihuiCpa00522	SunsetCpa00535	SunupCpa00521	Core
SG0000531	4	4	G20Cpa00531	T3Cpa00529	T5Cpa00528	-	SunsetCpa00536	-	Dispensable
SG0000532	6	6	G20Cpa00532	T3Cpa00530	T5Cpa00529	ZihuiCpa00523	SunsetCpa00537	SunupCpa00522	Core
SG0000533	6	6	G20Cpa00533	T3Cpa00531	T5Cpa00530	ZihuiCpa00524	SunsetCpa00538	SunupCpa00523	Core
SG0000534	6	6	G20Cpa00534	T3Cpa00532	T5Cpa00531	ZihuiCpa00525	SunsetCpa00539	SunupCpa00524	Core
SG0000535	6	6	G20Cpa00535	T3Cpa00533	T5Cpa00532	ZihuiCpa00526	SunsetCpa00540	SunupCpa00525	Core
SG0000536	6	6	G20Cpa00536	T3Cpa00534	T5Cpa00533	ZihuiCpa00527	SunsetCpa00541	SunupCpa00526	Core
SG0000537	6	6	G20Cpa00537	T3Cpa00535	T5Cpa00534	ZihuiCpa00528	SunsetCpa00542	SunupCpa00527	Core
SG0000538	6	6	G20Cpa00538	T3Cpa00536	T5Cpa00535	ZihuiCpa00529	SunsetCpa00543	SunupCpa00528	Core
SG0000539	6	6	G20Cpa00539	T3Cpa00537	T5Cpa00536	ZihuiCpa00530	SunsetCpa00544	SunupCpa00529	Core
SG0000540	6	6	G20Cpa00540	T3Cpa00538	T5Cpa00537	ZihuiCpa00531	SunsetCpa00545	SunupCpa00530	Core
SG0000541	6	6	G20Cpa00541	T3Cpa00539	T5Cpa00538	ZihuiCpa00532	SunsetCpa00546	SunupCpa00531	Core
SG0000542	6	6	G20Cpa00542	T3Cpa00540	T5Cpa00539	ZihuiCpa00533	SunsetCpa00547	SunupCpa00532	Core
SG0000543	6	6	G20Cpa00543	T3Cpa00541	T5Cpa00540	ZihuiCpa00534	SunsetCpa00548	SunupCpa00533	Core
SG0000544	6	6	G20Cpa00544	T3Cpa00542	T5Cpa00541	ZihuiCpa00535	SunsetCpa00549	SunupCpa00534	Core
SG0000545	5	5	G20Cpa00545	-	T5Cpa00542	ZihuiCpa00536	SunsetCpa00550	SunupCpa00535	Dispensable
SG0000546	6	6	G20Cpa00546	T3Cpa00543	T5Cpa00543	ZihuiCpa00537	SunsetCpa00551	SunupCpa00536	Core
SG0000547	6	6	G20Cpa00547	T3Cpa00544	T5Cpa00544	ZihuiCpa00538	SunsetCpa00552	SunupCpa00537	Core
SG0000548	6	6	G20Cpa00548	T3Cpa00545	T5Cpa00545	ZihuiCpa00539	SunsetCpa00553	SunupCpa00538	Core
SG0000549	6	6	G20Cpa00549	T3Cpa00546	T5Cpa00546	ZihuiCpa00540	SunsetCpa00554	SunupCpa00539	Core
SG0000550	6	6	G20Cpa00550	T3Cpa00547	T5Cpa00547	ZihuiCpa00541	SunsetCpa00555	SunupCpa00540	Core
SG0000551	6	6	G20Cpa00551	T3Cpa00548	T5Cpa00548	ZihuiCpa00542	SunsetCpa00556	SunupCpa00541	Core
SG0000552	6	6	G20Cpa00552	T3Cpa00549	T5Cpa00549	ZihuiCpa00543	SunsetCpa00557	SunupCpa00542	Core
SG0000553	6	6	G20Cpa00553	T3Cpa00550	T5Cpa00550	ZihuiCpa00544	SunsetCpa00558	SunupCpa00543	Core
SG0000554	6	6	G20Cpa00554	T3Cpa00551	T5Cpa00551	ZihuiCpa00545	SunsetCpa00559	SunupCpa00544	Core
SG0000555	6	6	G20Cpa00555	T3Cpa00552	T5Cpa00552	ZihuiCpa00546	SunsetCpa00560	SunupCpa00545	Core
SG0000556	6	6	G20Cpa00556	T3Cpa00553	T5Cpa00553	ZihuiCpa00547	SunsetCpa00561	SunupCpa00546	Core
SG0000557	6	6	G20Cpa00557	T3Cpa00554	T5Cpa00554	ZihuiCpa00548	SunsetCpa00562	SunupCpa00547	Core
SG0000558	6	6	G20Cpa00558	T3Cpa00555	T5Cpa00555	ZihuiCpa00549	SunsetCpa00563	SunupCpa00548	Core
SG0000559	6	6	G20Cpa00559	T3Cpa00556	T5Cpa00556	ZihuiCpa00550	SunsetCpa00564	SunupCpa00549	Core
SG0000560	3	3	G20Cpa00560	-	-	ZihuiCpa00551	SunsetCpa00565	-	Dispensable
SG0000561	6	6	G20Cpa00561	T3Cpa00557	T5Cpa00557	ZihuiCpa00552	SunsetCpa00566	SunupCpa00550	Core
SG0000562	5	5	G20Cpa00562	T3Cpa00558	T5Cpa00558	ZihuiCpa00553	SunsetCpa00567	-	Dispensable
SG0000563	6	6	G20Cpa00563	T3Cpa00559	T5Cpa00559	ZihuiCpa00554	SunsetCpa00568	SunupCpa00551	Core
SG0000564	6	6	G20Cpa00564	T3Cpa00560	T5Cpa00560	ZihuiCpa00555	SunsetCpa00569	SunupCpa00552	Core
SG0000565	6	6	G20Cpa00565	T3Cpa00561	T5Cpa00561	ZihuiCpa00556	SunsetCpa00570	SunupCpa00553	Core
SG0000566	6	6	G20Cpa00566	T3Cpa00562	T5Cpa00562	ZihuiCpa00557	SunsetCpa00571	SunupCpa00554	Core
SG0000567	6	6	G20Cpa00567	T3Cpa00563	T5Cpa00563	ZihuiCpa00558	SunsetCpa00572	SunupCpa00555	Core
SG0000568	6	6	G20Cpa00568	T3Cpa00564	T5Cpa00564	ZihuiCpa00559	SunsetCpa00573	SunupCpa00556	Core
SG0000569	6	6	G20Cpa00569	T3Cpa00565	T5Cpa00565	ZihuiCpa00560	SunsetCpa00574	SunupCpa00557	Core
SG0000570	6	6	G20Cpa00570	T3Cpa00566	T5Cpa00566	ZihuiCpa00561	SunsetCpa00575	SunupCpa00558	Core
SG0000571	4	4	G20Cpa00571	-	T5Cpa00567	ZihuiCpa00562	SunsetCpa00576	-	Dispensable
SG0000572	6	6	G20Cpa00572	T3Cpa00567	T5Cpa00568	ZihuiCpa00563	SunsetCpa00577	SunupCpa00559	Core
SG0000573	6	6	G20Cpa00573	T3Cpa00568	T5Cpa00569	ZihuiCpa00564	SunsetCpa00578	SunupCpa00560	Core
SG0000574	6	6	G20Cpa00574	T3Cpa00569	T5Cpa00570	ZihuiCpa00565	SunsetCpa00579	SunupCpa00561	Core
SG0000575	6	6	G20Cpa00575	T3Cpa00570	T5Cpa00571	ZihuiCpa00566	SunsetCpa00580	SunupCpa00562	Core
SG0000576	6	6	G20Cpa00576	T3Cpa00571	T5Cpa00572	ZihuiCpa00567	SunsetCpa00581	SunupCpa00563	Core
SG0000577	6	6	G20Cpa00577	T3Cpa00572	T5Cpa00573	ZihuiCpa00568	SunsetCpa00582	SunupCpa00564	Core
SG0000578	6	6	G20Cpa00578	T3Cpa00573	T5Cpa00574	ZihuiCpa00569	SunsetCpa00583	SunupCpa00565	Core
SG0000579	6	6	G20Cpa00579	T3Cpa00574	T5Cpa00575	ZihuiCpa00570	SunsetCpa00584	SunupCpa00566	Core
SG0000580	6	6	G20Cpa00580	T3Cpa00575	T5Cpa00576	ZihuiCpa00571	SunsetCpa00585	SunupCpa00567	Core
SG0000581	6	6	G20Cpa00581	T3Cpa00576	T5Cpa00577	ZihuiCpa00572	SunsetCpa00586	SunupCpa00568	Core
SG0000582	6	6	G20Cpa00582	T3Cpa00577	T5Cpa00578	ZihuiCpa00573	SunsetCpa00587	SunupCpa00569	Core
SG0000583	6	6	G20Cpa00583	T3Cpa00578	T5Cpa00579	ZihuiCpa00574	SunsetCpa00588	SunupCpa00570	Core
SG0000584	6	6	G20Cpa00584	T3Cpa00579	T5Cpa00580	ZihuiCpa00575	SunsetCpa00589	SunupCpa00571	Core
SG0000585	6	6	G20Cpa00585	T3Cpa00580	T5Cpa00581	ZihuiCpa00576	SunsetCpa00590	SunupCpa00572	Core
SG0000586	6	6	G20Cpa00586	T3Cpa00581	T5Cpa00582	ZihuiCpa00577	SunsetCpa00591	SunupCpa00573	Core
SG0000587	6	6	G20Cpa00587	T3Cpa00582	T5Cpa00583	ZihuiCpa00578	SunsetCpa00592	SunupCpa00574	Core
SG0000588	6	6	G20Cpa00588	T3Cpa00583	T5Cpa00584	ZihuiCpa00579	SunsetCpa00593	SunupCpa00575	Core
SG0000589	6	6	G20Cpa00589	T3Cpa00584	T5Cpa00585	ZihuiCpa00580	SunsetCpa00594	SunupCpa00576	Core
SG0000590	6	6	G20Cpa00590	T3Cpa00585	T5Cpa00586	ZihuiCpa00581	SunsetCpa00595	SunupCpa00577	Core
SG0000591	6	6	G20Cpa00591	T3Cpa00586	T5Cpa00587	ZihuiCpa00582	SunsetCpa00596	SunupCpa00578	Core
SG0000592	5	5	G20Cpa00592	T3Cpa00587	-	ZihuiCpa00583	SunsetCpa00597	SunupCpa00579	Dispensable
SG0000593	6	6	G20Cpa00593	T3Cpa00588	T5Cpa00588	ZihuiCpa00584	SunsetCpa00598	SunupCpa00580	Core
SG0000594	6	6	G20Cpa00594	T3Cpa00589	T5Cpa00589	ZihuiCpa00585	SunsetCpa00599	SunupCpa00581	Core
SG0000595	6	6	G20Cpa00595	T3Cpa00591	T5Cpa00591	ZihuiCpa00586	SunsetCpa00601	SunupCpa00582	Core
SG0000596	6	6	G20Cpa00596	T3Cpa00592	T5Cpa00592	ZihuiCpa00587	SunsetCpa00602	SunupCpa00583	Core
SG0000597	6	6	G20Cpa00597	T3Cpa00593	T5Cpa00593	ZihuiCpa00588	SunsetCpa00603	SunupCpa00584	Core
SG0000598	6	6	G20Cpa00598	T3Cpa00594	T5Cpa00594	ZihuiCpa00589	SunsetCpa00604	SunupCpa00585	Core
SG0000599	6	6	G20Cpa00599	T3Cpa00595	T5Cpa00595	ZihuiCpa00590	SunsetCpa00605	SunupCpa00586	Core
SG0000600	6	6	G20Cpa00600	T3Cpa00596	T5Cpa00596	ZihuiCpa00591	SunsetCpa00606	SunupCpa00587	Core
SG0000601	6	6	G20Cpa00601	T3Cpa00597	T5Cpa00597	ZihuiCpa00592	SunsetCpa00607	SunupCpa00588	Core
SG0000602	6	6	G20Cpa00602	T3Cpa00598	T5Cpa00598	ZihuiCpa00593	SunsetCpa00608	SunupCpa00589	Core
SG0000603	6	6	G20Cpa00603	T3Cpa00600	T5Cpa00599	ZihuiCpa00594	SunsetCpa00609	SunupCpa00590	Core
SG0000604	6	6	G20Cpa00604	T3Cpa00601	T5Cpa00600	ZihuiCpa00595	SunsetCpa00610	SunupCpa00591	Core
SG0000605	6	6	G20Cpa00605	T3Cpa00602	T5Cpa00601	ZihuiCpa00596	SunsetCpa00611	SunupCpa00592	Core
SG0000606	6	6	G20Cpa00606	T3Cpa00603	T5Cpa00602	ZihuiCpa00597	SunsetCpa00612	SunupCpa00593	Core
SG0000607	6	6	G20Cpa00607	T3Cpa00604	T5Cpa00603	ZihuiCpa00598	SunsetCpa00613	SunupCpa00594	Core
SG0000608	6	6	G20Cpa00608	T3Cpa00606	T5Cpa00604	ZihuiCpa00599	SunsetCpa00614	SunupCpa00595	Core
SG0000609	6	6	G20Cpa00609	T3Cpa00607	T5Cpa00605	ZihuiCpa00600	SunsetCpa00615	SunupCpa00596	Core
SG0000610	6	6	G20Cpa00610	T3Cpa00608	T5Cpa00606	ZihuiCpa00601	SunsetCpa00616	SunupCpa00597	Core
SG0000611	6	6	G20Cpa00611	T3Cpa00611	T5Cpa00607	ZihuiCpa00602	SunsetCpa00618	SunupCpa00598	Core
SG0000612	6	6	G20Cpa00612	T3Cpa00612	T5Cpa00608	ZihuiCpa00603	SunsetCpa00619	SunupCpa00599	Core
SG0000613	6	6	G20Cpa00613	T3Cpa00614	T5Cpa00609	ZihuiCpa00605	SunsetCpa00621	SunupCpa00601	Core
SG0000614	6	9	G20Cpa00614	T3Cpa00615	T5Cpa00610,T5Cpa00612	ZihuiCpa00606	SunsetCpa00622,SunsetCpa00623	SunupCpa00602,SunupCpa00604	Core
SG0000615	6	6	G20Cpa00615	T3Cpa00616	T5Cpa00613	ZihuiCpa00607	SunsetCpa00624	SunupCpa00605	Core
SG0000616	6	6	G20Cpa00616	T3Cpa00617	T5Cpa00614	ZihuiCpa00608	SunsetCpa00625	SunupCpa00606	Core
SG0000617	6	6	G20Cpa00617	T3Cpa00618	T5Cpa00615	ZihuiCpa00609	SunsetCpa00626	SunupCpa00607	Core
SG0000618	6	6	G20Cpa00618	T3Cpa00619	T5Cpa00616	ZihuiCpa00610	SunsetCpa00627	SunupCpa00608	Core
SG0000619	6	6	G20Cpa00619	T3Cpa00621	T5Cpa00617	ZihuiCpa00612	SunsetCpa00629	SunupCpa00609	Core
SG0000620	6	6	G20Cpa00620	T3Cpa00622	T5Cpa00618	ZihuiCpa00613	SunsetCpa00630	SunupCpa00610	Core
SG0000621	6	7	G20Cpa00621	T3Cpa00623	T5Cpa00619	ZihuiCpa00614	SunsetCpa00631	SunupCpa00611,SunupCpa00612	Core
SG0000622	5	5	G20Cpa00622	T3Cpa00624	T5Cpa00620	ZihuiCpa00615	-	SunupCpa00613	Dispensable
SG0000623	6	6	G20Cpa00623	T3Cpa00625	T5Cpa00621	ZihuiCpa00616	SunsetCpa00632	SunupCpa00614	Core
SG0000624	6	6	G20Cpa00624	T3Cpa00626	T5Cpa00622	ZihuiCpa00617	SunsetCpa00633	SunupCpa00615	Core
SG0000625	6	6	G20Cpa00625	T3Cpa00627	T5Cpa00623	ZihuiCpa00618	SunsetCpa00634	SunupCpa00616	Core
SG0000626	6	6	G20Cpa00626	T3Cpa00628	T5Cpa00624	ZihuiCpa00619	SunsetCpa00635	SunupCpa00617	Core
SG0000627	6	6	G20Cpa00627	T3Cpa00629	T5Cpa00625	ZihuiCpa00621	SunsetCpa00637	SunupCpa00618	Core
SG0000628	6	6	G20Cpa00628	T3Cpa00630	T5Cpa00626	ZihuiCpa00623	SunsetCpa00639	SunupCpa00619	Core
SG0000629	6	6	G20Cpa00629	T3Cpa00631	T5Cpa00627	ZihuiCpa00624	SunsetCpa00640	SunupCpa00620	Core
SG0000630	6	6	G20Cpa00630	T3Cpa00632	T5Cpa00628	ZihuiCpa00625	SunsetCpa00641	SunupCpa00621	Core
SG0000631	6	6	G20Cpa00631	T3Cpa00633	T5Cpa00629	ZihuiCpa00626	SunsetCpa00642	SunupCpa00622	Core
SG0000632	6	6	G20Cpa00632	T3Cpa00634	T5Cpa00630	ZihuiCpa00627	SunsetCpa00643	SunupCpa00623	Core
SG0000633	5	5	G20Cpa00633	T3Cpa00635	T5Cpa00631	-	SunsetCpa00644	SunupCpa00624	Dispensable
SG0000634	6	6	G20Cpa00634	T3Cpa00636	T5Cpa00632	ZihuiCpa00628	SunsetCpa00645	SunupCpa00625	Core
SG0000635	6	6	G20Cpa00635	T3Cpa00637	T5Cpa00633	ZihuiCpa00629	SunsetCpa00646	SunupCpa00626	Core
SG0000636	6	6	G20Cpa00636	T3Cpa00638	T5Cpa00634	ZihuiCpa00630	SunsetCpa00647	SunupCpa00627	Core
SG0000637	6	6	G20Cpa00637	T3Cpa00639	T5Cpa00635	ZihuiCpa00631	SunsetCpa00648	SunupCpa00628	Core
SG0000638	6	6	G20Cpa00638	T3Cpa00640	T5Cpa00636	ZihuiCpa00632	SunsetCpa00649	SunupCpa00629	Core
SG0000639	6	6	G20Cpa00639	T3Cpa00641	T5Cpa00637	ZihuiCpa00633	SunsetCpa00650	SunupCpa00630	Core
SG0000640	6	6	G20Cpa00640	T3Cpa00644	T5Cpa00638	ZihuiCpa00634	SunsetCpa00651	SunupCpa00631	Core
SG0000641	6	6	G20Cpa00641	T3Cpa00646	T5Cpa00640	ZihuiCpa00636	SunsetCpa00652	SunupCpa00633	Core
SG0000642	6	6	G20Cpa00642	T3Cpa00647	T5Cpa00641	ZihuiCpa00637	SunsetCpa00653	SunupCpa00634	Core
SG0000643	6	6	G20Cpa00643	T3Cpa00648	T5Cpa00642	ZihuiCpa00638	SunsetCpa00654	SunupCpa00635	Core
SG0000644	6	6	G20Cpa00644	T3Cpa00649	T5Cpa00643	ZihuiCpa00639	SunsetCpa00655	SunupCpa00636	Core
SG0000645	6	6	G20Cpa00645	T3Cpa00650	T5Cpa00644	ZihuiCpa00640	SunsetCpa00656	SunupCpa00637	Core
SG0000646	6	6	G20Cpa00646	T3Cpa00651	T5Cpa00645	ZihuiCpa00641	SunsetCpa00657	SunupCpa00638	Core
SG0000647	6	6	G20Cpa00647	T3Cpa00652	T5Cpa00646	ZihuiCpa00642	SunsetCpa00658	SunupCpa00639	Core
SG0000648	6	6	G20Cpa00648	T3Cpa00653	T5Cpa00647	ZihuiCpa00643	SunsetCpa00659	SunupCpa00640	Core
SG0000649	6	6	G20Cpa00649	T3Cpa00654	T5Cpa00648	ZihuiCpa00644	SunsetCpa00660	SunupCpa00641	Core
SG0000650	6	6	G20Cpa00650	T3Cpa00655	T5Cpa00649	ZihuiCpa00645	SunsetCpa00661	SunupCpa00642	Core
SG0000651	6	6	G20Cpa00651	T3Cpa00656	T5Cpa00650	ZihuiCpa00646	SunsetCpa00662	SunupCpa00643	Core
SG0000652	5	5	G20Cpa00652	-	T5Cpa00651	ZihuiCpa00647	SunsetCpa00663	SunupCpa00644	Dispensable
SG0000653	6	6	G20Cpa00653	T3Cpa00659	T5Cpa00653	ZihuiCpa00649	SunsetCpa00665	SunupCpa00647	Core
SG0000654	6	6	G20Cpa00654	T3Cpa00660	T5Cpa00654	ZihuiCpa00650	SunsetCpa00666	SunupCpa00648	Core
SG0000655	6	6	G20Cpa00655	T3Cpa00661	T5Cpa00655	ZihuiCpa00651	SunsetCpa00667	SunupCpa00649	Core
SG0000656	6	6	G20Cpa00656	T3Cpa00662	T5Cpa00656	ZihuiCpa00652	SunsetCpa00668	SunupCpa00650	Core
SG0000657	6	6	G20Cpa00657	T3Cpa00664	T5Cpa00657	ZihuiCpa00653	SunsetCpa00669	SunupCpa00651	Core
SG0000658	6	6	G20Cpa00658	T3Cpa00665	T5Cpa00658	ZihuiCpa00655	SunsetCpa00670	SunupCpa00652	Core
SG0000659	6	6	G20Cpa00659	T3Cpa00666	T5Cpa00659	ZihuiCpa00656	SunsetCpa00671	SunupCpa00653	Core
SG0000660	6	6	G20Cpa00660	T3Cpa00667	T5Cpa00660	ZihuiCpa00657	SunsetCpa00672	SunupCpa00654	Core
SG0000661	6	6	G20Cpa00661	T3Cpa00668	T5Cpa00661	ZihuiCpa00658	SunsetCpa00673	SunupCpa00655	Core
SG0000662	6	6	G20Cpa00662	T3Cpa00670	T5Cpa00663	ZihuiCpa00660	SunsetCpa00674	SunupCpa00657	Core
SG0000663	6	6	G20Cpa00663	T3Cpa00671	T5Cpa00664	ZihuiCpa00661	SunsetCpa00675	SunupCpa00658	Core
SG0000664	6	6	G20Cpa00664	T3Cpa00672	T5Cpa00665	ZihuiCpa00662	SunsetCpa00676	SunupCpa00659	Core
SG0000665	6	6	G20Cpa00665	T3Cpa00673	T5Cpa00666	ZihuiCpa00663	SunsetCpa00677	SunupCpa00660	Core
SG0000666	6	6	G20Cpa00666	T3Cpa00674	T5Cpa00667	ZihuiCpa00664	SunsetCpa00678	SunupCpa00661	Core
SG0000667	6	6	G20Cpa00667	T3Cpa00675	T5Cpa00668	ZihuiCpa00665	SunsetCpa00679	SunupCpa00662	Core
SG0000668	6	6	G20Cpa00668	T3Cpa00676	T5Cpa00669	ZihuiCpa00666	SunsetCpa00680	SunupCpa00663	Core
SG0000669	6	6	G20Cpa00669	T3Cpa00677	T5Cpa00670	ZihuiCpa00667	SunsetCpa00681	SunupCpa00664	Core
SG0000670	6	6	G20Cpa00670	T3Cpa00678	T5Cpa00671	ZihuiCpa00668	SunsetCpa00682	SunupCpa00665	Core
SG0000671	6	6	G20Cpa00671	T3Cpa00679	T5Cpa00672	ZihuiCpa00669	SunsetCpa00683	SunupCpa00666	Core
SG0000672	6	6	G20Cpa00672	T3Cpa00680	T5Cpa00673	ZihuiCpa00670	SunsetCpa00684	SunupCpa00667	Core
SG0000673	6	6	G20Cpa00673	T3Cpa00681	T5Cpa00674	ZihuiCpa00671	SunsetCpa00685	SunupCpa00668	Core
SG0000674	6	6	G20Cpa00674	T3Cpa00682	T5Cpa00675	ZihuiCpa00672	SunsetCpa00686	SunupCpa00669	Core
SG0000675	6	6	G20Cpa00675	T3Cpa00683	T5Cpa00676	ZihuiCpa00673	SunsetCpa00687	SunupCpa00670	Core
SG0000676	6	6	G20Cpa00676	T3Cpa00684	T5Cpa00679	ZihuiCpa00674	SunsetCpa00688	SunupCpa00671	Core
SG0000677	6	6	G20Cpa00677	T3Cpa00685	T5Cpa00680	ZihuiCpa00675	SunsetCpa00689	SunupCpa00672	Core
SG0000678	6	6	G20Cpa00678	T3Cpa00686	T5Cpa00681	ZihuiCpa00676	SunsetCpa00690	SunupCpa00673	Core
SG0000679	6	6	G20Cpa00679	T3Cpa00687	T5Cpa00682	ZihuiCpa00677	SunsetCpa00691	SunupCpa00674	Core
SG0000680	6	6	G20Cpa00680	T3Cpa00688	T5Cpa00683	ZihuiCpa00678	SunsetCpa00692	SunupCpa00675	Core
SG0000681	6	6	G20Cpa00681	T3Cpa00689	T5Cpa00684	ZihuiCpa00679	SunsetCpa00693	SunupCpa00676	Core
SG0000682	6	6	G20Cpa00682	T3Cpa00690	T5Cpa00685	ZihuiCpa00680	SunsetCpa00694	SunupCpa00677	Core
SG0000683	6	6	G20Cpa00683	T3Cpa00691	T5Cpa00686	ZihuiCpa00681	SunsetCpa00695	SunupCpa00678	Core
SG0000684	5	5	G20Cpa00684	T3Cpa00692	T5Cpa00687	-	SunsetCpa00696	SunupCpa00679	Dispensable
SG0000685	6	6	G20Cpa00685	T3Cpa00693	T5Cpa00688	ZihuiCpa00682	SunsetCpa00697	SunupCpa00680	Core
SG0000686	5	5	G20Cpa00686	T3Cpa00694	T5Cpa00689	-	SunsetCpa00698	SunupCpa00681	Dispensable
SG0000687	6	6	G20Cpa00687	T3Cpa00695	T5Cpa00690	ZihuiCpa00683	SunsetCpa00699	SunupCpa00682	Core
SG0000688	6	6	G20Cpa00688	T3Cpa00696	T5Cpa00691	ZihuiCpa00684	SunsetCpa00700	SunupCpa00683	Core
SG0000689	4	4	G20Cpa00689	-	-	ZihuiCpa00685	SunsetCpa00701	SunupCpa00684	Dispensable
SG0000690	6	6	G20Cpa00690	T3Cpa00697	T5Cpa00692	ZihuiCpa00686	SunsetCpa00702	SunupCpa00685	Core
SG0000691	6	6	G20Cpa00691	T3Cpa00698	T5Cpa00693	ZihuiCpa00687	SunsetCpa00703	SunupCpa00686	Core
SG0000692	6	6	G20Cpa00692	T3Cpa00699	T5Cpa00694	ZihuiCpa00688	SunsetCpa00704	SunupCpa00687	Core
SG0000693	6	6	G20Cpa00693	T3Cpa00700	T5Cpa00695	ZihuiCpa00689	SunsetCpa00705	SunupCpa00688	Core
SG0000694	6	6	G20Cpa00694	T3Cpa00701	T5Cpa00696	ZihuiCpa00690	SunsetCpa00706	SunupCpa00690	Core
SG0000695	6	6	G20Cpa00695	T3Cpa00702	T5Cpa00697	ZihuiCpa00691	SunsetCpa00707	SunupCpa00691	Core
SG0000696	6	6	G20Cpa00696	T3Cpa00703	T5Cpa00698	ZihuiCpa00692	SunsetCpa00708	SunupCpa00692	Core
SG0000697	4	4	G20Cpa00697	-	T5Cpa00699	ZihuiCpa00693	-	SunupCpa00693	Dispensable
SG0000698	6	6	G20Cpa00698	T3Cpa00704	T5Cpa00700	ZihuiCpa00694	SunsetCpa00709	SunupCpa00694	Core
SG0000699	6	6	G20Cpa00699	T3Cpa00705	T5Cpa00702	ZihuiCpa00696	SunsetCpa00710	SunupCpa00695	Core
SG0000700	6	6	G20Cpa00700	T3Cpa00706	T5Cpa00703	ZihuiCpa00697	SunsetCpa00711	SunupCpa00696	Core
SG0000701	6	6	G20Cpa00701	T3Cpa00707	T5Cpa00704	ZihuiCpa00698	SunsetCpa00712	SunupCpa00697	Core
SG0000702	4	4	G20Cpa00702	T3Cpa00708	T5Cpa00705	-	SunsetCpa00713	-	Dispensable
SG0000703	6	6	G20Cpa00703	T3Cpa00709	T5Cpa00706	ZihuiCpa00699	SunsetCpa00714	SunupCpa00698	Core
SG0000704	6	6	G20Cpa00704	T3Cpa00710	T5Cpa00707	ZihuiCpa00700	SunsetCpa00715	SunupCpa00699	Core
SG0000705	6	6	G20Cpa00705	T3Cpa00711	T5Cpa00708	ZihuiCpa00701	SunsetCpa00716	SunupCpa00700	Core
SG0000706	6	6	G20Cpa00706	T3Cpa00712	T5Cpa00709	ZihuiCpa00702	SunsetCpa00717	SunupCpa00701	Core
SG0000707	6	6	G20Cpa00707	T3Cpa00713	T5Cpa00710	ZihuiCpa00703	SunsetCpa00718	SunupCpa00702	Core
SG0000708	6	6	G20Cpa00708	T3Cpa00714	T5Cpa00711	ZihuiCpa00704	SunsetCpa00719	SunupCpa00703	Core
SG0000709	6	6	G20Cpa00709	T3Cpa00715	T5Cpa00712	ZihuiCpa00705	SunsetCpa00720	SunupCpa00704	Core
SG0000710	6	6	G20Cpa00710	T3Cpa00716	T5Cpa00713	ZihuiCpa00706	SunsetCpa00721	SunupCpa00705	Core
SG0000711	6	6	G20Cpa00711	T3Cpa00717	T5Cpa00714	ZihuiCpa00708	SunsetCpa00722	SunupCpa00706	Core
SG0000712	6	6	G20Cpa00712	T3Cpa00718	T5Cpa00715	ZihuiCpa00709	SunsetCpa00723	SunupCpa00707	Core
SG0000713	6	6	G20Cpa00713	T3Cpa00719	T5Cpa00716	ZihuiCpa00710	SunsetCpa00724	SunupCpa00708	Core
SG0000714	6	6	G20Cpa00714	T3Cpa00720	T5Cpa00717	ZihuiCpa00711	SunsetCpa00725	SunupCpa00709	Core
SG0000715	6	6	G20Cpa00715	T3Cpa00721	T5Cpa00718	ZihuiCpa00712	SunsetCpa00726	SunupCpa00710	Core
SG0000716	6	6	G20Cpa00716	T3Cpa00722	T5Cpa00719	ZihuiCpa00713	SunsetCpa00727	SunupCpa00711	Core
SG0000717	6	6	G20Cpa00717	T3Cpa00723	T5Cpa00720	ZihuiCpa00714	SunsetCpa00728	SunupCpa00712	Core
SG0000718	6	6	G20Cpa00718	T3Cpa00724	T5Cpa00721	ZihuiCpa00715	SunsetCpa00729	SunupCpa00713	Core
SG0000719	6	6	G20Cpa00719	T3Cpa00725	T5Cpa00722	ZihuiCpa00716	SunsetCpa00730	SunupCpa00714	Core
SG0000720	6	6	G20Cpa00720	T3Cpa00726	T5Cpa00723	ZihuiCpa00717	SunsetCpa00731	SunupCpa00715	Core
SG0000721	6	6	G20Cpa00721	T3Cpa00727	T5Cpa00724	ZihuiCpa00718	SunsetCpa00732	SunupCpa00716	Core
SG0000722	6	6	G20Cpa00722	T3Cpa00728	T5Cpa00725	ZihuiCpa00719	SunsetCpa00733	SunupCpa00717	Core
SG0000723	6	6	G20Cpa00723	T3Cpa00729	T5Cpa00726	ZihuiCpa00720	SunsetCpa00734	SunupCpa00718	Core
SG0000724	6	6	G20Cpa00724	T3Cpa00730	T5Cpa00727	ZihuiCpa00721	SunsetCpa00735	SunupCpa00719	Core
SG0000725	6	6	G20Cpa00725	T3Cpa00731	T5Cpa00728	ZihuiCpa00722	SunsetCpa00736	SunupCpa00720	Core
SG0000726	6	6	G20Cpa00726	T3Cpa00732	T5Cpa00729	ZihuiCpa00723	SunsetCpa00737	SunupCpa00721	Core
SG0000727	6	6	G20Cpa00727	T3Cpa00733	T5Cpa00730	ZihuiCpa00724	SunsetCpa00738	SunupCpa00722	Core
SG0000728	6	6	G20Cpa00728	T3Cpa00734	T5Cpa00731	ZihuiCpa00725	SunsetCpa00739	SunupCpa00723	Core
SG0000729	6	6	G20Cpa00729	T3Cpa00735	T5Cpa00732	ZihuiCpa00726	SunsetCpa00740	SunupCpa00724	Core
SG0000730	6	6	G20Cpa00730	T3Cpa00736	T5Cpa00733	ZihuiCpa00727	SunsetCpa00741	SunupCpa00725	Core
SG0000731	6	6	G20Cpa00731	T3Cpa00737	T5Cpa00734	ZihuiCpa00728	SunsetCpa00742	SunupCpa00726	Core
SG0000732	6	6	G20Cpa00732	T3Cpa00738	T5Cpa00735	ZihuiCpa00729	SunsetCpa00743	SunupCpa00727	Core
SG0000733	6	6	G20Cpa00733	T3Cpa00739	T5Cpa00736	ZihuiCpa00730	SunsetCpa00744	SunupCpa00728	Core
SG0000734	6	6	G20Cpa00734	T3Cpa00740	T5Cpa00737	ZihuiCpa00731	SunsetCpa00745	SunupCpa00729	Core
SG0000735	6	6	G20Cpa00735	T3Cpa00741	T5Cpa00738	ZihuiCpa00732	SunsetCpa00746	SunupCpa00730	Core
SG0000736	6	6	G20Cpa00736	T3Cpa00743	T5Cpa00740	ZihuiCpa00733	SunsetCpa00747	SunupCpa00731	Core
SG0000737	6	6	G20Cpa00737	T3Cpa00744	T5Cpa00741	ZihuiCpa00734	SunsetCpa00748	SunupCpa00732	Core
SG0000738	6	6	G20Cpa00738	T3Cpa00745	T5Cpa00742	ZihuiCpa00735	SunsetCpa00749	SunupCpa00733	Core
SG0000739	6	6	G20Cpa00739	T3Cpa00746	T5Cpa00743	ZihuiCpa00736	SunsetCpa00750	SunupCpa00734	Core
SG0000740	6	6	G20Cpa00740	T3Cpa00747	T5Cpa00744	ZihuiCpa00737	SunsetCpa00751	SunupCpa00735	Core
SG0000741	6	6	G20Cpa00741	T3Cpa00748	T5Cpa00745	ZihuiCpa00738	SunsetCpa00752	SunupCpa00736	Core
SG0000742	6	6	G20Cpa00742	T3Cpa00749	T5Cpa00746	ZihuiCpa00739	SunsetCpa00753	SunupCpa00737	Core
SG0000743	6	6	G20Cpa00743	T3Cpa00750	T5Cpa00747	ZihuiCpa00740	SunsetCpa00754	SunupCpa00738	Core
SG0000744	6	6	G20Cpa00744	T3Cpa00751	T5Cpa00748	ZihuiCpa00741	SunsetCpa00755	SunupCpa00739	Core
SG0000745	6	6	G20Cpa00745	T3Cpa00752	T5Cpa00749	ZihuiCpa00742	SunsetCpa00756	SunupCpa00740	Core
SG0000746	6	6	G20Cpa00746	T3Cpa00753	T5Cpa00750	ZihuiCpa00743	SunsetCpa00757	SunupCpa00741	Core
SG0000747	6	6	G20Cpa00747	T3Cpa00754	T5Cpa00751	ZihuiCpa00744	SunsetCpa00758	SunupCpa00742	Core
SG0000748	6	6	G20Cpa00748	T3Cpa00755	T5Cpa00752	ZihuiCpa00745	SunsetCpa00759	SunupCpa00743	Core
SG0000749	6	6	G20Cpa00749	T3Cpa00756	T5Cpa00753	ZihuiCpa00746	SunsetCpa00760	SunupCpa00744	Core
SG0000750	6	6	G20Cpa00750	T3Cpa00758	T5Cpa00755	ZihuiCpa00747	SunsetCpa00762	SunupCpa00746	Core
SG0000751	6	6	G20Cpa00751	T3Cpa00759	T5Cpa00756	ZihuiCpa00748	SunsetCpa00763	SunupCpa00747	Core
SG0000752	6	6	G20Cpa00752	T3Cpa00760	T5Cpa00757	ZihuiCpa00749	SunsetCpa00764	SunupCpa00748	Core
SG0000753	6	6	G20Cpa00753	T3Cpa00761	T5Cpa00758	ZihuiCpa00750	SunsetCpa00765	SunupCpa00749	Core
SG0000754	6	6	G20Cpa00754	T3Cpa00762	T5Cpa00759	ZihuiCpa00751	SunsetCpa00766	SunupCpa00750	Core
SG0000755	6	6	G20Cpa00755	T3Cpa00763	T5Cpa00760	ZihuiCpa00752	SunsetCpa00767	SunupCpa00751	Core
SG0000756	6	6	G20Cpa00756	T3Cpa00764	T5Cpa00761	ZihuiCpa00753	SunsetCpa00768	SunupCpa00752	Core
SG0000757	6	6	G20Cpa00757	T3Cpa00766	T5Cpa00763	ZihuiCpa00754	SunsetCpa00769	SunupCpa00754	Core
SG0000758	6	6	G20Cpa00758	T3Cpa00767	T5Cpa00764	ZihuiCpa00755	SunsetCpa00770	SunupCpa00756	Core
SG0000759	6	6	G20Cpa00759	T3Cpa00768	T5Cpa00765	ZihuiCpa00756	SunsetCpa00771	SunupCpa00757	Core
SG0000760	6	6	G20Cpa00760	T3Cpa00769	T5Cpa00766	ZihuiCpa00757	SunsetCpa00772	SunupCpa00758	Core
SG0000761	6	6	G20Cpa00761	T3Cpa00770	T5Cpa00767	ZihuiCpa00758	SunsetCpa00773	SunupCpa00759	Core
SG0000762	6	6	G20Cpa00762	T3Cpa00771	T5Cpa00768	ZihuiCpa00759	SunsetCpa00774	SunupCpa00760	Core
SG0000763	6	6	G20Cpa00763	T3Cpa00772	T5Cpa00769	ZihuiCpa00760	SunsetCpa00775	SunupCpa00761	Core
SG0000764	6	6	G20Cpa00764	T3Cpa00773	T5Cpa00770	ZihuiCpa00761	SunsetCpa00776	SunupCpa00762	Core
SG0000765	6	6	G20Cpa00765	T3Cpa00774	T5Cpa00771	ZihuiCpa00762	SunsetCpa00777	SunupCpa00763	Core
SG0000766	6	8	G20Cpa00766	T3Cpa00775	T5Cpa00772	ZihuiCpa00763	SunsetCpa00778,SunsetCpa00779	SunupCpa00765,SunupCpa00764	Core
SG0000767	6	6	G20Cpa00767	T3Cpa00776	T5Cpa00773	ZihuiCpa00764	SunsetCpa00780	SunupCpa00766	Core
SG0000768	6	6	G20Cpa00768	T3Cpa00777	T5Cpa00774	ZihuiCpa00765	SunsetCpa00781	SunupCpa00767	Core
SG0000769	6	6	G20Cpa00769	T3Cpa00778	T5Cpa00775	ZihuiCpa00766	SunsetCpa00782	SunupCpa00768	Core
SG0000770	6	6	G20Cpa00770	T3Cpa00779	T5Cpa00776	ZihuiCpa00767	SunsetCpa00783	SunupCpa00769	Core
SG0000771	6	6	G20Cpa00771	T3Cpa00780	T5Cpa00777	ZihuiCpa00768	SunsetCpa00784	SunupCpa00770	Core
SG0000772	6	6	G20Cpa00772	T3Cpa00781	T5Cpa00778	ZihuiCpa00769	SunsetCpa00785	SunupCpa00771	Core
SG0000773	6	6	G20Cpa00773	T3Cpa00782	T5Cpa00779	ZihuiCpa00770	SunsetCpa00786	SunupCpa00772	Core
SG0000774	6	6	G20Cpa00774	T3Cpa00783	T5Cpa00780	ZihuiCpa00771	SunsetCpa00787	SunupCpa00773	Core
SG0000775	6	6	G20Cpa00775	T3Cpa00784	T5Cpa00781	ZihuiCpa00772	SunsetCpa00788	SunupCpa00774	Core
SG0000776	6	6	G20Cpa00776	T3Cpa00785	T5Cpa00782	ZihuiCpa00773	SunsetCpa00789	SunupCpa00775	Core
SG0000777	6	6	G20Cpa00777	T3Cpa00786	T5Cpa00783	ZihuiCpa00774	SunsetCpa00790	SunupCpa00776	Core
SG0000778	6	6	G20Cpa00778	T3Cpa00787	T5Cpa00784	ZihuiCpa00775	SunsetCpa00791	SunupCpa00777	Core
SG0000779	6	6	G20Cpa00779	T3Cpa00788	T5Cpa00785	ZihuiCpa00776	SunsetCpa00792	SunupCpa00778	Core
SG0000780	6	6	G20Cpa00780	T3Cpa00789	T5Cpa00786	ZihuiCpa00777	SunsetCpa00793	SunupCpa00779	Core
SG0000781	6	6	G20Cpa00781	T3Cpa00790	T5Cpa00787	ZihuiCpa00778	SunsetCpa00794	SunupCpa00780	Core
SG0000782	6	6	G20Cpa00782	T3Cpa00791	T5Cpa00788	ZihuiCpa00779	SunsetCpa00795	SunupCpa00781	Core
SG0000783	6	6	G20Cpa00783	T3Cpa00792	T5Cpa00789	ZihuiCpa00780	SunsetCpa00796	SunupCpa00782	Core
SG0000784	5	5	G20Cpa00784	-	T5Cpa00790	ZihuiCpa00781	SunsetCpa00797	SunupCpa00783	Dispensable
SG0000785	6	6	G20Cpa00785	T3Cpa00793	T5Cpa00791	ZihuiCpa00782	SunsetCpa00798	SunupCpa00784	Core
SG0000786	6	6	G20Cpa00786	T3Cpa00794	T5Cpa00792	ZihuiCpa00783	SunsetCpa00799	SunupCpa00785	Core
SG0000787	6	6	G20Cpa00787	T3Cpa00795	T5Cpa00793	ZihuiCpa00784	SunsetCpa00800	SunupCpa00786	Core
SG0000788	6	6	G20Cpa00788	T3Cpa00796	T5Cpa00794	ZihuiCpa00785	SunsetCpa00801	SunupCpa00787	Core
SG0000789	6	6	G20Cpa00789	T3Cpa00797	T5Cpa00795	ZihuiCpa00786	SunsetCpa00802	SunupCpa00788	Core
SG0000790	6	6	G20Cpa00790	T3Cpa00798	T5Cpa00796	ZihuiCpa00787	SunsetCpa00803	SunupCpa00789	Core
SG0000791	6	6	G20Cpa00791	T3Cpa00799	T5Cpa00797	ZihuiCpa00788	SunsetCpa00804	SunupCpa00790	Core
SG0000792	6	6	G20Cpa00792	T3Cpa00800	T5Cpa00798	ZihuiCpa00789	SunsetCpa00805	SunupCpa00791	Core
SG0000793	6	6	G20Cpa00793	T3Cpa00801	T5Cpa00799	ZihuiCpa00790	SunsetCpa00806	SunupCpa00792	Core
SG0000794	6	6	G20Cpa00794	T3Cpa00802	T5Cpa00800	ZihuiCpa00791	SunsetCpa00807	SunupCpa00793	Core
SG0000795	6	6	G20Cpa00795	T3Cpa00803	T5Cpa00801	ZihuiCpa00793	SunsetCpa00808	SunupCpa00794	Core
SG0000796	6	6	G20Cpa00796	T3Cpa00804	T5Cpa00802	ZihuiCpa00794	SunsetCpa00809	SunupCpa00795	Core
SG0000797	6	6	G20Cpa00797	T3Cpa00805	T5Cpa00803	ZihuiCpa00795	SunsetCpa00810	SunupCpa00796	Core
SG0000798	6	6	G20Cpa00798	T3Cpa00806	T5Cpa00804	ZihuiCpa00796	SunsetCpa00811	SunupCpa00797	Core
SG0000799	6	6	G20Cpa00799	T3Cpa00807	T5Cpa00805	ZihuiCpa00797	SunsetCpa00812	SunupCpa00798	Core
SG0000800	6	6	G20Cpa00800	T3Cpa00808	T5Cpa00806	ZihuiCpa00798	SunsetCpa00813	SunupCpa00799	Core
SG0000801	6	6	G20Cpa00801	T3Cpa00809	T5Cpa00807	ZihuiCpa00799	SunsetCpa00814	SunupCpa00800	Core
SG0000802	6	6	G20Cpa00802	T3Cpa00810	T5Cpa00808	ZihuiCpa00800	SunsetCpa00815	SunupCpa00801	Core
SG0000803	6	6	G20Cpa00803	T3Cpa00811	T5Cpa00809	ZihuiCpa00801	SunsetCpa00816	SunupCpa00802	Core
SG0000804	6	6	G20Cpa00804	T3Cpa00812	T5Cpa00810	ZihuiCpa00802	SunsetCpa00817	SunupCpa00803	Core
SG0000805	6	6	G20Cpa00805	T3Cpa00813	T5Cpa00811	ZihuiCpa00803	SunsetCpa00818	SunupCpa00804	Core
SG0000806	6	6	G20Cpa00806	T3Cpa00814	T5Cpa00812	ZihuiCpa00804	SunsetCpa00819	SunupCpa00805	Core
SG0000807	6	6	G20Cpa00807	T3Cpa00816	T5Cpa00814	ZihuiCpa00807	SunsetCpa00821	SunupCpa00807	Core
SG0000808	6	6	G20Cpa00808	T3Cpa00817	T5Cpa00815	ZihuiCpa00808	SunsetCpa00822	SunupCpa00808	Core
SG0000809	6	6	G20Cpa00809	T3Cpa00818	T5Cpa00816	ZihuiCpa00809	SunsetCpa00823	SunupCpa00809	Core
SG0000810	6	6	G20Cpa00810	T3Cpa00819	T5Cpa00817	ZihuiCpa00810	SunsetCpa00824	SunupCpa00810	Core
SG0000811	6	6	G20Cpa00811	T3Cpa00820	T5Cpa00818	ZihuiCpa00811	SunsetCpa00825	SunupCpa00811	Core
SG0000812	6	6	G20Cpa00812	T3Cpa00821	T5Cpa00819	ZihuiCpa00812	SunsetCpa00826	SunupCpa00812	Core
SG0000813	6	6	G20Cpa00813	T3Cpa00822	T5Cpa00820	ZihuiCpa00813	SunsetCpa00827	SunupCpa00813	Core
SG0000814	6	6	G20Cpa00814	T3Cpa00823	T5Cpa00821	ZihuiCpa00814	SunsetCpa00828	SunupCpa00814	Core
SG0000815	6	6	G20Cpa00815	T3Cpa00824	T5Cpa00822	ZihuiCpa00815	SunsetCpa00829	SunupCpa00815	Core
SG0000816	6	6	G20Cpa00816	T3Cpa00825	T5Cpa00823	ZihuiCpa00816	SunsetCpa00830	SunupCpa00816	Core
SG0000817	6	6	G20Cpa00817	T3Cpa00826	T5Cpa00824	ZihuiCpa00817	SunsetCpa00831	SunupCpa00817	Core
SG0000818	6	6	G20Cpa00818	T3Cpa00827	T5Cpa00825	ZihuiCpa00818	SunsetCpa00832	SunupCpa00818	Core
SG0000819	6	6	G20Cpa00819	T3Cpa00828	T5Cpa00826	ZihuiCpa00819	SunsetCpa00833	SunupCpa00819	Core
SG0000820	6	6	G20Cpa00820	T3Cpa00829	T5Cpa00830	ZihuiCpa00820	SunsetCpa00834	SunupCpa00820	Core
SG0000821	6	6	G20Cpa00821	T3Cpa00830	T5Cpa00831	ZihuiCpa00821	SunsetCpa00835	SunupCpa00821	Core
SG0000822	6	6	G20Cpa00822	T3Cpa00831	T5Cpa00832	ZihuiCpa00822	SunsetCpa00836	SunupCpa00822	Core
SG0000823	6	6	G20Cpa00823	T3Cpa00832	T5Cpa00833	ZihuiCpa00823	SunsetCpa00837	SunupCpa00823	Core
SG0000824	6	6	G20Cpa00824	T3Cpa00833	T5Cpa00834	ZihuiCpa00824	SunsetCpa00838	SunupCpa00824	Core
SG0000825	6	6	G20Cpa00825	T3Cpa00834	T5Cpa00835	ZihuiCpa00825	SunsetCpa00839	SunupCpa00825	Core
SG0000826	6	6	G20Cpa00826	T3Cpa00835	T5Cpa00836	ZihuiCpa00826	SunsetCpa00840	SunupCpa00826	Core
SG0000827	6	6	G20Cpa00827	T3Cpa00836	T5Cpa00837	ZihuiCpa00827	SunsetCpa00841	SunupCpa00827	Core
SG0000828	6	6	G20Cpa00828	T3Cpa00837	T5Cpa00838	ZihuiCpa00829	SunsetCpa00842	SunupCpa00828	Core
SG0000829	6	6	G20Cpa00829	T3Cpa00838	T5Cpa00839	ZihuiCpa00830	SunsetCpa00843	SunupCpa00829	Core
SG0000830	6	6	G20Cpa00830	T3Cpa00839	T5Cpa00840	ZihuiCpa00831	SunsetCpa00844	SunupCpa00830	Core
SG0000831	6	6	G20Cpa00831	T3Cpa00840	T5Cpa00841	ZihuiCpa00832	SunsetCpa00845	SunupCpa00831	Core
SG0000832	1	1	G20Cpa00832	-	-	-	-	-	Private
SG0000833	6	6	G20Cpa00833	T3Cpa00842	T5Cpa00843	ZihuiCpa00834	SunsetCpa00847	SunupCpa00833	Core
SG0000834	6	6	G20Cpa00834	T3Cpa00843	T5Cpa00844	ZihuiCpa00835	SunsetCpa00848	SunupCpa00834	Core
SG0000835	6	6	G20Cpa00835	T3Cpa00844	T5Cpa00845	ZihuiCpa00836	SunsetCpa00849	SunupCpa00835	Core
SG0000836	6	6	G20Cpa00836	T3Cpa00845	T5Cpa00846	ZihuiCpa00837	SunsetCpa00850	SunupCpa00836	Core
SG0000837	6	6	G20Cpa00837	T3Cpa00846	T5Cpa00847	ZihuiCpa00838	SunsetCpa00851	SunupCpa00837	Core
SG0000838	6	7	G20Cpa00838	T3Cpa00847	T5Cpa00848,T5Cpa00849	ZihuiCpa00839	SunsetCpa00852	SunupCpa00838	Core
SG0000839	6	6	G20Cpa00839	T3Cpa00848	T5Cpa00850	ZihuiCpa00840	SunsetCpa00853	SunupCpa00839	Core
SG0000840	6	6	G20Cpa00840	T3Cpa00849	T5Cpa00851	ZihuiCpa00841	SunsetCpa00854	SunupCpa00840	Core
SG0000841	6	6	G20Cpa00841	T3Cpa00850	T5Cpa00852	ZihuiCpa00842	SunsetCpa00855	SunupCpa00841	Core
SG0000842	6	6	G20Cpa00842	T3Cpa00851	T5Cpa00853	ZihuiCpa00843	SunsetCpa00856	SunupCpa00842	Core
SG0000843	6	6	G20Cpa00843	T3Cpa00852	T5Cpa00854	ZihuiCpa00844	SunsetCpa00857	SunupCpa00843	Core
SG0000844	6	6	G20Cpa00844	T3Cpa00853	T5Cpa00855	ZihuiCpa00845	SunsetCpa00858	SunupCpa00844	Core
SG0000845	6	6	G20Cpa00845	T3Cpa00854	T5Cpa00856	ZihuiCpa00846	SunsetCpa00859	SunupCpa00845	Core
SG0000846	6	6	G20Cpa00846	T3Cpa00855	T5Cpa00857	ZihuiCpa00847	SunsetCpa00860	SunupCpa00846	Core
SG0000847	6	6	G20Cpa00847	T3Cpa00856	T5Cpa00858	ZihuiCpa00848	SunsetCpa00861	SunupCpa00847	Core
SG0000848	6	6	G20Cpa00848	T3Cpa00857	T5Cpa00859	ZihuiCpa00849	SunsetCpa00862	SunupCpa00848	Core
SG0000849	6	6	G20Cpa00849	T3Cpa00858	T5Cpa00860	ZihuiCpa00850	SunsetCpa00863	SunupCpa00849	Core
SG0000850	6	6	G20Cpa00850	T3Cpa00859	T5Cpa00861	ZihuiCpa00851	SunsetCpa00864	SunupCpa00850	Core
SG0000851	6	6	G20Cpa00851	T3Cpa00860	T5Cpa00862	ZihuiCpa00852	SunsetCpa00866	SunupCpa00852	Core
SG0000852	6	6	G20Cpa00852	T3Cpa00861	T5Cpa00863	ZihuiCpa00853	SunsetCpa00867	SunupCpa00853	Core
SG0000853	6	6	G20Cpa00853	T3Cpa00862	T5Cpa00864	ZihuiCpa00854	SunsetCpa00868	SunupCpa00854	Core
SG0000854	6	6	G20Cpa00854	T3Cpa00863	T5Cpa00865	ZihuiCpa00855	SunsetCpa00869	SunupCpa00855	Core
SG0000855	6	6	G20Cpa00855	T3Cpa00864	T5Cpa00866	ZihuiCpa00856	SunsetCpa00870	SunupCpa00856	Core
SG0000856	6	6	G20Cpa00856	T3Cpa00865	T5Cpa00867	ZihuiCpa00857	SunsetCpa00871	SunupCpa00857	Core
SG0000857	6	6	G20Cpa00857	T3Cpa00866	T5Cpa00868	ZihuiCpa00858	SunsetCpa00872	SunupCpa00858	Core
SG0000858	6	6	G20Cpa00858	T3Cpa00867	T5Cpa00869	ZihuiCpa00859	SunsetCpa00873	SunupCpa00859	Core
SG0000859	6	6	G20Cpa00859	T3Cpa00868	T5Cpa00870	ZihuiCpa00860	SunsetCpa00874	SunupCpa00860	Core
SG0000860	6	6	G20Cpa00860	T3Cpa00869	T5Cpa00871	ZihuiCpa00861	SunsetCpa00875	SunupCpa00861	Core
SG0000861	6	6	G20Cpa00861	T3Cpa00870	T5Cpa00872	ZihuiCpa00862	SunsetCpa00876	SunupCpa00862	Core
SG0000862	6	6	G20Cpa00862	T3Cpa00871	T5Cpa00873	ZihuiCpa00863	SunsetCpa00877	SunupCpa00863	Core
SG0000863	6	6	G20Cpa00863	T3Cpa00872	T5Cpa00874	ZihuiCpa00864	SunsetCpa00878	SunupCpa00864	Core
SG0000864	6	6	G20Cpa00864	T3Cpa00873	T5Cpa00875	ZihuiCpa00865	SunsetCpa00879	SunupCpa00865	Core
SG0000865	6	6	G20Cpa00865	T3Cpa00874	T5Cpa00876	ZihuiCpa00866	SunsetCpa00880	SunupCpa00866	Core
SG0000866	6	6	G20Cpa00866	T3Cpa00875	T5Cpa00877	ZihuiCpa00867	SunsetCpa00881	SunupCpa00867	Core
SG0000867	6	6	G20Cpa00867	T3Cpa00876	T5Cpa00878	ZihuiCpa00868	SunsetCpa00882	SunupCpa00868	Core
SG0000868	6	6	G20Cpa00868	T3Cpa00877	T5Cpa00879	ZihuiCpa00869	SunsetCpa00883	SunupCpa00869	Core
SG0000869	6	6	G20Cpa00869	T3Cpa00878	T5Cpa00880	ZihuiCpa00870	SunsetCpa00884	SunupCpa00870	Core
SG0000870	6	6	G20Cpa00870	T3Cpa00879	T5Cpa00881	ZihuiCpa00871	SunsetCpa00885	SunupCpa00871	Core
SG0000871	6	6	G20Cpa00871	T3Cpa00880	T5Cpa00882	ZihuiCpa00872	SunsetCpa00886	SunupCpa00872	Core
SG0000872	6	6	G20Cpa00872	T3Cpa00881	T5Cpa00883	ZihuiCpa00873	SunsetCpa00887	SunupCpa00873	Core
SG0000873	6	6	G20Cpa00873	T3Cpa00882	T5Cpa00884	ZihuiCpa00874	SunsetCpa00888	SunupCpa00874	Core
SG0000874	6	6	G20Cpa00874	T3Cpa00883	T5Cpa00885	ZihuiCpa00875	SunsetCpa00889	SunupCpa00875	Core
SG0000875	6	6	G20Cpa00875	T3Cpa00884	T5Cpa00886	ZihuiCpa00876	SunsetCpa00890	SunupCpa00876	Core
SG0000876	6	6	G20Cpa00876	T3Cpa00885	T5Cpa00887	ZihuiCpa00877	SunsetCpa00891	SunupCpa00877	Core
SG0000877	4	4	G20Cpa00877	-	T5Cpa00888	ZihuiCpa00879	-	SunupCpa00878	Dispensable
SG0000878	5	5	G20Cpa00878	-	T5Cpa00889	ZihuiCpa00880	SunsetCpa00893	SunupCpa00879	Dispensable
SG0000879	1	1	G20Cpa00879	-	-	-	-	-	Private
SG0000880	6	6	G20Cpa00880	T3Cpa00886	T5Cpa00890	ZihuiCpa00881	SunsetCpa00894	SunupCpa00880	Core
SG0000881	6	6	G20Cpa00881	T3Cpa00887	T5Cpa00891	ZihuiCpa00882	SunsetCpa00895	SunupCpa00881	Core
SG0000882	6	6	G20Cpa00882	T3Cpa00888	T5Cpa00892	ZihuiCpa00883	SunsetCpa00896	SunupCpa00882	Core
SG0000883	6	6	G20Cpa00883	T3Cpa00889	T5Cpa00893	ZihuiCpa00884	SunsetCpa00897	SunupCpa00883	Core
SG0000884	6	6	G20Cpa00884	T3Cpa00890	T5Cpa00894	ZihuiCpa00885	SunsetCpa00898	SunupCpa00884	Core
SG0000885	6	6	G20Cpa00885	T3Cpa00891	T5Cpa00895	ZihuiCpa00886	SunsetCpa00899	SunupCpa00885	Core
SG0000886	5	5	G20Cpa00886	T3Cpa00892	T5Cpa00896	ZihuiCpa00887	-	SunupCpa00886	Dispensable
SG0000887	6	6	G20Cpa00887	T3Cpa00893	T5Cpa00897	ZihuiCpa00888	SunsetCpa00900	SunupCpa00887	Core
SG0000888	6	6	G20Cpa00888	T3Cpa00894	T5Cpa00898	ZihuiCpa00889	SunsetCpa00901	SunupCpa00888	Core
SG0000889	6	6	G20Cpa00889	T3Cpa00895	T5Cpa00899	ZihuiCpa00890	SunsetCpa00902	SunupCpa00889	Core
SG0000890	6	6	G20Cpa00890	T3Cpa00896	T5Cpa00900	ZihuiCpa00891	SunsetCpa00903	SunupCpa00890	Core
SG0000891	6	6	G20Cpa00891	T3Cpa00897	T5Cpa00901	ZihuiCpa00892	SunsetCpa00904	SunupCpa00891	Core
SG0000892	6	6	G20Cpa00892	T3Cpa00898	T5Cpa00902	ZihuiCpa00893	SunsetCpa00905	SunupCpa00892	Core
SG0000893	6	6	G20Cpa00893	T3Cpa00899	T5Cpa00903	ZihuiCpa00894	SunsetCpa00906	SunupCpa00893	Core
SG0000894	6	6	G20Cpa00894	T3Cpa00900	T5Cpa00904	ZihuiCpa00895	SunsetCpa00907	SunupCpa00894	Core
SG0000895	5	5	G20Cpa00895	T3Cpa00901	T5Cpa00905	-	SunsetCpa00908	SunupCpa00895	Dispensable
SG0000896	6	6	G20Cpa00896	T3Cpa00902	T5Cpa00906	ZihuiCpa00896	SunsetCpa00909	SunupCpa00896	Core
SG0000897	6	6	G20Cpa00897	T3Cpa00903	T5Cpa00907	ZihuiCpa00897	SunsetCpa00910	SunupCpa00897	Core
SG0000898	6	6	G20Cpa00898	T3Cpa00904	T5Cpa00908	ZihuiCpa00898	SunsetCpa00911	SunupCpa00899	Core
SG0000899	6	6	G20Cpa00899	T3Cpa00905	T5Cpa00909	ZihuiCpa00899	SunsetCpa00912	SunupCpa00898	Core
SG0000900	6	6	G20Cpa00900	T3Cpa00906	T5Cpa00910	ZihuiCpa00900	SunsetCpa00913	SunupCpa00900	Core
SG0000901	6	6	G20Cpa00901	T3Cpa00907	T5Cpa00911	ZihuiCpa00901	SunsetCpa00914	SunupCpa00901	Core
SG0000902	6	6	G20Cpa00902	T3Cpa00908	T5Cpa00912	ZihuiCpa00902	SunsetCpa00915	SunupCpa00902	Core
SG0000903	6	6	G20Cpa00903	T3Cpa00909	T5Cpa00913	ZihuiCpa00903	SunsetCpa00916	SunupCpa00903	Core
SG0000904	6	6	G20Cpa00904	T3Cpa00910	T5Cpa00914	ZihuiCpa00904	SunsetCpa00917	SunupCpa00904	Core
SG0000905	6	6	G20Cpa00905	T3Cpa00911	T5Cpa00915	ZihuiCpa00905	SunsetCpa00918	SunupCpa00905	Core
SG0000906	6	6	G20Cpa00906	T3Cpa00912	T5Cpa00916	ZihuiCpa00906	SunsetCpa00919	SunupCpa00906	Core
SG0000907	6	6	G20Cpa00907	T3Cpa00913	T5Cpa00917	ZihuiCpa00907	SunsetCpa00920	SunupCpa00907	Core
SG0000908	6	6	G20Cpa00908	T3Cpa00914	T5Cpa00918	ZihuiCpa00908	SunsetCpa00921	SunupCpa00908	Core
SG0000909	6	6	G20Cpa00909	T3Cpa00915	T5Cpa00919	ZihuiCpa00909	SunsetCpa00922	SunupCpa00909	Core
SG0000910	6	6	G20Cpa00910	T3Cpa00916	T5Cpa00920	ZihuiCpa00910	SunsetCpa00923	SunupCpa00910	Core
SG0000911	6	6	G20Cpa00911	T3Cpa00917	T5Cpa00921	ZihuiCpa00911	SunsetCpa00924	SunupCpa00911	Core
SG0000912	6	6	G20Cpa00912	T3Cpa00918	T5Cpa00922	ZihuiCpa00912	SunsetCpa00925	SunupCpa00912	Core
SG0000913	6	6	G20Cpa00913	T3Cpa00919	T5Cpa00923	ZihuiCpa00913	SunsetCpa00926	SunupCpa00913	Core
SG0000914	6	6	G20Cpa00914	T3Cpa00920	T5Cpa00924	ZihuiCpa00914	SunsetCpa00927	SunupCpa00914	Core
SG0000915	6	6	G20Cpa00915	T3Cpa00921	T5Cpa00925	ZihuiCpa00915	SunsetCpa00928	SunupCpa00915	Core
SG0000916	6	6	G20Cpa00916	T3Cpa00922	T5Cpa00926	ZihuiCpa00916	SunsetCpa00929	SunupCpa00916	Core
SG0000917	6	6	G20Cpa00917	T3Cpa00923	T5Cpa00927	ZihuiCpa00917	SunsetCpa00930	SunupCpa00917	Core
SG0000918	6	6	G20Cpa00918	T3Cpa00924	T5Cpa00928	ZihuiCpa00918	SunsetCpa00931	SunupCpa00918	Core
SG0000919	6	6	G20Cpa00919	T3Cpa00925	T5Cpa00929	ZihuiCpa00919	SunsetCpa00933	SunupCpa00919	Core
SG0000920	6	6	G20Cpa00920	T3Cpa00926	T5Cpa00930	ZihuiCpa00920	SunsetCpa00934	SunupCpa00920	Core
SG0000921	6	6	G20Cpa00921	T3Cpa00927	T5Cpa00931	ZihuiCpa00921	SunsetCpa00935	SunupCpa00921	Core
SG0000922	6	6	G20Cpa00922	T3Cpa00928	T5Cpa00932	ZihuiCpa00922	SunsetCpa00936	SunupCpa00922	Core
SG0000923	6	6	G20Cpa00923	T3Cpa00929	T5Cpa00933	ZihuiCpa00923	SunsetCpa00937	SunupCpa00923	Core
SG0000924	6	6	G20Cpa00924	T3Cpa00930	T5Cpa00934	ZihuiCpa00924	SunsetCpa00938	SunupCpa00924	Core
SG0000925	6	6	G20Cpa00925	T3Cpa00931	T5Cpa00935	ZihuiCpa00925	SunsetCpa00939	SunupCpa00925	Core
SG0000926	6	6	G20Cpa00926	T3Cpa00932	T5Cpa00936	ZihuiCpa00926	SunsetCpa00940	SunupCpa00926	Core
SG0000927	6	6	G20Cpa00927	T3Cpa00933	T5Cpa00937	ZihuiCpa00927	SunsetCpa00941	SunupCpa00927	Core
SG0000928	6	6	G20Cpa00928	T3Cpa00934	T5Cpa00938	ZihuiCpa00928	SunsetCpa00942	SunupCpa00928	Core
SG0000929	6	6	G20Cpa00929	T3Cpa00935	T5Cpa00939	ZihuiCpa00929	SunsetCpa00943	SunupCpa00929	Core
SG0000930	6	6	G20Cpa00930	T3Cpa00936	T5Cpa00940	ZihuiCpa00930	SunsetCpa00944	SunupCpa00930	Core
SG0000931	6	6	G20Cpa00931	T3Cpa00937	T5Cpa00941	ZihuiCpa00931	SunsetCpa00945	SunupCpa00931	Core
SG0000932	6	6	G20Cpa00932	T3Cpa00938	T5Cpa00942	ZihuiCpa00932	SunsetCpa00946	SunupCpa00932	Core
SG0000933	6	7	G20Cpa00933	T3Cpa00939	T5Cpa00943	ZihuiCpa00933,ZihuiCpa00934	SunsetCpa00947	SunupCpa00933	Core
SG0000934	6	6	G20Cpa00934	T3Cpa00940	T5Cpa00944	ZihuiCpa00935	SunsetCpa00948	SunupCpa00934	Core
SG0000935	6	6	G20Cpa00935	T3Cpa00941	T5Cpa00945	ZihuiCpa00936	SunsetCpa00949	SunupCpa00935	Core
SG0000936	6	6	G20Cpa00936	T3Cpa00942	T5Cpa00946	ZihuiCpa00937	SunsetCpa00950	SunupCpa00936	Core
SG0000937	6	6	G20Cpa00937	T3Cpa00943	T5Cpa00947	ZihuiCpa00938	SunsetCpa00951	SunupCpa00937	Core
SG0000938	6	6	G20Cpa00938	T3Cpa00944	T5Cpa00948	ZihuiCpa00939	SunsetCpa00952	SunupCpa00938	Core
SG0000939	6	6	G20Cpa00939	T3Cpa00945	T5Cpa00949	ZihuiCpa00940	SunsetCpa00953	SunupCpa00939	Core
SG0000940	6	6	G20Cpa00940	T3Cpa00946	T5Cpa00950	ZihuiCpa00941	SunsetCpa00954	SunupCpa00940	Core
SG0000941	6	6	G20Cpa00941	T3Cpa00947	T5Cpa00951	ZihuiCpa00942	SunsetCpa00955	SunupCpa00941	Core
SG0000942	6	6	G20Cpa00942	T3Cpa00948	T5Cpa00952	ZihuiCpa00943	SunsetCpa00956	SunupCpa00942	Core
SG0000943	6	6	G20Cpa00943	T3Cpa00949	T5Cpa00953	ZihuiCpa00944	SunsetCpa00957	SunupCpa00943	Core
SG0000944	6	8	G20Cpa00944	T3Cpa00950,T3Cpa00951	T5Cpa00954,T5Cpa00956	ZihuiCpa00945	SunsetCpa00958	SunupCpa00944	Core
SG0000945	6	6	G20Cpa00945	T3Cpa00956	T5Cpa00961	ZihuiCpa00950	SunsetCpa00963	SunupCpa00949	Core
SG0000946	6	6	G20Cpa00946	T3Cpa00958	T5Cpa00963	ZihuiCpa00952	SunsetCpa00965	SunupCpa00951	Core
SG0000947	6	6	G20Cpa00947	T3Cpa00959	T5Cpa00964	ZihuiCpa00953	SunsetCpa00966	SunupCpa00952	Core
SG0000948	6	6	G20Cpa00948	T3Cpa00960	T5Cpa00965	ZihuiCpa00954	SunsetCpa00967	SunupCpa00953	Core
SG0000949	6	6	G20Cpa00949	T3Cpa00961	T5Cpa00966	ZihuiCpa00955	SunsetCpa00968	SunupCpa00954	Core
SG0000950	6	6	G20Cpa00950	T3Cpa00962	T5Cpa00967	ZihuiCpa00956	SunsetCpa00969	SunupCpa00955	Core
SG0000951	6	6	G20Cpa00951	T3Cpa00963	T5Cpa00968	ZihuiCpa00957	SunsetCpa00970	SunupCpa00956	Core
SG0000952	6	6	G20Cpa00952	T3Cpa00964	T5Cpa00969	ZihuiCpa00958	SunsetCpa00971	SunupCpa00957	Core
SG0000953	6	6	G20Cpa00953	T3Cpa00965	T5Cpa00970	ZihuiCpa00959	SunsetCpa00972	SunupCpa00958	Core
SG0000954	6	6	G20Cpa00954	T3Cpa00966	T5Cpa00972	ZihuiCpa00960	SunsetCpa00973	SunupCpa00959	Core
SG0000955	6	6	G20Cpa00955	T3Cpa00967	T5Cpa00973	ZihuiCpa00961	SunsetCpa00974	SunupCpa00960	Core
SG0000956	6	6	G20Cpa00956	T3Cpa00968	T5Cpa00974	ZihuiCpa00962	SunsetCpa00975	SunupCpa00961	Core
SG0000957	6	6	G20Cpa00957	T3Cpa00969	T5Cpa00975	ZihuiCpa00963	SunsetCpa00976	SunupCpa00962	Core
SG0000958	6	6	G20Cpa00958	T3Cpa00970	T5Cpa00976	ZihuiCpa00964	SunsetCpa00977	SunupCpa00963	Core
SG0000959	6	6	G20Cpa00959	T3Cpa00971	T5Cpa00977	ZihuiCpa00965	SunsetCpa00978	SunupCpa00964	Core
SG0000960	6	6	G20Cpa00960	T3Cpa00972	T5Cpa00978	ZihuiCpa00966	SunsetCpa00979	SunupCpa00965	Core
SG0000961	2	2	G20Cpa00961	-	-	-	-	SunupCpa00966	Dispensable
SG0000962	6	6	G20Cpa00962	T3Cpa00973	T5Cpa00979	ZihuiCpa00967	SunsetCpa00980	SunupCpa00967	Core
SG0000963	6	6	G20Cpa00963	T3Cpa00974	T5Cpa00980	ZihuiCpa00968	SunsetCpa00981	SunupCpa00968	Core
SG0000964	6	6	G20Cpa00964	T3Cpa00975	T5Cpa00981	ZihuiCpa00969	SunsetCpa00982	SunupCpa00969	Core
SG0000965	6	6	G20Cpa00965	T3Cpa00976	T5Cpa00982	ZihuiCpa00970	SunsetCpa00983	SunupCpa00970	Core
SG0000966	6	6	G20Cpa00966	T3Cpa00977	T5Cpa00983	ZihuiCpa00971	SunsetCpa00984	SunupCpa00971	Core
SG0000967	6	6	G20Cpa00967	T3Cpa00978	T5Cpa00984	ZihuiCpa00972	SunsetCpa00985	SunupCpa00972	Core
SG0000968	6	6	G20Cpa00968	T3Cpa00979	T5Cpa00985	ZihuiCpa00973	SunsetCpa00986	SunupCpa00973	Core
SG0000969	6	6	G20Cpa00969	T3Cpa00980	T5Cpa00986	ZihuiCpa00974	SunsetCpa00987	SunupCpa00974	Core
SG0000970	6	6	G20Cpa00970	T3Cpa00981	T5Cpa00987	ZihuiCpa00975	SunsetCpa00988	SunupCpa00975	Core
SG0000971	6	6	G20Cpa00971	T3Cpa00982	T5Cpa00988	ZihuiCpa00976	SunsetCpa00989	SunupCpa00976	Core
SG0000972	6	6	G20Cpa00972	T3Cpa00983	T5Cpa00989	ZihuiCpa00977	SunsetCpa00990	SunupCpa00977	Core
SG0000973	6	6	G20Cpa00973	T3Cpa00984	T5Cpa00990	ZihuiCpa00978	SunsetCpa00991	SunupCpa00978	Core
SG0000974	6	6	G20Cpa00974	T3Cpa00985	T5Cpa00991	ZihuiCpa00979	SunsetCpa00992	SunupCpa00979	Core
SG0000975	4	4	G20Cpa00975	-	-	ZihuiCpa00980	SunsetCpa00993	SunupCpa00980	Dispensable
SG0000976	4	4	G20Cpa00976	-	T5Cpa00992	-	SunsetCpa00994	SunupCpa00981	Dispensable
SG0000977	6	6	G20Cpa00977	T3Cpa00986	T5Cpa00993	ZihuiCpa00981	SunsetCpa00995	SunupCpa00982	Core
SG0000978	6	6	G20Cpa00978	T3Cpa00987	T5Cpa00995	ZihuiCpa00983	SunsetCpa00997	SunupCpa00984	Core
SG0000979	6	6	G20Cpa00979	T3Cpa00988	T5Cpa00996	ZihuiCpa00984	SunsetCpa00998	SunupCpa00985	Core
SG0000980	6	6	G20Cpa00980	T3Cpa00989	T5Cpa00997	ZihuiCpa00985	SunsetCpa00999	SunupCpa00986	Core
SG0000981	6	6	G20Cpa00981	T3Cpa00990	T5Cpa00998	ZihuiCpa00986	SunsetCpa01000	SunupCpa00987	Core
SG0000982	6	6	G20Cpa00982	T3Cpa00991	T5Cpa00999	ZihuiCpa00987	SunsetCpa01001	SunupCpa00988	Core
SG0000983	6	6	G20Cpa00983	T3Cpa00992	T5Cpa01000	ZihuiCpa00988	SunsetCpa01002	SunupCpa00989	Core
SG0000984	6	6	G20Cpa00984	T3Cpa00993	T5Cpa01001	ZihuiCpa00989	SunsetCpa01003	SunupCpa00990	Core
SG0000985	6	6	G20Cpa00985	T3Cpa00994	T5Cpa01002	ZihuiCpa00990	SunsetCpa01004	SunupCpa00991	Core
SG0000986	6	6	G20Cpa00986	T3Cpa00995	T5Cpa01003	ZihuiCpa00991	SunsetCpa01005	SunupCpa00992	Core
SG0000987	6	6	G20Cpa00987	T3Cpa00996	T5Cpa01004	ZihuiCpa00992	SunsetCpa01006	SunupCpa00993	Core
SG0000988	6	6	G20Cpa00988	T3Cpa00997	T5Cpa01005	ZihuiCpa00993	SunsetCpa01007	SunupCpa00994	Core
SG0000989	6	6	G20Cpa00989	T3Cpa00998	T5Cpa01006	ZihuiCpa00994	SunsetCpa01008	SunupCpa00995	Core
SG0000990	6	6	G20Cpa00990	T3Cpa00999	T5Cpa01007	ZihuiCpa00995	SunsetCpa01009	SunupCpa00996	Core
SG0000991	6	6	G20Cpa00991	T3Cpa01000	T5Cpa01008	ZihuiCpa00996	SunsetCpa01010	SunupCpa00997	Core
SG0000992	6	6	G20Cpa00992	T3Cpa01002	T5Cpa01010	ZihuiCpa00999	SunsetCpa01012	SunupCpa00998	Core
SG0000993	6	6	G20Cpa00993	T3Cpa01003	T5Cpa01011	ZihuiCpa01000	SunsetCpa01013	SunupCpa00999	Core
SG0000994	6	6	G20Cpa00994	T3Cpa01004	T5Cpa01012	ZihuiCpa01001	SunsetCpa01014	SunupCpa01000	Core
SG0000995	6	6	G20Cpa00995	T3Cpa01005	T5Cpa01013	ZihuiCpa01002	SunsetCpa01015	SunupCpa01001	Core
SG0000996	6	6	G20Cpa00996	T3Cpa01006	T5Cpa01014	ZihuiCpa01003	SunsetCpa01016	SunupCpa01002	Core
SG0000997	6	6	G20Cpa00997	T3Cpa01007	T5Cpa01015	ZihuiCpa01004	SunsetCpa01017	SunupCpa01003	Core
SG0000998	6	6	G20Cpa00998	T3Cpa01008	T5Cpa01016	ZihuiCpa01005	SunsetCpa01018	SunupCpa01004	Core
SG0000999	6	6	G20Cpa00999	T3Cpa01009	T5Cpa01017	ZihuiCpa01006	SunsetCpa01019	SunupCpa01005	Core
SG0001000	6	6	G20Cpa01000	T3Cpa01011	T5Cpa01019	ZihuiCpa01008	SunsetCpa01021	SunupCpa01007	Core
SG0001001	6	6	G20Cpa01001	T3Cpa01012	T5Cpa01020	ZihuiCpa01009	SunsetCpa01022	SunupCpa01008	Core
SG0001002	6	6	G20Cpa01002	T3Cpa01013	T5Cpa01021	ZihuiCpa01010	SunsetCpa01023	SunupCpa01009	Core
SG0001003	6	6	G20Cpa01003	T3Cpa01014	T5Cpa01022	ZihuiCpa01011	SunsetCpa01024	SunupCpa01010	Core
SG0001004	6	6	G20Cpa01004	T3Cpa01015	T5Cpa01023	ZihuiCpa01012	SunsetCpa01025	SunupCpa01011	Core
SG0001005	6	6	G20Cpa01005	T3Cpa01016	T5Cpa01024	ZihuiCpa01013	SunsetCpa01026	SunupCpa01012	Core
SG0001006	6	6	G20Cpa01006	T3Cpa01018	T5Cpa01025	ZihuiCpa01014	SunsetCpa01027	SunupCpa01013	Core
SG0001007	6	6	G20Cpa01007	T3Cpa01019	T5Cpa01026	ZihuiCpa01015	SunsetCpa01028	SunupCpa01014	Core
SG0001008	6	6	G20Cpa01008	T3Cpa01020	T5Cpa01027	ZihuiCpa01016	SunsetCpa01029	SunupCpa01015	Core
SG0001009	6	6	G20Cpa01009	T3Cpa01021	T5Cpa01028	ZihuiCpa01017	SunsetCpa01030	SunupCpa01016	Core
SG0001010	6	6	G20Cpa01010	T3Cpa01022	T5Cpa01029	ZihuiCpa01018	SunsetCpa01031	SunupCpa01017	Core
SG0001011	6	6	G20Cpa01011	T3Cpa01023	T5Cpa01030	ZihuiCpa01019	SunsetCpa01032	SunupCpa01018	Core
SG0001012	6	6	G20Cpa01012	T3Cpa01024	T5Cpa01031	ZihuiCpa01020	SunsetCpa01033	SunupCpa01019	Core
SG0001013	6	6	G20Cpa01013	T3Cpa01026	T5Cpa01033	ZihuiCpa01021	SunsetCpa01034	SunupCpa01020	Core
SG0001014	6	6	G20Cpa01014	T3Cpa01027	T5Cpa01034	ZihuiCpa01022	SunsetCpa01035	SunupCpa01021	Core
SG0001015	6	6	G20Cpa01015	T3Cpa01028	T5Cpa01035	ZihuiCpa01023	SunsetCpa01036	SunupCpa01022	Core
SG0001016	6	6	G20Cpa01016	T3Cpa01029	T5Cpa01036	ZihuiCpa01024	SunsetCpa01037	SunupCpa01023	Core
SG0001017	6	6	G20Cpa01017	T3Cpa01030	T5Cpa01037	ZihuiCpa01025	SunsetCpa01038	SunupCpa01024	Core
SG0001018	6	6	G20Cpa01018	T3Cpa01031	T5Cpa01038	ZihuiCpa01026	SunsetCpa01039	SunupCpa01025	Core
SG0001019	6	6	G20Cpa01019	T3Cpa01032	T5Cpa01039	ZihuiCpa01027	SunsetCpa01040	SunupCpa01026	Core
SG0001020	2	2	G20Cpa01020	-	-	ZihuiCpa01028	-	-	Dispensable
SG0001021	6	6	G20Cpa01021	T3Cpa01033	T5Cpa01040	ZihuiCpa01029	SunsetCpa01041	SunupCpa01027	Core
SG0001022	6	6	G20Cpa01022	T3Cpa01034	T5Cpa01041	ZihuiCpa01030	SunsetCpa01042	SunupCpa01029	Core
SG0001023	6	6	G20Cpa01023	T3Cpa01035	T5Cpa01042	ZihuiCpa01031	SunsetCpa01043	SunupCpa01030	Core
SG0001024	6	6	G20Cpa01024	T3Cpa01036	T5Cpa01043	ZihuiCpa01032	SunsetCpa01044	SunupCpa01031	Core
SG0001025	6	6	G20Cpa01025	T3Cpa01037	T5Cpa01044	ZihuiCpa01033	SunsetCpa01045	SunupCpa01032	Core
SG0001026	4	4	G20Cpa01026	-	T5Cpa01045	ZihuiCpa01034	-	SunupCpa01033	Dispensable
SG0001027	4	4	G20Cpa01027	-	T5Cpa01046	ZihuiCpa01035	-	SunupCpa01034	Dispensable
SG0001028	6	6	G20Cpa01028	T3Cpa01038	T5Cpa01047	ZihuiCpa01036	SunsetCpa01046	SunupCpa01035	Core
SG0001029	6	6	G20Cpa01029	T3Cpa01039	T5Cpa01048	ZihuiCpa01037	SunsetCpa01047	SunupCpa01036	Core
SG0001030	3	3	G20Cpa01030	T3Cpa01040	-	-	SunsetCpa01048	-	Dispensable
SG0001031	6	6	G20Cpa01031	T3Cpa01041	T5Cpa01049	ZihuiCpa01038	SunsetCpa01049	SunupCpa01037	Core
SG0001032	6	6	G20Cpa01032	T3Cpa01042	T5Cpa01050	ZihuiCpa01039	SunsetCpa01050	SunupCpa01038	Core
SG0001033	4	4	G20Cpa01033	T3Cpa01043	T5Cpa01051	ZihuiCpa01040	-	-	Dispensable
SG0001034	6	6	G20Cpa01034	T3Cpa01044	T5Cpa01052	ZihuiCpa01041	SunsetCpa01051	SunupCpa01039	Core
SG0001035	6	6	G20Cpa01035	T3Cpa01045	T5Cpa01053	ZihuiCpa01042	SunsetCpa01052	SunupCpa01040	Core
SG0001036	5	5	G20Cpa01036	T3Cpa01046	-	ZihuiCpa01044	SunsetCpa01053	SunupCpa01041	Dispensable
SG0001037	6	6	G20Cpa01037	T3Cpa01047	T5Cpa01055	ZihuiCpa01045	SunsetCpa01054	SunupCpa01042	Core
SG0001038	6	6	G20Cpa01038	T3Cpa01048	T5Cpa01056	ZihuiCpa01046	SunsetCpa01055	SunupCpa01043	Core
SG0001039	4	4	G20Cpa01039	T3Cpa01049	T5Cpa01057	ZihuiCpa01047	-	-	Dispensable
SG0001040	4	4	G20Cpa01040	-	T5Cpa01058	-	SunsetCpa01056	SunupCpa01044	Dispensable
SG0001041	6	6	G20Cpa01041	T3Cpa01050	T5Cpa01059	ZihuiCpa01049	SunsetCpa01057	SunupCpa01045	Core
SG0001042	6	6	G20Cpa01042	T3Cpa01051	T5Cpa01060	ZihuiCpa01050	SunsetCpa01058	SunupCpa01046	Core
SG0001043	3	3	G20Cpa01043	-	-	-	SunsetCpa01059	SunupCpa01047	Dispensable
SG0001044	6	6	G20Cpa01044	T3Cpa01052	T5Cpa01061	ZihuiCpa01051	SunsetCpa01060	SunupCpa01048	Core
SG0001045	6	6	G20Cpa01045	T3Cpa01053	T5Cpa01062	ZihuiCpa01052	SunsetCpa01061	SunupCpa01050	Core
SG0001046	6	6	G20Cpa01046	T3Cpa01054	T5Cpa01063	ZihuiCpa01053	SunsetCpa01062	SunupCpa01051	Core
SG0001047	6	6	G20Cpa01047	T3Cpa01055	T5Cpa01064	ZihuiCpa01054	SunsetCpa01063	SunupCpa01052	Core
SG0001048	6	6	G20Cpa01048	T3Cpa01056	T5Cpa01065	ZihuiCpa01055	SunsetCpa01064	SunupCpa01053	Core
SG0001049	6	6	G20Cpa01049	T3Cpa01057	T5Cpa01066	ZihuiCpa01056	SunsetCpa01065	SunupCpa01054	Core
SG0001050	6	6	G20Cpa01050	T3Cpa01058	T5Cpa01067	ZihuiCpa01057	SunsetCpa01066	SunupCpa01055	Core
SG0001051	6	6	G20Cpa01051	T3Cpa01059	T5Cpa01068	ZihuiCpa01058	SunsetCpa01067	SunupCpa01056	Core
SG0001052	6	6	G20Cpa01052	T3Cpa01060	T5Cpa01069	ZihuiCpa01059	SunsetCpa01068	SunupCpa01057	Core
SG0001053	6	6	G20Cpa01053	T3Cpa01061	T5Cpa01070	ZihuiCpa01060	SunsetCpa01069	SunupCpa01058	Core
SG0001054	6	6	G20Cpa01054	T3Cpa01062	T5Cpa01071	ZihuiCpa01061	SunsetCpa01070	SunupCpa01059	Core
SG0001055	5	5	G20Cpa01055	T3Cpa01063	T5Cpa01072	ZihuiCpa01062	-	SunupCpa01060	Dispensable
SG0001056	6	6	G20Cpa01056	T3Cpa01064	T5Cpa01073	ZihuiCpa01063	SunsetCpa01072	SunupCpa01061	Core
SG0001057	5	5	G20Cpa01057	-	T5Cpa01074	ZihuiCpa01064	SunsetCpa01073	SunupCpa01062	Dispensable
SG0001058	6	6	G20Cpa01058	T3Cpa01065	T5Cpa01076	ZihuiCpa01065	SunsetCpa01074	SunupCpa01064	Core
SG0001059	6	6	G20Cpa01059	T3Cpa01066	T5Cpa01077	ZihuiCpa01066	SunsetCpa01075	SunupCpa01065	Core
SG0001060	6	6	G20Cpa01060	T3Cpa01067	T5Cpa01078	ZihuiCpa01067	SunsetCpa01076	SunupCpa01066	Core
SG0001061	6	6	G20Cpa01061	T3Cpa01068	T5Cpa01079	ZihuiCpa01068	SunsetCpa01077	SunupCpa01067	Core
SG0001062	6	6	G20Cpa01062	T3Cpa01069	T5Cpa01080	ZihuiCpa01069	SunsetCpa01078	SunupCpa01068	Core
SG0001063	6	6	G20Cpa01063	T3Cpa01070	T5Cpa01081	ZihuiCpa01070	SunsetCpa01079	SunupCpa01069	Core
SG0001064	6	6	G20Cpa01064	T3Cpa01071	T5Cpa01082	ZihuiCpa01071	SunsetCpa01080	SunupCpa01070	Core
SG0001065	6	6	G20Cpa01065	T3Cpa01072	T5Cpa01083	ZihuiCpa01072	SunsetCpa01081	SunupCpa01071	Core
SG0001066	6	6	G20Cpa01066	T3Cpa01073	T5Cpa01084	ZihuiCpa01073	SunsetCpa01082	SunupCpa01072	Core
SG0001067	6	6	G20Cpa01067	T3Cpa01074	T5Cpa01085	ZihuiCpa01074	SunsetCpa01083	SunupCpa01073	Core
SG0001068	6	6	G20Cpa01068	T3Cpa01075	T5Cpa01086	ZihuiCpa01075	SunsetCpa01084	SunupCpa01074	Core
SG0001069	6	6	G20Cpa01069	T3Cpa01076	T5Cpa01087	ZihuiCpa01076	SunsetCpa01085	SunupCpa01075	Core
SG0001070	6	6	G20Cpa01070	T3Cpa01077	T5Cpa01088	ZihuiCpa01077	SunsetCpa01086	SunupCpa01076	Core
SG0001071	4	4	G20Cpa01071	T3Cpa01078	T5Cpa01089	-	-	SunupCpa01077	Dispensable
SG0001072	6	6	G20Cpa01072	T3Cpa01079	T5Cpa01090	ZihuiCpa01078	SunsetCpa01087	SunupCpa01078	Core
SG0001073	6	6	G20Cpa01073	T3Cpa01080	T5Cpa01091	ZihuiCpa01079	SunsetCpa01088	SunupCpa01079	Core
SG0001074	6	6	G20Cpa01074	T3Cpa01081	T5Cpa01092	ZihuiCpa01080	SunsetCpa01089	SunupCpa01080	Core
SG0001075	6	6	G20Cpa01075	T3Cpa01082	T5Cpa01093	ZihuiCpa01081	SunsetCpa01090	SunupCpa01081	Core
SG0001076	6	6	G20Cpa01076	T3Cpa01083	T5Cpa01094	ZihuiCpa01082	SunsetCpa01091	SunupCpa01082	Core
SG0001077	6	6	G20Cpa01077	T3Cpa01084	T5Cpa01095	ZihuiCpa01083	SunsetCpa01092	SunupCpa01083	Core
SG0001078	6	6	G20Cpa01078	T3Cpa01085	T5Cpa01096	ZihuiCpa01084	SunsetCpa01093	SunupCpa01084	Core
SG0001079	6	6	G20Cpa01079	T3Cpa01086	T5Cpa01097	ZihuiCpa01085	SunsetCpa01094	SunupCpa01085	Core
SG0001080	6	6	G20Cpa01080	T3Cpa01087	T5Cpa01098	ZihuiCpa01086	SunsetCpa01095	SunupCpa01086	Core
SG0001081	6	6	G20Cpa01081	T3Cpa01088	T5Cpa01099	ZihuiCpa01087	SunsetCpa01096	SunupCpa01087	Core
SG0001082	6	6	G20Cpa01082	T3Cpa01089	T5Cpa01100	ZihuiCpa01088	SunsetCpa01097	SunupCpa01088	Core
SG0001083	6	6	G20Cpa01083	T3Cpa01090	T5Cpa01101	ZihuiCpa01089	SunsetCpa01098	SunupCpa01089	Core
SG0001084	6	6	G20Cpa01084	T3Cpa01091	T5Cpa01102	ZihuiCpa01090	SunsetCpa01099	SunupCpa01090	Core
SG0001085	6	6	G20Cpa01085	T3Cpa01092	T5Cpa01103	ZihuiCpa01091	SunsetCpa01100	SunupCpa01091	Core
SG0001086	6	6	G20Cpa01086	T3Cpa01093	T5Cpa01104	ZihuiCpa01092	SunsetCpa01101	SunupCpa01092	Core
SG0001087	6	6	G20Cpa01087	T3Cpa01094	T5Cpa01105	ZihuiCpa01093	SunsetCpa01102	SunupCpa01094	Core
SG0001088	6	6	G20Cpa01088	T3Cpa01095	T5Cpa01106	ZihuiCpa01095	SunsetCpa01103	SunupCpa01095	Core
SG0001089	6	6	G20Cpa01089	T3Cpa01096	T5Cpa01107	ZihuiCpa01096	SunsetCpa01104	SunupCpa01096	Core
SG0001090	4	4	G20Cpa01090	T3Cpa01097	-	-	SunsetCpa01105	SunupCpa01097	Dispensable
SG0001091	6	6	G20Cpa01091	T3Cpa01098	T5Cpa01108	ZihuiCpa01097	SunsetCpa01106	SunupCpa01098	Core
SG0001092	6	6	G20Cpa01092	T3Cpa01099	T5Cpa01109	ZihuiCpa01098	SunsetCpa01107	SunupCpa01099	Core
SG0001093	6	6	G20Cpa01093	T3Cpa01100	T5Cpa01110	ZihuiCpa01100	SunsetCpa01109	SunupCpa01101	Core
SG0001094	6	6	G20Cpa01094	T3Cpa01101	T5Cpa01111	ZihuiCpa01101	SunsetCpa01110	SunupCpa01102	Core
SG0001095	6	6	G20Cpa01095	T3Cpa01102	T5Cpa01112	ZihuiCpa01102	SunsetCpa01111	SunupCpa01103	Core
SG0001096	6	6	G20Cpa01096	T3Cpa01103	T5Cpa01113	ZihuiCpa01103	SunsetCpa01112	SunupCpa01104	Core
SG0001097	6	6	G20Cpa01097	T3Cpa01104	T5Cpa01114	ZihuiCpa01104	SunsetCpa01113	SunupCpa01105	Core
SG0001098	6	6	G20Cpa01098	T3Cpa01105	T5Cpa01115	ZihuiCpa01105	SunsetCpa01114	SunupCpa01106	Core
SG0001099	4	4	G20Cpa01099	T3Cpa01106	T5Cpa01116	ZihuiCpa01106	-	-	Dispensable
SG0001100	6	6	G20Cpa01100	T3Cpa01107	T5Cpa01117	ZihuiCpa01107	SunsetCpa01115	SunupCpa01107	Core
SG0001101	6	6	G20Cpa01101	T3Cpa01108	T5Cpa01118	ZihuiCpa01108	SunsetCpa01116	SunupCpa01108	Core
SG0001102	4	4	G20Cpa01102	T3Cpa01109	T5Cpa01119	-	-	SunupCpa01109	Dispensable
SG0001103	6	6	G20Cpa01103	T3Cpa01110	T5Cpa01120	ZihuiCpa01109	SunsetCpa01117	SunupCpa01111	Core
SG0001104	6	6	G20Cpa01104	T3Cpa01111	T5Cpa01121	ZihuiCpa01110	SunsetCpa01118	SunupCpa01112	Core
SG0001105	6	6	G20Cpa01105	T3Cpa01112	T5Cpa01122	ZihuiCpa01111	SunsetCpa01119	SunupCpa01113	Core
SG0001106	6	6	G20Cpa01106	T3Cpa01113	T5Cpa01123	ZihuiCpa01112	SunsetCpa01120	SunupCpa01114	Core
SG0001107	6	6	G20Cpa01107	T3Cpa01115	T5Cpa01125	ZihuiCpa01114	SunsetCpa01122	SunupCpa01116	Core
SG0001108	6	6	G20Cpa01108	T3Cpa01116	T5Cpa01126	ZihuiCpa01115	SunsetCpa01123	SunupCpa01117	Core
SG0001109	6	6	G20Cpa01109	T3Cpa01117	T5Cpa01127	ZihuiCpa01116	SunsetCpa01124	SunupCpa01118	Core
SG0001110	6	6	G20Cpa01110	T3Cpa01118	T5Cpa01128	ZihuiCpa01117	SunsetCpa01125	SunupCpa01119	Core
SG0001111	6	6	G20Cpa01111	T3Cpa01120	T5Cpa01129	ZihuiCpa01118	SunsetCpa01126	SunupCpa01120	Core
SG0001112	6	6	G20Cpa01112	T3Cpa01121	T5Cpa01130	ZihuiCpa01119	SunsetCpa01127	SunupCpa01121	Core
SG0001113	6	6	G20Cpa01113	T3Cpa01122	T5Cpa01131	ZihuiCpa01120	SunsetCpa01128	SunupCpa01122	Core
SG0001114	6	6	G20Cpa01114	T3Cpa01123	T5Cpa01132	ZihuiCpa01121	SunsetCpa01129	SunupCpa01123	Core
SG0001115	6	6	G20Cpa01115	T3Cpa01124	T5Cpa01133	ZihuiCpa01122	SunsetCpa01130	SunupCpa01124	Core
SG0001116	6	6	G20Cpa01116	T3Cpa01125	T5Cpa01134	ZihuiCpa01123	SunsetCpa01131	SunupCpa01125	Core
SG0001117	6	6	G20Cpa01117	T3Cpa01126	T5Cpa01135	ZihuiCpa01124	SunsetCpa01132	SunupCpa01126	Core
SG0001118	6	6	G20Cpa01118	T3Cpa01127	T5Cpa01136	ZihuiCpa01125	SunsetCpa01133	SunupCpa01127	Core
SG0001119	6	6	G20Cpa01119	T3Cpa01128	T5Cpa01137	ZihuiCpa01126	SunsetCpa01134	SunupCpa01128	Core
SG0001120	6	6	G20Cpa01120	T3Cpa01129	T5Cpa01138	ZihuiCpa01127	SunsetCpa01135	SunupCpa01129	Core
SG0001121	6	7	G20Cpa01121	T3Cpa01130	T5Cpa01139	ZihuiCpa01128	SunsetCpa01136	SunupCpa01130,SunupCpa01131	Core
SG0001122	6	6	G20Cpa01122	T3Cpa01131	T5Cpa01140	ZihuiCpa01129	SunsetCpa01138	SunupCpa01132	Core
SG0001123	6	6	G20Cpa01123	T3Cpa01132	T5Cpa01141	ZihuiCpa01130	SunsetCpa01139	SunupCpa01133	Core
SG0001124	6	6	G20Cpa01124	T3Cpa01133	T5Cpa01142	ZihuiCpa01131	SunsetCpa01140	SunupCpa01134	Core
SG0001125	5	5	G20Cpa01125	T3Cpa01134	T5Cpa01143	ZihuiCpa01132	-	SunupCpa01135	Dispensable
SG0001126	6	6	G20Cpa01126	T3Cpa01135	T5Cpa01144	ZihuiCpa01133	SunsetCpa01141	SunupCpa01136	Core
SG0001127	2	2	G20Cpa01127	-	-	ZihuiCpa01134	-	-	Dispensable
SG0001128	6	6	G20Cpa01128	T3Cpa01136	T5Cpa01145	ZihuiCpa01135	SunsetCpa01142	SunupCpa01137	Core
SG0001129	6	6	G20Cpa01129	T3Cpa01137	T5Cpa01146	ZihuiCpa01136	SunsetCpa01143	SunupCpa01138	Core
SG0001130	6	6	G20Cpa01130	T3Cpa01138	T5Cpa01147	ZihuiCpa01137	SunsetCpa01144	SunupCpa01139	Core
SG0001131	6	6	G20Cpa01131	T3Cpa01139	T5Cpa01148	ZihuiCpa01138	SunsetCpa01145	SunupCpa01140	Core
SG0001132	6	6	G20Cpa01132	T3Cpa01140	T5Cpa01149	ZihuiCpa01139	SunsetCpa01146	SunupCpa01141	Core
SG0001133	6	6	G20Cpa01133	T3Cpa01141	T5Cpa01150	ZihuiCpa01140	SunsetCpa01147	SunupCpa01142	Core
SG0001134	3	3	G20Cpa01134	T3Cpa01142	-	ZihuiCpa01141	-	-	Dispensable
SG0001135	6	6	G20Cpa01135	T3Cpa01143	T5Cpa01151	ZihuiCpa01142	SunsetCpa01148	SunupCpa01143	Core
SG0001136	6	6	G20Cpa01136	T3Cpa01144	T5Cpa01152	ZihuiCpa01143	SunsetCpa01149	SunupCpa01144	Core
SG0001137	6	6	G20Cpa01137	T3Cpa01145	T5Cpa01153	ZihuiCpa01144	SunsetCpa01150	SunupCpa01145	Core
SG0001138	6	6	G20Cpa01138	T3Cpa01146	T5Cpa01154	ZihuiCpa01145	SunsetCpa01151	SunupCpa01146	Core
SG0001139	6	6	G20Cpa01139	T3Cpa01147	T5Cpa01155	ZihuiCpa01146	SunsetCpa01152	SunupCpa01147	Core
SG0001140	6	6	G20Cpa01140	T3Cpa01148	T5Cpa01156	ZihuiCpa01147	SunsetCpa01153	SunupCpa01148	Core
SG0001141	6	6	G20Cpa01141	T3Cpa01149	T5Cpa01157	ZihuiCpa01148	SunsetCpa01154	SunupCpa01149	Core
SG0001142	6	6	G20Cpa01142	T3Cpa01150	T5Cpa01158	ZihuiCpa01149	SunsetCpa01155	SunupCpa01150	Core
SG0001143	6	6	G20Cpa01143	T3Cpa01151	T5Cpa01159	ZihuiCpa01150	SunsetCpa01156	SunupCpa01151	Core
SG0001144	3	3	G20Cpa01144	-	-	ZihuiCpa01151	-	SunupCpa01152	Dispensable
SG0001145	6	6	G20Cpa01145	T3Cpa01152	T5Cpa01160	ZihuiCpa01152	SunsetCpa01157	SunupCpa01153	Core
SG0001146	6	6	G20Cpa01146	T3Cpa01154	T5Cpa01162	ZihuiCpa01153	SunsetCpa01159	SunupCpa01154	Core
SG0001147	6	6	G20Cpa01147	T3Cpa01155	T5Cpa01163	ZihuiCpa01154	SunsetCpa01160	SunupCpa01155	Core
SG0001148	6	6	G20Cpa01148	T3Cpa01156	T5Cpa01164	ZihuiCpa01155	SunsetCpa01161	SunupCpa01156	Core
SG0001149	6	6	G20Cpa01149	T3Cpa01157	T5Cpa01165	ZihuiCpa01156	SunsetCpa01162	SunupCpa01157	Core
SG0001150	6	6	G20Cpa01150	T3Cpa01158	T5Cpa01166	ZihuiCpa01157	SunsetCpa01163	SunupCpa01158	Core
SG0001151	6	6	G20Cpa01151	T3Cpa01159	T5Cpa01167	ZihuiCpa01158	SunsetCpa01164	SunupCpa01159	Core
SG0001152	6	6	G20Cpa01152	T3Cpa01160	T5Cpa01168	ZihuiCpa01159	SunsetCpa01165	SunupCpa01160	Core
SG0001153	6	6	G20Cpa01153	T3Cpa01161	T5Cpa01169	ZihuiCpa01160	SunsetCpa01166	SunupCpa01161	Core
SG0001154	6	6	G20Cpa01154	T3Cpa01162	T5Cpa01170	ZihuiCpa01161	SunsetCpa01167	SunupCpa01162	Core
SG0001155	6	6	G20Cpa01155	T3Cpa01163	T5Cpa01171	ZihuiCpa01162	SunsetCpa01168	SunupCpa01163	Core
SG0001156	6	6	G20Cpa01156	T3Cpa01164	T5Cpa01172	ZihuiCpa01163	SunsetCpa01169	SunupCpa01164	Core
SG0001157	6	6	G20Cpa01157	T3Cpa01165	T5Cpa01173	ZihuiCpa01164	SunsetCpa01170	SunupCpa01165	Core
SG0001158	6	6	G20Cpa01158	T3Cpa01166	T5Cpa01174	ZihuiCpa01165	SunsetCpa01171	SunupCpa01166	Core
SG0001159	6	6	G20Cpa01159	T3Cpa01167	T5Cpa01175	ZihuiCpa01166	SunsetCpa01172	SunupCpa01167	Core
SG0001160	6	6	G20Cpa01160	T3Cpa01168	T5Cpa01176	ZihuiCpa01167	SunsetCpa01173	SunupCpa01168	Core
SG0001161	6	6	G20Cpa01161	T3Cpa01169	T5Cpa01177	ZihuiCpa01168	SunsetCpa01174	SunupCpa01169	Core
SG0001162	6	6	G20Cpa01162	T3Cpa01170	T5Cpa01178	ZihuiCpa01169	SunsetCpa01175	SunupCpa01170	Core
SG0001163	6	6	G20Cpa01163	T3Cpa01171	T5Cpa01179	ZihuiCpa01170	SunsetCpa01176	SunupCpa01171	Core
SG0001164	6	6	G20Cpa01164	T3Cpa01172	T5Cpa01180	ZihuiCpa01171	SunsetCpa01177	SunupCpa01172	Core
SG0001165	6	6	G20Cpa01165	T3Cpa01173	T5Cpa01181	ZihuiCpa01172	SunsetCpa01178	SunupCpa01173	Core
SG0001166	6	6	G20Cpa01166	T3Cpa01174	T5Cpa01182	ZihuiCpa01173	SunsetCpa01179	SunupCpa01174	Core
SG0001167	6	6	G20Cpa01167	T3Cpa01175	T5Cpa01183	ZihuiCpa01174	SunsetCpa01180	SunupCpa01175	Core
SG0001168	6	6	G20Cpa01168	T3Cpa01176	T5Cpa01184	ZihuiCpa01175	SunsetCpa01181	SunupCpa01176	Core
SG0001169	6	6	G20Cpa01169	T3Cpa01177	T5Cpa01185	ZihuiCpa01176	SunsetCpa01182	SunupCpa01177	Core
SG0001170	6	6	G20Cpa01170	T3Cpa01178	T5Cpa01186	ZihuiCpa01177	SunsetCpa01183	SunupCpa01178	Core
SG0001171	6	6	G20Cpa01171	T3Cpa01179	T5Cpa01187	ZihuiCpa01178	SunsetCpa01184	SunupCpa01179	Core
SG0001172	6	6	G20Cpa01172	T3Cpa01180	T5Cpa01188	ZihuiCpa01179	SunsetCpa01185	SunupCpa01180	Core
SG0001173	6	6	G20Cpa01173	T3Cpa01181	T5Cpa01189	ZihuiCpa01180	SunsetCpa01186	SunupCpa01181	Core
SG0001174	6	6	G20Cpa01174	T3Cpa01182	T5Cpa01190	ZihuiCpa01181	SunsetCpa01187	SunupCpa01182	Core
SG0001175	6	6	G20Cpa01175	T3Cpa01183	T5Cpa01191	ZihuiCpa01182	SunsetCpa01188	SunupCpa01183	Core
SG0001176	6	6	G20Cpa01176	T3Cpa01184	T5Cpa01192	ZihuiCpa01183	SunsetCpa01189	SunupCpa01184	Core
SG0001177	6	6	G20Cpa01177	T3Cpa01185	T5Cpa01193	ZihuiCpa01184	SunsetCpa01190	SunupCpa01185	Core
SG0001178	6	6	G20Cpa01178	T3Cpa01186	T5Cpa01194	ZihuiCpa01185	SunsetCpa01191	SunupCpa01186	Core
SG0001179	6	6	G20Cpa01179	T3Cpa01187	T5Cpa01195	ZihuiCpa01186	SunsetCpa01192	SunupCpa01187	Core
SG0001180	6	6	G20Cpa01180	T3Cpa01188	T5Cpa01196	ZihuiCpa01187	SunsetCpa01193	SunupCpa01188	Core
SG0001181	6	6	G20Cpa01181	T3Cpa01189	T5Cpa01197	ZihuiCpa01188	SunsetCpa01194	SunupCpa01189	Core
SG0001182	6	6	G20Cpa01182	T3Cpa01190	T5Cpa01198	ZihuiCpa01190	SunsetCpa01195	SunupCpa01190	Core
SG0001183	6	6	G20Cpa01183	T3Cpa01191	T5Cpa01199	ZihuiCpa01191	SunsetCpa01196	SunupCpa01191	Core
SG0001184	6	6	G20Cpa01184	T3Cpa01192	T5Cpa01200	ZihuiCpa01192	SunsetCpa01197	SunupCpa01192	Core
SG0001185	6	6	G20Cpa01185	T3Cpa01193	T5Cpa01201	ZihuiCpa01194	SunsetCpa01198	SunupCpa01193	Core
SG0001186	6	6	G20Cpa01186	T3Cpa01194	T5Cpa01202	ZihuiCpa01195	SunsetCpa01199	SunupCpa01194	Core
SG0001187	6	6	G20Cpa01187	T3Cpa01195	T5Cpa01203	ZihuiCpa01196	SunsetCpa01200	SunupCpa01195	Core
SG0001188	6	6	G20Cpa01188	T3Cpa01196	T5Cpa01204	ZihuiCpa01197	SunsetCpa01201	SunupCpa01196	Core
SG0001189	6	6	G20Cpa01189	T3Cpa01197	T5Cpa01205	ZihuiCpa01198	SunsetCpa00342	SunupCpa20107	Core
SG0001190	6	6	G20Cpa01190	T3Cpa01198	T5Cpa01206	ZihuiCpa01199	SunsetCpa00343	SunupCpa20108	Core
SG0001191	6	6	G20Cpa01191	T3Cpa01199	T5Cpa01207	ZihuiCpa01200	SunsetCpa00344	SunupCpa20109	Core
SG0001192	6	6	G20Cpa01192	T3Cpa01200	T5Cpa01208	ZihuiCpa01201	SunsetCpa00345	SunupCpa20110	Core
SG0001193	6	6	G20Cpa01193	T3Cpa01201	T5Cpa01209	ZihuiCpa01203	SunsetCpa01202	SunupCpa01197	Core
SG0001194	6	6	G20Cpa01194	T3Cpa01202	T5Cpa01210	ZihuiCpa01204	SunsetCpa01203	SunupCpa01198	Core
SG0001195	6	6	G20Cpa01195	T3Cpa01203	T5Cpa01211	ZihuiCpa01205	SunsetCpa01204	SunupCpa01199	Core
SG0001196	6	6	G20Cpa01196	T3Cpa01204	T5Cpa01212	ZihuiCpa01206	SunsetCpa01205	SunupCpa01200	Core
SG0001197	6	6	G20Cpa01197	T3Cpa01205	T5Cpa01213	ZihuiCpa01207	SunsetCpa01206	SunupCpa01201	Core
SG0001198	6	6	G20Cpa01198	T3Cpa01206	T5Cpa01214	ZihuiCpa01208	SunsetCpa01207	SunupCpa01202	Core
SG0001199	6	6	G20Cpa01199	T3Cpa01207	T5Cpa01215	ZihuiCpa01209	SunsetCpa01208	SunupCpa01203	Core
SG0001200	6	7	G20Cpa01200	T3Cpa01208	T5Cpa01216	ZihuiCpa01210	SunsetCpa01209,SunsetCpa20094	SunupCpa01204	Core
SG0001201	5	5	G20Cpa01201	T3Cpa01209	T5Cpa01217	ZihuiCpa01211	SunsetCpa20095	-	Dispensable
SG0001202	5	5	G20Cpa01202	T3Cpa01210	T5Cpa01218	ZihuiCpa01212	SunsetCpa20096	-	Dispensable
SG0001203	3	3	G20Cpa01203	T3Cpa01211	T5Cpa01219	-	-	-	Dispensable
SG0001204	3	3	G20Cpa01204	T3Cpa01212	T5Cpa01220	-	-	-	Dispensable
SG0001205	3	3	G20Cpa01205	T3Cpa01213	T5Cpa01221	-	-	-	Dispensable
SG0001206	3	3	G20Cpa01206	-	-	ZihuiCpa01215	-	SunupCpa01205	Dispensable
SG0001207	4	4	G20Cpa01207	T3Cpa01215	T5Cpa01223	-	-	SunupCpa01206	Dispensable
SG0001208	5	6	G20Cpa01208	T3Cpa01216	T5Cpa01224,T5Cpa01226	ZihuiCpa01220	SunsetCpa01211	-	Dispensable
SG0001209	5	6	G20Cpa01209	T3Cpa01217	T5Cpa01225,T5Cpa01227	ZihuiCpa01221	SunsetCpa01212	-	Dispensable
SG0001210	1	1	G20Cpa01210	-	-	-	-	-	Private
SG0001211	1	1	G20Cpa01211	-	-	-	-	-	Private
SG0001212	6	6	G20Cpa01212	T3Cpa01220	T5Cpa01230	ZihuiCpa01222	SunsetCpa20098	SunupCpa01209	Core
SG0001213	5	5	G20Cpa01213	T3Cpa01221	T5Cpa01231	ZihuiCpa01223	SunsetCpa01213	-	Dispensable
SG0001214	5	5	G20Cpa01214	-	T5Cpa01232	ZihuiCpa01224	SunsetCpa01214	SunupCpa01211	Dispensable
SG0001215	5	5	G20Cpa01215	-	T5Cpa01233	ZihuiCpa01225	SunsetCpa01215	SunupCpa01212	Dispensable
SG0001216	6	6	G20Cpa01216	T3Cpa01222	T5Cpa01234	ZihuiCpa01226	SunsetCpa01216	SunupCpa01213	Core
SG0001217	6	6	G20Cpa01217	T3Cpa01223	T5Cpa01235	ZihuiCpa01227	SunsetCpa01217	SunupCpa01214	Core
SG0001218	5	5	G20Cpa01218	T3Cpa01224	T5Cpa01236	ZihuiCpa01228	-	SunupCpa01215	Dispensable
SG0001219	5	5	G20Cpa01219	T3Cpa01225	T5Cpa01237	ZihuiCpa01229	-	SunupCpa01216	Dispensable
SG0001220	2	2	G20Cpa01220	-	-	-	-	SunupCpa01217	Dispensable
SG0001221	6	6	G20Cpa01221	T3Cpa01226	T5Cpa01238	ZihuiCpa01230	SunsetCpa01218	SunupCpa01218	Core
SG0001222	3	3	G20Cpa01222	-	-	ZihuiCpa01231	-	SunupCpa01219	Dispensable
SG0001223	6	6	G20Cpa01223	T3Cpa01227	T5Cpa01239	ZihuiCpa01232	SunsetCpa01219	SunupCpa01220	Core
SG0001224	6	6	G20Cpa01224	T3Cpa01228	T5Cpa01240	ZihuiCpa01233	SunsetCpa01220	SunupCpa01221	Core
SG0001225	6	7	G20Cpa01225	T3Cpa01229	T5Cpa01241	ZihuiCpa01234	SunsetCpa01221,SunsetCpa20107	SunupCpa01222	Core
SG0001226	6	7	G20Cpa01226	T3Cpa01230	T5Cpa01242	ZihuiCpa01235	SunsetCpa01222,SunsetCpa20108	SunupCpa01223	Core
SG0001227	6	6	G20Cpa01227	T3Cpa01231	T5Cpa01243	ZihuiCpa01236	SunsetCpa01223	SunupCpa01224	Core
SG0001228	6	6	G20Cpa01228	T3Cpa01232	T5Cpa01244	ZihuiCpa01237	SunsetCpa01224	SunupCpa01225	Core
SG0001229	6	6	G20Cpa01229	T3Cpa01233	T5Cpa01245	ZihuiCpa01238	SunsetCpa01225	SunupCpa01226	Core
SG0001230	6	6	G20Cpa01230	T3Cpa01234	T5Cpa01246	ZihuiCpa01239	SunsetCpa01226	SunupCpa01227	Core
SG0001231	6	6	G20Cpa01231	T3Cpa01235	T5Cpa01247	ZihuiCpa01240	SunsetCpa01227	SunupCpa01228	Core
SG0001232	6	7	G20Cpa01232	T3Cpa01236	T5Cpa01248	ZihuiCpa01241	SunsetCpa01228,SunsetCpa20114	SunupCpa01229	Core
SG0001233	6	6	G20Cpa01233	T3Cpa01237	T5Cpa01249	ZihuiCpa01242	SunsetCpa01229	SunupCpa01230	Core
SG0001234	6	6	G20Cpa01234	T3Cpa01238	T5Cpa01250	ZihuiCpa01243	SunsetCpa01230	SunupCpa01231	Core
SG0001235	6	6	G20Cpa01235	T3Cpa01239	T5Cpa01251	ZihuiCpa01244	SunsetCpa01231	SunupCpa01232	Core
SG0001236	6	7	G20Cpa01236	T3Cpa01240	T5Cpa01252	ZihuiCpa01245	SunsetCpa01232,SunsetCpa20118	SunupCpa01233	Core
SG0001237	6	6	G20Cpa01237	T3Cpa01241	T5Cpa01253	ZihuiCpa01246	SunsetCpa01233	SunupCpa01234	Core
SG0001238	6	6	G20Cpa01238	T3Cpa01242	T5Cpa01254	ZihuiCpa01247	SunsetCpa01234	SunupCpa01235	Core
SG0001239	6	6	G20Cpa01239	T3Cpa01243	T5Cpa01255	ZihuiCpa01248	SunsetCpa01235	SunupCpa01236	Core
SG0001240	5	5	G20Cpa01240	-	T5Cpa01256	ZihuiCpa01249	SunsetCpa01236	SunupCpa01237	Dispensable
SG0001241	6	6	G20Cpa01241	T3Cpa01244	T5Cpa01257	ZihuiCpa01250	SunsetCpa01237	SunupCpa01238	Core
SG0001242	6	6	G20Cpa01242	T3Cpa01245	T5Cpa01258	ZihuiCpa01251	SunsetCpa01238	SunupCpa01239	Core
SG0001243	6	6	G20Cpa01243	T3Cpa01246	T5Cpa01259	ZihuiCpa01252	SunsetCpa01239	SunupCpa01240	Core
SG0001244	6	6	G20Cpa01244	T3Cpa01247	T5Cpa01260	ZihuiCpa01253	SunsetCpa01240	SunupCpa01241	Core
SG0001245	6	6	G20Cpa01245	T3Cpa01248	T5Cpa01261	ZihuiCpa01254	SunsetCpa01241	SunupCpa01242	Core
SG0001246	5	5	G20Cpa01246	-	T5Cpa01262	ZihuiCpa01255	SunsetCpa01242	SunupCpa01243	Dispensable
SG0001247	6	6	G20Cpa01247	T3Cpa01249	T5Cpa01263	ZihuiCpa01256	SunsetCpa01243	SunupCpa01244	Core
SG0001248	6	6	G20Cpa01248	T3Cpa01250	T5Cpa01264	ZihuiCpa01257	SunsetCpa01244	SunupCpa01245	Core
SG0001249	6	6	G20Cpa01249	T3Cpa01251	T5Cpa01265	ZihuiCpa01258	SunsetCpa01246	SunupCpa01246	Core
SG0001250	6	6	G20Cpa01250	T3Cpa01252	T5Cpa01266	ZihuiCpa01259	SunsetCpa01247	SunupCpa01247	Core
SG0001251	6	6	G20Cpa01251	T3Cpa01253	T5Cpa01267	ZihuiCpa01260	SunsetCpa01248	SunupCpa01248	Core
SG0001252	6	6	G20Cpa01252	T3Cpa01254	T5Cpa01268	ZihuiCpa01261	SunsetCpa01249	SunupCpa01249	Core
SG0001253	6	6	G20Cpa01253	T3Cpa01256	T5Cpa01270	ZihuiCpa01263	SunsetCpa01251	SunupCpa01250	Core
SG0001254	6	6	G20Cpa01254	T3Cpa01257	T5Cpa01271	ZihuiCpa01264	SunsetCpa01252	SunupCpa01251	Core
SG0001255	6	6	G20Cpa01255	T3Cpa01258	T5Cpa01272	ZihuiCpa01265	SunsetCpa01253	SunupCpa01252	Core
SG0001256	6	6	G20Cpa01256	T3Cpa01259	T5Cpa01273	ZihuiCpa01266	SunsetCpa01254	SunupCpa01253	Core
SG0001257	6	6	G20Cpa01257	T3Cpa01260	T5Cpa01274	ZihuiCpa01267	SunsetCpa01255	SunupCpa01254	Core
SG0001258	6	6	G20Cpa01258	T3Cpa01261	T5Cpa01275	ZihuiCpa01268	SunsetCpa01256	SunupCpa01255	Core
SG0001259	6	6	G20Cpa01259	T3Cpa01262	T5Cpa01276	ZihuiCpa01269	SunsetCpa01257	SunupCpa01256	Core
SG0001260	6	6	G20Cpa01260	T3Cpa01263	T5Cpa01277	ZihuiCpa01270	SunsetCpa01258	SunupCpa01257	Core
SG0001261	4	4	G20Cpa01261	T3Cpa01265	T5Cpa01279	ZihuiCpa01272	-	-	Dispensable
SG0001262	6	6	G20Cpa01262	T3Cpa01266	T5Cpa01280	ZihuiCpa01273	SunsetCpa01260	SunupCpa01259	Core
SG0001263	6	6	G20Cpa01263	T3Cpa01267	T5Cpa01281	ZihuiCpa01274	SunsetCpa01261	SunupCpa01260	Core
SG0001264	6	6	G20Cpa01264	T3Cpa01268	T5Cpa01282	ZihuiCpa01275	SunsetCpa01262	SunupCpa01261	Core
SG0001265	6	6	G20Cpa01265	T3Cpa01269	T5Cpa01283	ZihuiCpa01276	SunsetCpa01263	SunupCpa01262	Core
SG0001266	6	6	G20Cpa01266	T3Cpa01270	T5Cpa01284	ZihuiCpa01277	SunsetCpa01264	SunupCpa01263	Core
SG0001267	6	6	G20Cpa01267	T3Cpa01271	T5Cpa01285	ZihuiCpa01278	SunsetCpa01265	SunupCpa01264	Core
SG0001268	6	6	G20Cpa01268	T3Cpa01272	T5Cpa01286	ZihuiCpa01279	SunsetCpa01266	SunupCpa01265	Core
SG0001269	2	2	G20Cpa01269	-	-	-	-	SunupCpa01267	Dispensable
SG0001270	6	6	G20Cpa01270	T3Cpa01273	T5Cpa01287	ZihuiCpa01280	SunsetCpa01267	SunupCpa01268	Core
SG0001271	6	6	G20Cpa01271	T3Cpa01274	T5Cpa01288	ZihuiCpa01281	SunsetCpa01268	SunupCpa01269	Core
SG0001272	6	6	G20Cpa01272	T3Cpa01275	T5Cpa01289	ZihuiCpa01282	SunsetCpa01269	SunupCpa01270	Core
SG0001273	6	6	G20Cpa01273	T3Cpa01276	T5Cpa01290	ZihuiCpa01283	SunsetCpa01270	SunupCpa01271	Core
SG0001274	6	10	G20Cpa01274	T3Cpa01277,T3Cpa01278	T5Cpa01291,T5Cpa01292	ZihuiCpa01284,ZihuiCpa01285	SunsetCpa01271,SunsetCpa01272	SunupCpa01272	Core
SG0001275	6	6	G20Cpa01275	T3Cpa01279	T5Cpa01293	ZihuiCpa01286	SunsetCpa01273	SunupCpa01273	Core
SG0001276	6	6	G20Cpa01276	T3Cpa01280	T5Cpa01294	ZihuiCpa01287	SunsetCpa01274	SunupCpa01274	Core
SG0001277	6	6	G20Cpa01277	T3Cpa01281	T5Cpa01295	ZihuiCpa01288	SunsetCpa01275	SunupCpa01275	Core
SG0001278	6	9	G20Cpa01278	T3Cpa01282,T3Cpa01283	T5Cpa01297	ZihuiCpa01290,ZihuiCpa01289	SunsetCpa01277,SunsetCpa01276	SunupCpa01276	Core
SG0001279	6	6	G20Cpa01279	T3Cpa01284	T5Cpa01298	ZihuiCpa01291	SunsetCpa01278	SunupCpa01277	Core
SG0001280	6	6	G20Cpa01280	T3Cpa01285	T5Cpa01299	ZihuiCpa01292	SunsetCpa01279	SunupCpa01278	Core
SG0001281	6	6	G20Cpa01281	T3Cpa01286	T5Cpa01300	ZihuiCpa01293	SunsetCpa01280	SunupCpa01279	Core
SG0001282	6	6	G20Cpa01282	T3Cpa01287	T5Cpa01301	ZihuiCpa01294	SunsetCpa01281	SunupCpa01280	Core
SG0001283	6	6	G20Cpa01283	T3Cpa01288	T5Cpa01302	ZihuiCpa01295	SunsetCpa01282	SunupCpa01281	Core
SG0001284	6	7	G20Cpa01284	T3Cpa01289	T5Cpa01303	ZihuiCpa01296	SunsetCpa01283,SunsetCpa20169	SunupCpa01282	Core
SG0001285	6	7	G20Cpa01285	T3Cpa01290	T5Cpa01304	ZihuiCpa01297	SunsetCpa01285,SunsetCpa20170	SunupCpa01283	Core
SG0001286	6	6	G20Cpa01286	T3Cpa01291	T5Cpa01305	ZihuiCpa01298	SunsetCpa01286	SunupCpa01284	Core
SG0001287	6	6	G20Cpa01287	T3Cpa01292	T5Cpa01306	ZihuiCpa01299	SunsetCpa01287	SunupCpa01285	Core
SG0001288	6	7	G20Cpa01288	T3Cpa01293	T5Cpa01307	ZihuiCpa01300	SunsetCpa01288,SunsetCpa20173	SunupCpa01286	Core
SG0001289	6	7	G20Cpa01289	T3Cpa01294	T5Cpa01308	ZihuiCpa01301	SunsetCpa01289,SunsetCpa20174	SunupCpa01287	Core
SG0001290	6	6	G20Cpa01290	T3Cpa01295	T5Cpa01309	ZihuiCpa01302	SunsetCpa01290	SunupCpa01288	Core
SG0001291	6	6	G20Cpa01291	T3Cpa01296	T5Cpa01310	ZihuiCpa01303	SunsetCpa01291	SunupCpa01289	Core
SG0001292	6	7	G20Cpa01292	T3Cpa01297	T5Cpa01311	ZihuiCpa01304	SunsetCpa01292,SunsetCpa20177	SunupCpa01290	Core
SG0001293	6	7	G20Cpa01293	T3Cpa01298	T5Cpa01312	ZihuiCpa01305	SunsetCpa01293,SunsetCpa20178	SunupCpa01291	Core
SG0001294	6	6	G20Cpa01294	T3Cpa01299	T5Cpa01313	ZihuiCpa01306	SunsetCpa01294	SunupCpa01292	Core
SG0001295	6	7	G20Cpa01295	T3Cpa01300	T5Cpa01314	ZihuiCpa01307	SunsetCpa01296,SunsetCpa20180	SunupCpa01293	Core
SG0001296	6	7	G20Cpa01296	T3Cpa01301	T5Cpa01315	ZihuiCpa01308	SunsetCpa01297,SunsetCpa20181	SunupCpa01294	Core
SG0001297	6	7	G20Cpa01297	T3Cpa01302	T5Cpa01316	ZihuiCpa01309	SunsetCpa01298,SunsetCpa20182	SunupCpa01295	Core
SG0001298	6	7	G20Cpa01298	T3Cpa01305	T5Cpa01318	ZihuiCpa01310	SunsetCpa01299,SunsetCpa20183	SunupCpa01296	Core
SG0001299	6	7	G20Cpa01299	T3Cpa01306	T5Cpa01319	ZihuiCpa01311	SunsetCpa01300,SunsetCpa20184	SunupCpa01297	Core
SG0001300	6	6	G20Cpa01300	T3Cpa01307	T5Cpa01320	ZihuiCpa01312	SunsetCpa01301	SunupCpa01298	Core
SG0001301	6	6	G20Cpa01301	T3Cpa01308	T5Cpa01321	ZihuiCpa01313	SunsetCpa20186	SunupCpa01299	Core
SG0001302	6	7	G20Cpa01302	T3Cpa01309	T5Cpa01322	ZihuiCpa01314	SunsetCpa01302,SunsetCpa20187	SunupCpa01300	Core
SG0001303	6	12	G20Cpa01303	T3Cpa01310,T3Cpa01311	T5Cpa01323,T5Cpa01324	ZihuiCpa01315,ZihuiCpa01316	SunsetCpa01303,SunsetCpa20188	SunupCpa01301,SunupCpa01308,SunupCpa01307	Core
SG0001304	6	7	G20Cpa01304	T3Cpa01312	T5Cpa01325	ZihuiCpa01317	SunsetCpa01304	SunupCpa01302,SunupCpa01309	Core
SG0001305	6	8	G20Cpa01305	T3Cpa01314	T5Cpa01326	ZihuiCpa01318	SunsetCpa01305,SunsetCpa20191	SunupCpa01310,SunupCpa01304	Core
SG0001306	6	7	G20Cpa01306	T3Cpa01315	T5Cpa01327	ZihuiCpa01319	SunsetCpa01306	SunupCpa01311,SunupCpa01305	Core
SG0001307	6	7	G20Cpa01307	T3Cpa01316	T5Cpa01329	ZihuiCpa01320	SunsetCpa01307	SunupCpa01312,SunupCpa01306	Core
SG0001308	6	6	G20Cpa01308	T3Cpa01318	T5Cpa01330	ZihuiCpa01321	SunsetCpa01308	SunupCpa01313	Core
SG0001309	2	2	G20Cpa01309	T3Cpa01319	-	-	-	-	Dispensable
SG0001310	1	1	G20Cpa01310	-	-	-	-	-	Private
SG0001311	6	6	G20Cpa01311	T3Cpa01320	T5Cpa01331	ZihuiCpa01322	SunsetCpa01310	SunupCpa01316	Core
SG0001312	6	6	G20Cpa01312	T3Cpa01321	T5Cpa01332	ZihuiCpa01323	SunsetCpa01311	SunupCpa01318	Core
SG0001313	6	6	G20Cpa01313	T3Cpa01322	T5Cpa01333	ZihuiCpa01324	SunsetCpa01312	SunupCpa01319	Core
SG0001314	5	5	G20Cpa01314	T3Cpa01323	T5Cpa01334	-	SunsetCpa01313	SunupCpa01320	Dispensable
SG0001315	6	6	G20Cpa01315	T3Cpa01324	T5Cpa01335	ZihuiCpa01325	SunsetCpa01314	SunupCpa01321	Core
SG0001316	6	7	G20Cpa01316	T3Cpa01325	T5Cpa01336	ZihuiCpa01326	SunsetCpa01315	SunupCpa01322,SunupCpa01323	Core
SG0001317	6	6	G20Cpa01317	T3Cpa01327	T5Cpa01337	ZihuiCpa01327	SunsetCpa01317	SunupCpa01324	Core
SG0001318	6	6	G20Cpa01318	T3Cpa01328	T5Cpa01338	ZihuiCpa01328	SunsetCpa01318	SunupCpa01325	Core
SG0001319	6	6	G20Cpa01319	T3Cpa01329	T5Cpa01339	ZihuiCpa01329	SunsetCpa01319	SunupCpa01326	Core
SG0001320	6	6	G20Cpa01320	T3Cpa01331	T5Cpa01341	ZihuiCpa01331	SunsetCpa01321	SunupCpa01328	Core
SG0001321	6	6	G20Cpa01321	T3Cpa01333	T5Cpa01342	ZihuiCpa01332	SunsetCpa01323	SunupCpa01330	Core
SG0001322	6	6	G20Cpa01322	T3Cpa01334	T5Cpa01343	ZihuiCpa01333	SunsetCpa01324	SunupCpa01331	Core
SG0001323	6	6	G20Cpa01323	T3Cpa01335	T5Cpa01344	ZihuiCpa01334	SunsetCpa01325	SunupCpa01332	Core
SG0001324	6	6	G20Cpa01324	T3Cpa01336	T5Cpa01345	ZihuiCpa01335	SunsetCpa01326	SunupCpa01333	Core
SG0001325	5	5	G20Cpa01325	T3Cpa01337	T5Cpa01346	ZihuiCpa01336	-	SunupCpa01334	Dispensable
SG0001326	3	3	G20Cpa01326	T3Cpa01338	T5Cpa01347	-	-	-	Dispensable
SG0001327	2	2	G20Cpa01327	-	-	-	-	SunupCpa01336	Dispensable
SG0001328	5	5	G20Cpa01328	T3Cpa01340	T5Cpa01348	-	SunsetCpa01328	SunupCpa01339	Dispensable
SG0001329	6	6	G20Cpa01329	T3Cpa01341	T5Cpa01349	ZihuiCpa01337	SunsetCpa01330	SunupCpa01342	Core
SG0001330	6	6	G20Cpa01330	T3Cpa01342	T5Cpa01350	ZihuiCpa01338	SunsetCpa01331	SunupCpa01343	Core
SG0001331	6	6	G20Cpa01331	T3Cpa01343	T5Cpa01351	ZihuiCpa01339	SunsetCpa01332	SunupCpa01344	Core
SG0001332	6	6	G20Cpa01332	T3Cpa01344	T5Cpa01353	ZihuiCpa01340	SunsetCpa01334	SunupCpa01347	Core
SG0001333	6	6	G20Cpa01333	T3Cpa01345	T5Cpa01354	ZihuiCpa01341	SunsetCpa01335	SunupCpa01348	Core
SG0001334	3	3	G20Cpa01334	-	-	-	SunsetCpa01336	SunupCpa01349	Dispensable
SG0001335	6	6	G20Cpa01335	T3Cpa01348	T5Cpa01357	ZihuiCpa01344	SunsetCpa01338	SunupCpa01351	Core
SG0001336	1	1	G20Cpa01336	-	-	-	-	-	Private
SG0001337	6	7	G20Cpa01337	T3Cpa01349	T5Cpa01358	ZihuiCpa01345	SunsetCpa01339,SunsetCpa01340	SunupCpa01352	Core
SG0001338	2	2	G20Cpa01338	-	-	-	SunsetCpa01341	-	Dispensable
SG0001339	6	6	G20Cpa01339	T3Cpa01350	T5Cpa01359	ZihuiCpa01346	SunsetCpa01342	SunupCpa01353	Core
SG0001340	6	6	G20Cpa01340	T3Cpa01351	T5Cpa01360	ZihuiCpa01347	SunsetCpa01343	SunupCpa01354	Core
SG0001341	6	6	G20Cpa01341	T3Cpa01352	T5Cpa01361	ZihuiCpa01348	SunsetCpa01344	SunupCpa01355	Core
SG0001342	4	4	G20Cpa01342	T3Cpa01353	T5Cpa01362	ZihuiCpa01349	-	-	Dispensable
SG0001343	4	4	G20Cpa01343	-	T5Cpa01363	ZihuiCpa01350	-	SunupCpa01357	Dispensable
SG0001344	6	6	G20Cpa01344	T3Cpa01354	T5Cpa01364	ZihuiCpa01351	SunsetCpa01345	SunupCpa01358	Core
SG0001345	6	6	G20Cpa01345	T3Cpa01355	T5Cpa01365	ZihuiCpa01352	SunsetCpa01346	SunupCpa01359	Core
SG0001346	6	6	G20Cpa01346	T3Cpa01356	T5Cpa01366	ZihuiCpa01353	SunsetCpa01347	SunupCpa01360	Core
SG0001347	6	6	G20Cpa01347	T3Cpa01357	T5Cpa01367	ZihuiCpa01354	SunsetCpa01348	SunupCpa01361	Core
SG0001348	6	6	G20Cpa01348	T3Cpa01358	T5Cpa01368	ZihuiCpa01355	SunsetCpa01349	SunupCpa01362	Core
SG0001349	6	6	G20Cpa01349	T3Cpa01359	T5Cpa01369	ZihuiCpa01356	SunsetCpa01350	SunupCpa01363	Core
SG0001350	6	6	G20Cpa01350	T3Cpa01360	T5Cpa01370	ZihuiCpa01357	SunsetCpa01351	SunupCpa01364	Core
SG0001351	6	6	G20Cpa01351	T3Cpa01361	T5Cpa01371	ZihuiCpa01358	SunsetCpa01352	SunupCpa01365	Core
SG0001352	6	6	G20Cpa01352	T3Cpa01362	T5Cpa01372	ZihuiCpa01359	SunsetCpa01353	SunupCpa01366	Core
SG0001353	6	6	G20Cpa01353	T3Cpa01364	T5Cpa01373	ZihuiCpa01360	SunsetCpa01354	SunupCpa01367	Core
SG0001354	6	6	G20Cpa01354	T3Cpa01365	T5Cpa01374	ZihuiCpa01361	SunsetCpa01355	SunupCpa01368	Core
SG0001355	6	6	G20Cpa01355	T3Cpa01366	T5Cpa01375	ZihuiCpa01362	SunsetCpa01356	SunupCpa01369	Core
SG0001356	6	6	G20Cpa01356	T3Cpa01369	T5Cpa01376	ZihuiCpa01363	SunsetCpa01358	SunupCpa01370	Core
SG0001357	6	6	G20Cpa01357	T3Cpa01370	T5Cpa01377	ZihuiCpa01364	SunsetCpa01359	SunupCpa01371	Core
SG0001358	6	6	G20Cpa01358	T3Cpa01371	T5Cpa01378	ZihuiCpa01365	SunsetCpa01360	SunupCpa01372	Core
SG0001359	6	6	G20Cpa01359	T3Cpa01372	T5Cpa01379	ZihuiCpa01366	SunsetCpa01361	SunupCpa01373	Core
SG0001360	6	6	G20Cpa01360	T3Cpa01373	T5Cpa01380	ZihuiCpa01367	SunsetCpa01362	SunupCpa01374	Core
SG0001361	5	5	G20Cpa01361	T3Cpa01374	T5Cpa01381	-	SunsetCpa01363	SunupCpa01375	Dispensable
SG0001362	6	6	G20Cpa01362	T3Cpa01375	T5Cpa01382	ZihuiCpa01368	SunsetCpa01364	SunupCpa01376	Core
SG0001363	6	6	G20Cpa01363	T3Cpa01376	T5Cpa01383	ZihuiCpa01369	SunsetCpa01365	SunupCpa01377	Core
SG0001364	6	6	G20Cpa01364	T3Cpa01377	T5Cpa01384	ZihuiCpa01370	SunsetCpa01366	SunupCpa01378	Core
SG0001365	6	6	G20Cpa01365	T3Cpa01378	T5Cpa01385	ZihuiCpa01371	SunsetCpa01367	SunupCpa01379	Core
SG0001366	5	5	G20Cpa01366	T3Cpa01379	T5Cpa01386	-	SunsetCpa01368	SunupCpa01380	Dispensable
SG0001367	6	6	G20Cpa01367	T3Cpa01380	T5Cpa01387	ZihuiCpa01372	SunsetCpa01369	SunupCpa01381	Core
SG0001368	6	6	G20Cpa01368	T3Cpa01381	T5Cpa01388	ZihuiCpa01373	SunsetCpa01370	SunupCpa01382	Core
SG0001369	6	6	G20Cpa01369	T3Cpa01382	T5Cpa01389	ZihuiCpa01374	SunsetCpa01371	SunupCpa01383	Core
SG0001370	6	6	G20Cpa01370	T3Cpa01383	T5Cpa01390	ZihuiCpa01375	SunsetCpa01372	SunupCpa01384	Core
SG0001371	6	7	G20Cpa01371	T3Cpa01384	T5Cpa01391	ZihuiCpa01376	SunsetCpa01373,SunsetCpa20279	SunupCpa01385	Core
SG0001372	6	6	G20Cpa01372	T3Cpa01385	T5Cpa01392	ZihuiCpa01377	SunsetCpa01374	SunupCpa01386	Core
SG0001373	4	4	G20Cpa01373	T3Cpa01386	-	-	SunsetCpa01375	SunupCpa01388	Dispensable
SG0001374	6	6	G20Cpa01374	T3Cpa01387	T5Cpa01394	ZihuiCpa01378	SunsetCpa01376	SunupCpa01389	Core
SG0001375	6	6	G20Cpa01375	T3Cpa01388	T5Cpa01395	ZihuiCpa01379	SunsetCpa01377	SunupCpa01390	Core
SG0001376	6	6	G20Cpa01376	T3Cpa01389	T5Cpa01396	ZihuiCpa01380	SunsetCpa01378	SunupCpa01391	Core
SG0001377	6	7	G20Cpa01377	T3Cpa01390	T5Cpa01397	ZihuiCpa01381	SunsetCpa20285	SunupCpa01392,SunupCpa20173	Core
SG0001378	1	1	G20Cpa01378	-	-	-	-	-	Private
SG0001379	6	6	G20Cpa01379	T3Cpa01392	T5Cpa01398	ZihuiCpa01382	SunsetCpa01382	SunupCpa01402	Core
SG0001380	5	5	G20Cpa01380	T3Cpa01393	T5Cpa01399	ZihuiCpa01383	SunsetCpa01383	-	Dispensable
SG0001381	6	6	G20Cpa01381	T3Cpa01394	T5Cpa01400	ZihuiCpa01384	SunsetCpa01384	SunupCpa01403	Core
SG0001382	3	3	G20Cpa01382	-	T5Cpa01401	ZihuiCpa01386	-	-	Dispensable
SG0001383	6	6	G20Cpa01383	T3Cpa01395	T5Cpa01402	ZihuiCpa01387	SunsetCpa01387	SunupCpa01405	Core
SG0001384	6	6	G20Cpa01384	T3Cpa01396	T5Cpa01403	ZihuiCpa01388	SunsetCpa01388	SunupCpa01406	Core
SG0001385	6	6	G20Cpa01385	T3Cpa01397	T5Cpa01404	ZihuiCpa01389	SunsetCpa01389	SunupCpa01407	Core
SG0001386	6	6	G20Cpa01386	T3Cpa01398	T5Cpa01405	ZihuiCpa01390	SunsetCpa01390	SunupCpa01408	Core
SG0001387	3	4	G20Cpa01387	-	-	-	SunsetCpa20294	SunupCpa01409,SunupCpa20183	Dispensable
SG0001388	3	3	G20Cpa01388	-	-	ZihuiCpa01391	-	SunupCpa01410	Dispensable
SG0001389	6	7	G20Cpa01389	T3Cpa01400	T5Cpa01406	ZihuiCpa01392	SunsetCpa01391	SunupCpa01411,SunupCpa20185	Core
SG0001390	6	6	G20Cpa01390	T3Cpa01401	T5Cpa01407	ZihuiCpa01393	SunsetCpa01392	SunupCpa01412	Core
SG0001391	6	8	G20Cpa01391	T3Cpa01402	T5Cpa01408	ZihuiCpa01394	SunsetCpa01393,SunsetCpa20297	SunupCpa01413,SunupCpa20187	Core
SG0001392	6	8	G20Cpa01392	T3Cpa01403	T5Cpa01409	ZihuiCpa01395	SunsetCpa01394,SunsetCpa20298	SunupCpa01414,SunupCpa20188	Core
SG0001393	6	6	G20Cpa01393	T3Cpa01404	T5Cpa01410	ZihuiCpa01396	SunsetCpa20299	SunupCpa01415	Core
SG0001394	6	6	G20Cpa01394	T3Cpa01405	T5Cpa01411	ZihuiCpa01397	SunsetCpa01395	SunupCpa01416	Core
SG0001395	6	7	G20Cpa01395	T3Cpa01406	T5Cpa01412	ZihuiCpa01398	SunsetCpa01396	SunupCpa01417,SunupCpa20191	Core
SG0001396	6	8	G20Cpa01396	T3Cpa01407	T5Cpa01413	ZihuiCpa01399	SunsetCpa01397,SunsetCpa20302	SunupCpa01418,SunupCpa20192	Core
SG0001397	6	8	G20Cpa01397	T3Cpa01408	T5Cpa01414	ZihuiCpa01400	SunsetCpa01398,SunsetCpa20303	SunupCpa01419,SunupCpa20193	Core
SG0001398	6	8	G20Cpa01398	T3Cpa01409	T5Cpa01415	ZihuiCpa01401	SunsetCpa01399,SunsetCpa20304	SunupCpa01420,SunupCpa20194	Core
SG0001399	6	8	G20Cpa01399	T3Cpa01410	T5Cpa01416	ZihuiCpa01402	SunsetCpa01400,SunsetCpa20305	SunupCpa01421,SunupCpa20195	Core
SG0001400	6	7	G20Cpa01400	T3Cpa01412	T5Cpa01418	ZihuiCpa01403	SunsetCpa01401,SunsetCpa20306	SunupCpa01422	Core
SG0001401	6	8	G20Cpa01401	T3Cpa01413	T5Cpa01419	ZihuiCpa01404	SunsetCpa01402,SunsetCpa20307	SunupCpa01423,SunupCpa20197	Core
SG0001402	6	8	G20Cpa01402	T3Cpa01414	T5Cpa01420	ZihuiCpa01405	SunsetCpa01403,SunsetCpa20308	SunupCpa01424,SunupCpa20198	Core
SG0001403	6	8	G20Cpa01403	T3Cpa01415	T5Cpa01421	ZihuiCpa01406	SunsetCpa01405,SunsetCpa20309	SunupCpa01425,SunupCpa20199	Core
SG0001404	6	8	G20Cpa01404	T3Cpa01416	T5Cpa01422	ZihuiCpa01407	SunsetCpa01406,SunsetCpa20310	SunupCpa01426,SunupCpa20200	Core
SG0001405	6	7	G20Cpa01405	T3Cpa01417	T5Cpa01423	ZihuiCpa01408	SunsetCpa01407	SunupCpa01427,SunupCpa20201	Core
SG0001406	6	8	G20Cpa01406	T3Cpa01418	T5Cpa01424	ZihuiCpa01409	SunsetCpa01408,SunsetCpa20312	SunupCpa01428,SunupCpa20202	Core
SG0001407	6	8	G20Cpa01407	T3Cpa01419	T5Cpa01425	ZihuiCpa01410	SunsetCpa01409,SunsetCpa20313	SunupCpa01429,SunupCpa20203	Core
SG0001408	6	6	G20Cpa01408	T3Cpa01420	T5Cpa01426	ZihuiCpa01411	SunsetCpa01410	SunupCpa01430	Core
SG0001409	6	6	G20Cpa01409	T3Cpa01421	T5Cpa01427	ZihuiCpa01412	SunsetCpa01411	SunupCpa01431	Core
SG0001410	6	6	G20Cpa01410	T3Cpa01422	T5Cpa01428	ZihuiCpa01413	SunsetCpa01412	SunupCpa01432	Core
SG0001411	6	6	G20Cpa01411	T3Cpa01423	T5Cpa01429	ZihuiCpa01414	SunsetCpa01413	SunupCpa01433	Core
SG0001412	6	6	G20Cpa01412	T3Cpa01424	T5Cpa01430	ZihuiCpa01415	SunsetCpa01414	SunupCpa01435	Core
SG0001413	6	6	G20Cpa01413	T3Cpa01425	T5Cpa01431	ZihuiCpa01416	SunsetCpa01415	SunupCpa01436	Core
SG0001414	6	6	G20Cpa01414	T3Cpa01428	T5Cpa01432	ZihuiCpa01419	SunsetCpa01416	SunupCpa01437	Core
SG0001415	5	8	G20Cpa01415	T3Cpa01429	T5Cpa01433,T5Cpa01435	ZihuiCpa01420,ZihuiCpa01422	-	SunupCpa01438,SunupCpa01440	Dispensable
SG0001416	6	6	G20Cpa01416	T3Cpa01430	T5Cpa01436	ZihuiCpa01423	SunsetCpa01417	SunupCpa01441	Core
SG0001417	6	6	G20Cpa01417	T3Cpa01431	T5Cpa01437	ZihuiCpa01424	SunsetCpa01418	SunupCpa01442	Core
SG0001418	6	6	G20Cpa01418	T3Cpa01432	T5Cpa01438	ZihuiCpa01425	SunsetCpa01419	SunupCpa01443	Core
SG0001419	6	6	G20Cpa01419	T3Cpa01433	T5Cpa01439	ZihuiCpa01426	SunsetCpa01420	SunupCpa01444	Core
SG0001420	6	6	G20Cpa01420	T3Cpa01435	T5Cpa01440	ZihuiCpa01427	SunsetCpa01423	SunupCpa01447	Core
SG0001421	6	6	G20Cpa01421	T3Cpa01436	T5Cpa01441	ZihuiCpa01428	SunsetCpa01424	SunupCpa01448	Core
SG0001422	6	6	G20Cpa01422	T3Cpa01437	T5Cpa01442	ZihuiCpa01429	SunsetCpa01425	SunupCpa01449	Core
SG0001423	6	6	G20Cpa01423	T3Cpa01438	T5Cpa01443	ZihuiCpa01430	SunsetCpa01426	SunupCpa01450	Core
SG0001424	6	6	G20Cpa01424	T3Cpa01439	T5Cpa01444	ZihuiCpa01431	SunsetCpa01427	SunupCpa01451	Core
SG0001425	6	6	G20Cpa01425	T3Cpa01440	T5Cpa01445	ZihuiCpa01432	SunsetCpa01428	SunupCpa01452	Core
SG0001426	6	6	G20Cpa01426	T3Cpa01441	T5Cpa01446	ZihuiCpa01433	SunsetCpa01429	SunupCpa01453	Core
SG0001427	6	6	G20Cpa01427	T3Cpa01442	T5Cpa01447	ZihuiCpa01434	SunsetCpa01430	SunupCpa01454	Core
SG0001428	6	6	G20Cpa01428	T3Cpa01443	T5Cpa01448	ZihuiCpa01435	SunsetCpa01431	SunupCpa01455	Core
SG0001429	6	6	G20Cpa01429	T3Cpa01444	T5Cpa01449	ZihuiCpa01436	SunsetCpa01432	SunupCpa01456	Core
SG0001430	6	6	G20Cpa01430	T3Cpa01445	T5Cpa01452	ZihuiCpa01437	SunsetCpa01435	SunupCpa01461	Core
SG0001431	6	6	G20Cpa01431	T3Cpa01446	T5Cpa01453	ZihuiCpa01438	SunsetCpa01436	SunupCpa01462	Core
SG0001432	6	6	G20Cpa01432	T3Cpa01447	T5Cpa01454	ZihuiCpa01439	SunsetCpa01437	SunupCpa01463	Core
SG0001433	6	6	G20Cpa01433	T3Cpa01448	T5Cpa01455	ZihuiCpa01440	SunsetCpa01438	SunupCpa01464	Core
SG0001434	6	6	G20Cpa01434	T3Cpa01449	T5Cpa01456	ZihuiCpa01441	SunsetCpa01439	SunupCpa01465	Core
SG0001435	6	6	G20Cpa01435	T3Cpa01450	T5Cpa01457	ZihuiCpa01442	SunsetCpa01440	SunupCpa01466	Core
SG0001436	6	6	G20Cpa01436	T3Cpa01451	T5Cpa01459	ZihuiCpa01443	SunsetCpa01441	SunupCpa01467	Core
SG0001437	6	6	G20Cpa01437	T3Cpa01452	T5Cpa01461	ZihuiCpa01445	SunsetCpa01443	SunupCpa01469	Core
SG0001438	6	6	G20Cpa01438	T3Cpa01453	T5Cpa01462	ZihuiCpa01446	SunsetCpa01444	SunupCpa01470	Core
SG0001439	6	6	G20Cpa01439	T3Cpa01454	T5Cpa01463	ZihuiCpa01449	SunsetCpa01445	SunupCpa01473	Core
SG0001440	3	3	G20Cpa01440	-	T5Cpa01464	ZihuiCpa01450	-	-	Dispensable
SG0001441	6	6	G20Cpa01441	T3Cpa01455	T5Cpa01465	ZihuiCpa01451	SunsetCpa01446	SunupCpa01475	Core
SG0001442	6	6	G20Cpa01442	T3Cpa01456	T5Cpa01466	ZihuiCpa01452	SunsetCpa01447	SunupCpa01476	Core
SG0001443	6	6	G20Cpa01443	T3Cpa01457	T5Cpa01467	ZihuiCpa01453	SunsetCpa01448	SunupCpa01477	Core
SG0001444	6	6	G20Cpa01444	T3Cpa01458	T5Cpa01468	ZihuiCpa01454	SunsetCpa01449	SunupCpa01478	Core
SG0001445	6	6	G20Cpa01445	T3Cpa01459	T5Cpa01469	ZihuiCpa01455	SunsetCpa01450	SunupCpa01479	Core
SG0001446	6	6	G20Cpa01446	T3Cpa01461	T5Cpa01470	ZihuiCpa01457	SunsetCpa01452	SunupCpa01481	Core
SG0001447	6	6	G20Cpa01447	T3Cpa01462	T5Cpa01471	ZihuiCpa01458	SunsetCpa01453	SunupCpa01482	Core
SG0001448	6	6	G20Cpa01448	T3Cpa01463	T5Cpa01472	ZihuiCpa01459	SunsetCpa01454	SunupCpa01483	Core
SG0001449	6	6	G20Cpa01449	T3Cpa01464	T5Cpa01473	ZihuiCpa01460	SunsetCpa01455	SunupCpa01484	Core
SG0001450	6	6	G20Cpa01450	T3Cpa01465	T5Cpa01474	ZihuiCpa01461	SunsetCpa01456	SunupCpa01485	Core
SG0001451	5	5	G20Cpa01451	T3Cpa01466	T5Cpa01475	ZihuiCpa01462	SunsetCpa01457	-	Dispensable
SG0001452	6	6	G20Cpa01452	T3Cpa01467	T5Cpa01476	ZihuiCpa01463	SunsetCpa01458	SunupCpa01486	Core
SG0001453	6	6	G20Cpa01453	T3Cpa01468	T5Cpa01477	ZihuiCpa01464	SunsetCpa01459	SunupCpa01487	Core
SG0001454	6	6	G20Cpa01454	T3Cpa01469	T5Cpa01478	ZihuiCpa01465	SunsetCpa01460	SunupCpa01488	Core
SG0001455	6	6	G20Cpa01455	T3Cpa01470	T5Cpa01479	ZihuiCpa01466	SunsetCpa01461	SunupCpa01489	Core
SG0001456	6	6	G20Cpa01456	T3Cpa01471	T5Cpa01480	ZihuiCpa01467	SunsetCpa01462	SunupCpa01490	Core
SG0001457	6	6	G20Cpa01457	T3Cpa01472	T5Cpa01481	ZihuiCpa01468	SunsetCpa01463	SunupCpa01491	Core
SG0001458	6	6	G20Cpa01458	T3Cpa01473	T5Cpa01482	ZihuiCpa01469	SunsetCpa01464	SunupCpa01492	Core
SG0001459	6	6	G20Cpa01459	T3Cpa01474	T5Cpa01483	ZihuiCpa01470	SunsetCpa01465	SunupCpa01493	Core
SG0001460	6	6	G20Cpa01460	T3Cpa01475	T5Cpa01484	ZihuiCpa01471	SunsetCpa01466	SunupCpa01494	Core
SG0001461	6	6	G20Cpa01461	T3Cpa01476	T5Cpa01485	ZihuiCpa01475	SunsetCpa01468	SunupCpa01495	Core
SG0001462	6	6	G20Cpa01462	T3Cpa01477	T5Cpa01486	ZihuiCpa01476	SunsetCpa01469	SunupCpa01496	Core
SG0001463	6	6	G20Cpa01463	T3Cpa01478	T5Cpa01487	ZihuiCpa01477	SunsetCpa01470	SunupCpa01497	Core
SG0001464	6	6	G20Cpa01464	T3Cpa01479	T5Cpa01488	ZihuiCpa01478	SunsetCpa01471	SunupCpa01498	Core
SG0001465	1	1	G20Cpa01465	-	-	-	-	-	Private
SG0001466	6	6	G20Cpa01466	T3Cpa01480	T5Cpa01489	ZihuiCpa01479	SunsetCpa01472	SunupCpa01499	Core
SG0001467	6	6	G20Cpa01467	T3Cpa01481	T5Cpa01490	ZihuiCpa01480	SunsetCpa01473	SunupCpa01500	Core
SG0001468	6	6	G20Cpa01468	T3Cpa01482	T5Cpa01491	ZihuiCpa01481	SunsetCpa01474	SunupCpa01501	Core
SG0001469	6	6	G20Cpa01469	T3Cpa01483	T5Cpa01492	ZihuiCpa01482	SunsetCpa01475	SunupCpa01502	Core
SG0001470	6	6	G20Cpa01470	T3Cpa01484	T5Cpa01493	ZihuiCpa01483	SunsetCpa01476	SunupCpa01503	Core
SG0001471	6	6	G20Cpa01471	T3Cpa01485	T5Cpa01494	ZihuiCpa01484	SunsetCpa01477	SunupCpa01504	Core
SG0001472	6	6	G20Cpa01472	T3Cpa01486	T5Cpa01495	ZihuiCpa01485	SunsetCpa01478	SunupCpa01505	Core
SG0001473	6	6	G20Cpa01473	T3Cpa01487	T5Cpa01496	ZihuiCpa01486	SunsetCpa01479	SunupCpa01506	Core
SG0001474	6	6	G20Cpa01474	T3Cpa01488	T5Cpa01497	ZihuiCpa01487	SunsetCpa01480	SunupCpa01507	Core
SG0001475	6	6	G20Cpa01475	T3Cpa01489	T5Cpa01498	ZihuiCpa01488	SunsetCpa01481	SunupCpa01508	Core
SG0001476	6	6	G20Cpa01476	T3Cpa01490	T5Cpa01499	ZihuiCpa01490	SunsetCpa01482	SunupCpa01509	Core
SG0001477	6	6	G20Cpa01477	T3Cpa01491	T5Cpa01500	ZihuiCpa01491	SunsetCpa01483	SunupCpa01510	Core
SG0001478	1	1	G20Cpa01478	-	-	-	-	-	Private
SG0001479	6	6	G20Cpa01479	T3Cpa01492	T5Cpa01501	ZihuiCpa01492	SunsetCpa01484	SunupCpa01511	Core
SG0001480	6	6	G20Cpa01480	T3Cpa01493	T5Cpa01502	ZihuiCpa01493	SunsetCpa01485	SunupCpa01512	Core
SG0001481	6	6	G20Cpa01481	T3Cpa01494	T5Cpa01503	ZihuiCpa01494	SunsetCpa01486	SunupCpa01513	Core
SG0001482	6	6	G20Cpa01482	T3Cpa01495	T5Cpa01504	ZihuiCpa01495	SunsetCpa01487	SunupCpa01514	Core
SG0001483	6	6	G20Cpa01483	T3Cpa01496	T5Cpa01505	ZihuiCpa01496	SunsetCpa01488	SunupCpa01515	Core
SG0001484	6	6	G20Cpa01484	T3Cpa01497	T5Cpa01506	ZihuiCpa01497	SunsetCpa01489	SunupCpa01516	Core
SG0001485	4	4	G20Cpa01485	T3Cpa01498	-	-	SunsetCpa01490	SunupCpa01517	Dispensable
SG0001486	6	6	G20Cpa01486	T3Cpa01499	T5Cpa01507	ZihuiCpa01498	SunsetCpa01491	SunupCpa01518	Core
SG0001487	6	6	G20Cpa01487	T3Cpa01500	T5Cpa01508	ZihuiCpa01499	SunsetCpa01492	SunupCpa01519	Core
SG0001488	6	6	G20Cpa01488	T3Cpa01501	T5Cpa01509	ZihuiCpa01500	SunsetCpa01493	SunupCpa01520	Core
SG0001489	6	6	G20Cpa01489	T3Cpa01502	T5Cpa01510	ZihuiCpa01501	SunsetCpa01494	SunupCpa01521	Core
SG0001490	6	6	G20Cpa01490	T3Cpa01503	T5Cpa01511	ZihuiCpa01502	SunsetCpa01495	SunupCpa01522	Core
SG0001491	6	6	G20Cpa01491	T3Cpa01504	T5Cpa01512	ZihuiCpa01503	SunsetCpa01496	SunupCpa01523	Core
SG0001492	6	6	G20Cpa01492	T3Cpa01505	T5Cpa01514	ZihuiCpa01504	SunsetCpa01497	SunupCpa01524	Core
SG0001493	6	6	G20Cpa01493	T3Cpa01506	T5Cpa01515	ZihuiCpa01505	SunsetCpa01498	SunupCpa01525	Core
SG0001494	6	6	G20Cpa01494	T3Cpa01507	T5Cpa01516	ZihuiCpa01506	SunsetCpa01499	SunupCpa01526	Core
SG0001495	6	6	G20Cpa01495	T3Cpa01509	T5Cpa01518	ZihuiCpa01507	SunsetCpa01501	SunupCpa01528	Core
SG0001496	6	6	G20Cpa01496	T3Cpa01510	T5Cpa01519	ZihuiCpa01508	SunsetCpa01502	SunupCpa01529	Core
SG0001497	6	6	G20Cpa01497	T3Cpa01511	T5Cpa01520	ZihuiCpa01509	SunsetCpa01503	SunupCpa01530	Core
SG0001498	6	6	G20Cpa01498	T3Cpa01512	T5Cpa01521	ZihuiCpa01510	SunsetCpa01504	SunupCpa01531	Core
SG0001499	6	6	G20Cpa01499	T3Cpa01513	T5Cpa01522	ZihuiCpa01511	SunsetCpa01505	SunupCpa01532	Core
SG0001500	6	6	G20Cpa01500	T3Cpa01514	T5Cpa01523	ZihuiCpa01512	SunsetCpa01506	SunupCpa01533	Core
SG0001501	6	6	G20Cpa01501	T3Cpa01515	T5Cpa01524	ZihuiCpa01513	SunsetCpa01507	SunupCpa01534	Core
SG0001502	6	6	G20Cpa01502	T3Cpa01516	T5Cpa01525	ZihuiCpa01514	SunsetCpa01508	SunupCpa01535	Core
SG0001503	6	6	G20Cpa01503	T3Cpa01517	T5Cpa01526	ZihuiCpa01515	SunsetCpa01509	SunupCpa01536	Core
SG0001504	2	2	G20Cpa01504	-	-	-	-	SunupCpa01537	Dispensable
SG0001505	6	6	G20Cpa01505	T3Cpa01518	T5Cpa01527	ZihuiCpa01516	SunsetCpa01510	SunupCpa01538	Core
SG0001506	6	6	G20Cpa01506	T3Cpa01519	T5Cpa01528	ZihuiCpa01517	SunsetCpa01511	SunupCpa01539	Core
SG0001507	6	6	G20Cpa01507	T3Cpa01520	T5Cpa01529	ZihuiCpa01518	SunsetCpa01512	SunupCpa01540	Core
SG0001508	6	6	G20Cpa01508	T3Cpa01521	T5Cpa01530	ZihuiCpa01519	SunsetCpa01513	SunupCpa01541	Core
SG0001509	6	6	G20Cpa01509	T3Cpa01522	T5Cpa01531	ZihuiCpa01520	SunsetCpa01514	SunupCpa01542	Core
SG0001510	6	6	G20Cpa01510	T3Cpa01523	T5Cpa01532	ZihuiCpa01521	SunsetCpa01515	SunupCpa01543	Core
SG0001511	6	6	G20Cpa01511	T3Cpa01524	T5Cpa01533	ZihuiCpa01522	SunsetCpa01516	SunupCpa01544	Core
SG0001512	6	6	G20Cpa01512	T3Cpa01525	T5Cpa01534	ZihuiCpa01523	SunsetCpa01517	SunupCpa01545	Core
SG0001513	6	6	G20Cpa01513	T3Cpa01526	T5Cpa01535	ZihuiCpa01524	SunsetCpa01518	SunupCpa01546	Core
SG0001514	6	6	G20Cpa01514	T3Cpa01527	T5Cpa01536	ZihuiCpa01525	SunsetCpa01519	SunupCpa01547	Core
SG0001515	6	6	G20Cpa01515	T3Cpa01529	T5Cpa01538	ZihuiCpa01526	SunsetCpa01520	SunupCpa01550	Core
SG0001516	6	6	G20Cpa01516	T3Cpa01530	T5Cpa01539	ZihuiCpa01527	SunsetCpa01521	SunupCpa01551	Core
SG0001517	6	6	G20Cpa01517	T3Cpa01531	T5Cpa01540	ZihuiCpa01528	SunsetCpa01522	SunupCpa01552	Core
SG0001518	6	6	G20Cpa01518	T3Cpa01532	T5Cpa01541	ZihuiCpa01529	SunsetCpa01523	SunupCpa01553	Core
SG0001519	6	6	G20Cpa01519	T3Cpa01533	T5Cpa01542	ZihuiCpa01530	SunsetCpa01524	SunupCpa01554	Core
SG0001520	6	6	G20Cpa01520	T3Cpa01534	T5Cpa01543	ZihuiCpa01531	SunsetCpa01525	SunupCpa01555	Core
SG0001521	6	6	G20Cpa01521	T3Cpa01535	T5Cpa01544	ZihuiCpa01532	SunsetCpa01526	SunupCpa01556	Core
SG0001522	6	6	G20Cpa01522	T3Cpa01536	T5Cpa01545	ZihuiCpa01533	SunsetCpa01527	SunupCpa01557	Core
SG0001523	3	3	G20Cpa01523	T3Cpa01537	-	ZihuiCpa01534	-	-	Dispensable
SG0001524	6	6	G20Cpa01524	T3Cpa01538	T5Cpa01546	ZihuiCpa01535	SunsetCpa01528	SunupCpa01558	Core
SG0001525	6	6	G20Cpa01525	T3Cpa01539	T5Cpa01547	ZihuiCpa01536	SunsetCpa01529	SunupCpa01559	Core
SG0001526	6	6	G20Cpa01526	T3Cpa01540	T5Cpa01548	ZihuiCpa01537	SunsetCpa01530	SunupCpa01560	Core
SG0001527	6	6	G20Cpa01527	T3Cpa01541	T5Cpa01549	ZihuiCpa01538	SunsetCpa01531	SunupCpa01561	Core
SG0001528	6	6	G20Cpa01528	T3Cpa01542	T5Cpa01550	ZihuiCpa01539	SunsetCpa01532	SunupCpa01562	Core
SG0001529	6	6	G20Cpa01529	T3Cpa01543	T5Cpa01551	ZihuiCpa01540	SunsetCpa01533	SunupCpa01563	Core
SG0001530	6	6	G20Cpa01530	T3Cpa01544	T5Cpa01552	ZihuiCpa01541	SunsetCpa01534	SunupCpa01564	Core
SG0001531	6	6	G20Cpa01531	T3Cpa01545	T5Cpa01553	ZihuiCpa01542	SunsetCpa01535	SunupCpa01565	Core
SG0001532	5	5	G20Cpa01532	T3Cpa01546	-	ZihuiCpa01543	SunsetCpa01536	SunupCpa01566	Dispensable
SG0001533	6	6	G20Cpa01533	T3Cpa01547	T5Cpa01554	ZihuiCpa01544	SunsetCpa01537	SunupCpa01567	Core
SG0001534	6	6	G20Cpa01534	T3Cpa01548	T5Cpa01555	ZihuiCpa01545	SunsetCpa01538	SunupCpa01568	Core
SG0001535	6	6	G20Cpa01535	T3Cpa01549	T5Cpa01556	ZihuiCpa01546	SunsetCpa01539	SunupCpa01569	Core
SG0001536	5	5	G20Cpa01536	-	T5Cpa01557	ZihuiCpa01547	SunsetCpa01540	SunupCpa01570	Dispensable
SG0001537	5	5	G20Cpa01537	T3Cpa01550	T5Cpa01558	ZihuiCpa01548	-	SunupCpa01571	Dispensable
SG0001538	6	6	G20Cpa01538	T3Cpa01551	T5Cpa01559	ZihuiCpa01549	SunsetCpa01542	SunupCpa01572	Core
SG0001539	6	6	G20Cpa01539	T3Cpa01552	T5Cpa01560	ZihuiCpa01550	SunsetCpa01543	SunupCpa01573	Core
SG0001540	6	6	G20Cpa01540	T3Cpa01553	T5Cpa01561	ZihuiCpa01551	SunsetCpa01544	SunupCpa01574	Core
SG0001541	6	6	G20Cpa01541	T3Cpa01554	T5Cpa01562	ZihuiCpa01552	SunsetCpa01545	SunupCpa01575	Core
SG0001542	4	4	G20Cpa01542	-	-	ZihuiCpa01553	SunsetCpa01546	SunupCpa01576	Dispensable
SG0001543	5	5	G20Cpa01543	T3Cpa01555	T5Cpa01563	ZihuiCpa01554	SunsetCpa01547	-	Dispensable
SG0001544	6	6	G20Cpa01544	T3Cpa01556	T5Cpa01564	ZihuiCpa01555	SunsetCpa01548	SunupCpa01577	Core
SG0001545	6	6	G20Cpa01545	T3Cpa01557	T5Cpa01565	ZihuiCpa01556	SunsetCpa01549	SunupCpa01578	Core
SG0001546	4	4	G20Cpa01546	-	T5Cpa01566	-	SunsetCpa01550	SunupCpa01579	Dispensable
SG0001547	6	6	G20Cpa01547	T3Cpa01558	T5Cpa01567	ZihuiCpa01557	SunsetCpa01551	SunupCpa01580	Core
SG0001548	6	6	G20Cpa01548	T3Cpa01559	T5Cpa01568	ZihuiCpa01558	SunsetCpa01552	SunupCpa01581	Core
SG0001549	6	6	G20Cpa01549	T3Cpa01560	T5Cpa01569	ZihuiCpa01559	SunsetCpa01553	SunupCpa01582	Core
SG0001550	6	6	G20Cpa01550	T3Cpa01561	T5Cpa01571	ZihuiCpa01560	SunsetCpa01554	SunupCpa01583	Core
SG0001551	6	6	G20Cpa01551	T3Cpa01562	T5Cpa01572	ZihuiCpa01561	SunsetCpa01555	SunupCpa01584	Core
SG0001552	5	5	G20Cpa01552	-	T5Cpa01573	ZihuiCpa01562	SunsetCpa01556	SunupCpa01585	Dispensable
SG0001553	3	3	G20Cpa01553	-	-	-	SunsetCpa01557	SunupCpa01586	Dispensable
SG0001554	2	2	G20Cpa01554	-	-	-	SunsetCpa01558	-	Dispensable
SG0001555	6	6	G20Cpa01555	T3Cpa01571	T5Cpa01574	ZihuiCpa01564	SunsetCpa01559	SunupCpa01587	Core
SG0001556	4	4	G20Cpa01556	-	T5Cpa01575	-	SunsetCpa01560	SunupCpa01588	Dispensable
SG0001557	6	6	G20Cpa01557	T3Cpa01570	T5Cpa01576	ZihuiCpa01565	SunsetCpa01561	SunupCpa01589	Core
SG0001558	6	6	G20Cpa01558	T3Cpa01569	T5Cpa01577	ZihuiCpa01566	SunsetCpa01562	SunupCpa01590	Core
SG0001559	6	6	G20Cpa01559	T3Cpa01568	T5Cpa01578	ZihuiCpa01567	SunsetCpa01563	SunupCpa01591	Core
SG0001560	6	6	G20Cpa01560	T3Cpa01566	T5Cpa01580	ZihuiCpa01569	SunsetCpa01565	SunupCpa01593	Core
SG0001561	6	6	G20Cpa01561	T3Cpa01565	T5Cpa01581	ZihuiCpa01570	SunsetCpa01566	SunupCpa01594	Core
SG0001562	6	6	G20Cpa01562	T3Cpa01564	T5Cpa01582	ZihuiCpa01571	SunsetCpa01567	SunupCpa01595	Core
SG0001563	6	6	G20Cpa01563	T3Cpa01563	T5Cpa01584	ZihuiCpa01572	SunsetCpa01568	SunupCpa01596	Core
SG0001564	3	3	G20Cpa01564	-	-	-	SunsetCpa01569	SunupCpa01597	Dispensable
SG0001565	6	6	G20Cpa01565	T3Cpa01574	T5Cpa01586	ZihuiCpa01575	SunsetCpa01571	SunupCpa01599	Core
SG0001566	6	6	G20Cpa01566	T3Cpa01575	T5Cpa01587	ZihuiCpa01576	SunsetCpa01572	SunupCpa01600	Core
SG0001567	6	6	G20Cpa01567	T3Cpa01576	T5Cpa01588	ZihuiCpa01577	SunsetCpa01573	SunupCpa01601	Core
SG0001568	6	6	G20Cpa01568	T3Cpa01577	T5Cpa01589	ZihuiCpa01578	SunsetCpa01574	SunupCpa01602	Core
SG0001569	6	6	G20Cpa01569	T3Cpa01578	T5Cpa01590	ZihuiCpa01579	SunsetCpa01575	SunupCpa01603	Core
SG0001570	6	6	G20Cpa01570	T3Cpa01579	T5Cpa01591	ZihuiCpa01580	SunsetCpa01576	SunupCpa01604	Core
SG0001571	6	6	G20Cpa01571	T3Cpa01580	T5Cpa01592	ZihuiCpa01581	SunsetCpa01577	SunupCpa01605	Core
SG0001572	6	6	G20Cpa01572	T3Cpa01581	T5Cpa01593	ZihuiCpa01582	SunsetCpa01578	SunupCpa01606	Core
SG0001573	6	6	G20Cpa01573	T3Cpa01582	T5Cpa01594	ZihuiCpa01583	SunsetCpa01579	SunupCpa01607	Core
SG0001574	6	6	G20Cpa01574	T3Cpa01583	T5Cpa01595	ZihuiCpa01584	SunsetCpa01580	SunupCpa01608	Core
SG0001575	6	6	G20Cpa01575	T3Cpa01584	T5Cpa01596	ZihuiCpa01585	SunsetCpa01581	SunupCpa01609	Core
SG0001576	6	6	G20Cpa01576	T3Cpa01585	T5Cpa01597	ZihuiCpa01586	SunsetCpa01582	SunupCpa01610	Core
SG0001577	6	6	G20Cpa01577	T3Cpa01586	T5Cpa01598	ZihuiCpa01587	SunsetCpa01583	SunupCpa01611	Core
SG0001578	6	6	G20Cpa01578	T3Cpa01587	T5Cpa01599	ZihuiCpa01588	SunsetCpa01584	SunupCpa01612	Core
SG0001579	5	5	G20Cpa01579	T3Cpa01588	T5Cpa01600	ZihuiCpa01589	SunsetCpa01585	-	Dispensable
SG0001580	6	6	G20Cpa01580	T3Cpa01589	T5Cpa01601	ZihuiCpa01590	SunsetCpa01586	SunupCpa01613	Core
SG0001581	6	6	G20Cpa01581	T3Cpa01590	T5Cpa01602	ZihuiCpa01591	SunsetCpa01587	SunupCpa01614	Core
SG0001582	6	6	G20Cpa01582	T3Cpa01592	T5Cpa01604	ZihuiCpa01593	SunsetCpa01589	SunupCpa01616	Core
SG0001583	3	3	G20Cpa01583	-	-	-	SunsetCpa01590	SunupCpa01617	Dispensable
SG0001584	6	6	G20Cpa01584	T3Cpa01593	T5Cpa01605	ZihuiCpa01595	SunsetCpa01591	SunupCpa01618	Core
SG0001585	6	6	G20Cpa01585	T3Cpa01594	T5Cpa01606	ZihuiCpa01596	SunsetCpa01592	SunupCpa01619	Core
SG0001586	6	6	G20Cpa01586	T3Cpa01595	T5Cpa01607	ZihuiCpa01597	SunsetCpa01593	SunupCpa01620	Core
SG0001587	6	6	G20Cpa01587	T3Cpa01596	T5Cpa01608	ZihuiCpa01598	SunsetCpa01594	SunupCpa01621	Core
SG0001588	6	6	G20Cpa01588	T3Cpa01597	T5Cpa01609	ZihuiCpa01599	SunsetCpa01595	SunupCpa01622	Core
SG0001589	6	6	G20Cpa01589	T3Cpa01598	T5Cpa01610	ZihuiCpa01600	SunsetCpa01596	SunupCpa01623	Core
SG0001590	6	6	G20Cpa01590	T3Cpa01599	T5Cpa01611	ZihuiCpa01601	SunsetCpa01597	SunupCpa01624	Core
SG0001591	6	6	G20Cpa01591	T3Cpa01600	T5Cpa01612	ZihuiCpa01602	SunsetCpa01598	SunupCpa01625	Core
SG0001592	6	6	G20Cpa01592	T3Cpa01601	T5Cpa01613	ZihuiCpa01603	SunsetCpa01599	SunupCpa01626	Core
SG0001593	6	6	G20Cpa01593	T3Cpa01602	T5Cpa01614	ZihuiCpa01604	SunsetCpa01600	SunupCpa01627	Core
SG0001594	6	6	G20Cpa01594	T3Cpa01603	T5Cpa01615	ZihuiCpa01605	SunsetCpa01601	SunupCpa01628	Core
SG0001595	6	6	G20Cpa01595	T3Cpa01604	T5Cpa01616	ZihuiCpa01606	SunsetCpa01602	SunupCpa01629	Core
SG0001596	6	6	G20Cpa01596	T3Cpa01605	T5Cpa01617	ZihuiCpa01607	SunsetCpa01603	SunupCpa01630	Core
SG0001597	6	6	G20Cpa01597	T3Cpa01606	T5Cpa01618	ZihuiCpa01608	SunsetCpa01604	SunupCpa01631	Core
SG0001598	6	6	G20Cpa01598	T3Cpa01607	T5Cpa01619	ZihuiCpa01609	SunsetCpa01605	SunupCpa01632	Core
SG0001599	6	6	G20Cpa01599	T3Cpa01608	T5Cpa01620	ZihuiCpa01610	SunsetCpa01606	SunupCpa01633	Core
SG0001600	5	5	G20Cpa01600	T3Cpa01609	T5Cpa01621	ZihuiCpa01611	-	SunupCpa01634	Dispensable
SG0001601	6	6	G20Cpa01601	T3Cpa01610	T5Cpa01622	ZihuiCpa01612	SunsetCpa01607	SunupCpa01635	Core
SG0001602	6	6	G20Cpa01602	T3Cpa01611	T5Cpa01623	ZihuiCpa01613	SunsetCpa01608	SunupCpa01636	Core
SG0001603	6	6	G20Cpa01603	T3Cpa01612	T5Cpa01624	ZihuiCpa01614	SunsetCpa01609	SunupCpa01637	Core
SG0001604	6	6	G20Cpa01604	T3Cpa01613	T5Cpa01625	ZihuiCpa01615	SunsetCpa01610	SunupCpa01638	Core
SG0001605	6	6	G20Cpa01605	T3Cpa01615	T5Cpa01627	ZihuiCpa01616	SunsetCpa01612	SunupCpa01640	Core
SG0001606	6	6	G20Cpa01606	T3Cpa01616	T5Cpa01628	ZihuiCpa01617	SunsetCpa01613	SunupCpa01641	Core
SG0001607	6	6	G20Cpa01607	T3Cpa01617	T5Cpa01629	ZihuiCpa01618	SunsetCpa01614	SunupCpa01642	Core
SG0001608	6	6	G20Cpa01608	T3Cpa01618	T5Cpa01630	ZihuiCpa01619	SunsetCpa01615	SunupCpa01643	Core
SG0001609	6	6	G20Cpa01609	T3Cpa01619	T5Cpa01631	ZihuiCpa01620	SunsetCpa01616	SunupCpa01644	Core
SG0001610	6	6	G20Cpa01610	T3Cpa01620	T5Cpa01632	ZihuiCpa01621	SunsetCpa01617	SunupCpa01645	Core
SG0001611	6	6	G20Cpa01611	T3Cpa01621	T5Cpa01633	ZihuiCpa01622	SunsetCpa01618	SunupCpa01646	Core
SG0001612	6	6	G20Cpa01612	T3Cpa01622	T5Cpa01634	ZihuiCpa01623	SunsetCpa01619	SunupCpa01647	Core
SG0001613	4	4	G20Cpa01613	-	T5Cpa01635	ZihuiCpa01624	-	SunupCpa01648	Dispensable
SG0001614	6	6	G20Cpa01614	T3Cpa01623	T5Cpa01636	ZihuiCpa01625	SunsetCpa01620	SunupCpa01649	Core
SG0001615	1	1	G20Cpa01615	-	-	-	-	-	Private
SG0001616	6	6	G20Cpa01616	T3Cpa01624	T5Cpa01638	ZihuiCpa01627	SunsetCpa01623	SunupCpa01651	Core
SG0001617	4	4	G20Cpa01617	T3Cpa01625	-	ZihuiCpa01628	-	SunupCpa01652	Dispensable
SG0001618	6	6	G20Cpa01618	T3Cpa01626	T5Cpa01639	ZihuiCpa01629	SunsetCpa01624	SunupCpa01653	Core
SG0001619	6	6	G20Cpa01619	T3Cpa01627	T5Cpa01640	ZihuiCpa01630	SunsetCpa01625	SunupCpa01654	Core
SG0001620	6	6	G20Cpa01620	T3Cpa01628	T5Cpa01641	ZihuiCpa01631	SunsetCpa01626	SunupCpa01655	Core
SG0001621	6	6	G20Cpa01621	T3Cpa01629	T5Cpa01642	ZihuiCpa01632	SunsetCpa01627	SunupCpa01656	Core
SG0001622	6	6	G20Cpa01622	T3Cpa01630	T5Cpa01643	ZihuiCpa01633	SunsetCpa01628	SunupCpa01657	Core
SG0001623	5	5	G20Cpa01623	T3Cpa01631	T5Cpa01644	ZihuiCpa01635	-	SunupCpa01658	Dispensable
SG0001624	6	7	G20Cpa01624	T3Cpa01632	T5Cpa01645	ZihuiCpa01636	SunsetCpa01629,SunsetCpa01630	SunupCpa01659	Core
SG0001625	4	4	G20Cpa01625	T3Cpa01633	T5Cpa01646	-	-	SunupCpa01660	Dispensable
SG0001626	6	6	G20Cpa01626	T3Cpa01634	T5Cpa01647	ZihuiCpa01637	SunsetCpa01631	SunupCpa01661	Core
SG0001627	6	6	G20Cpa01627	T3Cpa01635	T5Cpa01648	ZihuiCpa01638	SunsetCpa01632	SunupCpa01662	Core
SG0001628	6	6	G20Cpa01628	T3Cpa01636	T5Cpa01649	ZihuiCpa01639	SunsetCpa01633	SunupCpa01663	Core
SG0001629	6	6	G20Cpa01629	T3Cpa01637	T5Cpa01650	ZihuiCpa01640	SunsetCpa01634	SunupCpa01664	Core
SG0001630	6	9	G20Cpa01630	T3Cpa01638	T5Cpa01651	ZihuiCpa01641,ZihuiCpa01642	SunsetCpa01635,SunsetCpa01636	SunupCpa01665,SunupCpa01666	Core
SG0001631	6	6	G20Cpa01631	T3Cpa01640	T5Cpa01652	ZihuiCpa01643	SunsetCpa01637	SunupCpa01667	Core
SG0001632	6	6	G20Cpa01632	T3Cpa01641	T5Cpa01653	ZihuiCpa01644	SunsetCpa01638	SunupCpa01668	Core
SG0001633	6	6	G20Cpa01633	T3Cpa01642	T5Cpa01654	ZihuiCpa01645	SunsetCpa01639	SunupCpa01669	Core
SG0001634	6	6	G20Cpa01634	T3Cpa01643	T5Cpa01655	ZihuiCpa01646	SunsetCpa01640	SunupCpa01670	Core
SG0001635	6	6	G20Cpa01635	T3Cpa01644	T5Cpa01656	ZihuiCpa01647	SunsetCpa01641	SunupCpa01671	Core
SG0001636	6	6	G20Cpa01636	T3Cpa01645	T5Cpa01657	ZihuiCpa01648	SunsetCpa01642	SunupCpa01672	Core
SG0001637	6	6	G20Cpa01637	T3Cpa01646	T5Cpa01658	ZihuiCpa01649	SunsetCpa01643	SunupCpa01673	Core
SG0001638	6	6	G20Cpa01638	T3Cpa01647	T5Cpa01659	ZihuiCpa01650	SunsetCpa01644	SunupCpa01674	Core
SG0001639	6	6	G20Cpa01639	T3Cpa01648	T5Cpa01660	ZihuiCpa01651	SunsetCpa01645	SunupCpa01675	Core
SG0001640	6	6	G20Cpa01640	T3Cpa01649	T5Cpa01661	ZihuiCpa01652	SunsetCpa01646	SunupCpa01676	Core
SG0001641	6	6	G20Cpa01641	T3Cpa01650	T5Cpa01662	ZihuiCpa01653	SunsetCpa01647	SunupCpa01677	Core
SG0001642	5	5	G20Cpa01642	T3Cpa01651	T5Cpa01663	-	SunsetCpa01648	SunupCpa01678	Dispensable
SG0001643	6	6	G20Cpa01643	T3Cpa01652	T5Cpa01664	ZihuiCpa01654	SunsetCpa01649	SunupCpa01679	Core
SG0001644	6	6	G20Cpa01644	T3Cpa01653	T5Cpa01665	ZihuiCpa01655	SunsetCpa01650	SunupCpa01680	Core
SG0001645	6	6	G20Cpa01645	T3Cpa01654	T5Cpa01666	ZihuiCpa01656	SunsetCpa01651	SunupCpa01681	Core
SG0001646	4	4	G20Cpa01646	T3Cpa01655	T5Cpa01667	-	SunsetCpa01652	-	Dispensable
SG0001647	6	6	G20Cpa01647	T3Cpa01656	T5Cpa01669	ZihuiCpa01657	SunsetCpa01653	SunupCpa01682	Core
SG0001648	6	6	G20Cpa01648	T3Cpa01657	T5Cpa01670	ZihuiCpa01658	SunsetCpa01654	SunupCpa01683	Core
SG0001649	6	6	G20Cpa01649	T3Cpa01658	T5Cpa01672	ZihuiCpa01659	SunsetCpa01655	SunupCpa01684	Core
SG0001650	6	6	G20Cpa01650	T3Cpa01659	T5Cpa01673	ZihuiCpa01660	SunsetCpa01656	SunupCpa01685	Core
SG0001651	6	6	G20Cpa01651	T3Cpa01660	T5Cpa01674	ZihuiCpa01661	SunsetCpa01657	SunupCpa01686	Core
SG0001652	6	6	G20Cpa01652	T3Cpa01661	T5Cpa01675	ZihuiCpa01662	SunsetCpa01658	SunupCpa01687	Core
SG0001653	6	6	G20Cpa01653	T3Cpa01662	T5Cpa01676	ZihuiCpa01663	SunsetCpa01659	SunupCpa01688	Core
SG0001654	6	6	G20Cpa01654	T3Cpa01663	T5Cpa01677	ZihuiCpa01664	SunsetCpa01660	SunupCpa01689	Core
SG0001655	6	6	G20Cpa01655	T3Cpa01664	T5Cpa01678	ZihuiCpa01665	SunsetCpa01661	SunupCpa01690	Core
SG0001656	6	6	G20Cpa01656	T3Cpa01665	T5Cpa01679	ZihuiCpa01666	SunsetCpa01662	SunupCpa01691	Core
SG0001657	6	6	G20Cpa01657	T3Cpa01666	T5Cpa01680	ZihuiCpa01667	SunsetCpa01663	SunupCpa01692	Core
SG0001658	6	6	G20Cpa01658	T3Cpa01667	T5Cpa01681	ZihuiCpa01668	SunsetCpa01664	SunupCpa01693	Core
SG0001659	6	6	G20Cpa01659	T3Cpa01668	T5Cpa01682	ZihuiCpa01669	SunsetCpa01665	SunupCpa01694	Core
SG0001660	6	6	G20Cpa01660	T3Cpa01669	T5Cpa01683	ZihuiCpa01670	SunsetCpa01666	SunupCpa01695	Core
SG0001661	6	6	G20Cpa01661	T3Cpa01670	T5Cpa01684	ZihuiCpa01671	SunsetCpa01667	SunupCpa01696	Core
SG0001662	6	6	G20Cpa01662	T3Cpa01671	T5Cpa01685	ZihuiCpa01672	SunsetCpa01668	SunupCpa01697	Core
SG0001663	6	6	G20Cpa01663	T3Cpa01673	T5Cpa01686	ZihuiCpa01674	SunsetCpa01670	SunupCpa01699	Core
SG0001664	6	6	G20Cpa01664	T3Cpa01674	T5Cpa01687	ZihuiCpa01675	SunsetCpa01671	SunupCpa01700	Core
SG0001665	6	6	G20Cpa01665	T3Cpa01675	T5Cpa01688	ZihuiCpa01676	SunsetCpa01672	SunupCpa01701	Core
SG0001666	6	6	G20Cpa01666	T3Cpa01676	T5Cpa01689	ZihuiCpa01677	SunsetCpa01673	SunupCpa01702	Core
SG0001667	6	6	G20Cpa01667	T3Cpa01677	T5Cpa01690	ZihuiCpa01678	SunsetCpa01675	SunupCpa01703	Core
SG0001668	6	6	G20Cpa01668	T3Cpa01678	T5Cpa01691	ZihuiCpa01679	SunsetCpa01676	SunupCpa01704	Core
SG0001669	6	6	G20Cpa01669	T3Cpa01679	T5Cpa01692	ZihuiCpa01680	SunsetCpa01677	SunupCpa01705	Core
SG0001670	5	5	G20Cpa01670	T3Cpa01681	T5Cpa01693	ZihuiCpa01681	-	SunupCpa01706	Dispensable
SG0001671	6	6	G20Cpa01671	T3Cpa01682	T5Cpa01694	ZihuiCpa01682	SunsetCpa01678	SunupCpa01707	Core
SG0001672	6	6	G20Cpa01672	T3Cpa01683	T5Cpa01695	ZihuiCpa01683	SunsetCpa01679	SunupCpa01708	Core
SG0001673	4	4	G20Cpa01673	-	-	ZihuiCpa01684	SunsetCpa01680	SunupCpa01709	Dispensable
SG0001674	6	6	G20Cpa01674	T3Cpa01684	T5Cpa01697	ZihuiCpa01685	SunsetCpa01681	SunupCpa01710	Core
SG0001675	6	6	G20Cpa01675	T3Cpa01685	T5Cpa01698	ZihuiCpa01686	SunsetCpa01682	SunupCpa01711	Core
SG0001676	6	6	G20Cpa01676	T3Cpa01686	T5Cpa01699	ZihuiCpa01687	SunsetCpa01683	SunupCpa01712	Core
SG0001677	6	6	G20Cpa01677	T3Cpa01687	T5Cpa01700	ZihuiCpa01688	SunsetCpa01684	SunupCpa01713	Core
SG0001678	6	6	G20Cpa01678	T3Cpa01688	T5Cpa01701	ZihuiCpa01689	SunsetCpa01685	SunupCpa01714	Core
SG0001679	6	6	G20Cpa01679	T3Cpa01689	T5Cpa01702	ZihuiCpa01690	SunsetCpa01686	SunupCpa01715	Core
SG0001680	6	6	G20Cpa01680	T3Cpa01690	T5Cpa01703	ZihuiCpa01691	SunsetCpa01687	SunupCpa01716	Core
SG0001681	6	6	G20Cpa01681	T3Cpa01691	T5Cpa01704	ZihuiCpa01692	SunsetCpa01688	SunupCpa01717	Core
SG0001682	6	6	G20Cpa01682	T3Cpa01692	T5Cpa01705	ZihuiCpa01693	SunsetCpa01689	SunupCpa01718	Core
SG0001683	6	6	G20Cpa01683	T3Cpa01693	T5Cpa01706	ZihuiCpa01694	SunsetCpa01690	SunupCpa01719	Core
SG0001684	3	3	G20Cpa01684	T3Cpa01694	-	ZihuiCpa01695	-	-	Dispensable
SG0001685	6	6	G20Cpa01685	T3Cpa01695	T5Cpa01707	ZihuiCpa01696	SunsetCpa01692	SunupCpa01721	Core
SG0001686	6	6	G20Cpa01686	T3Cpa01696	T5Cpa01708	ZihuiCpa01697	SunsetCpa01693	SunupCpa01722	Core
SG0001687	6	6	G20Cpa01687	T3Cpa01697	T5Cpa01709	ZihuiCpa01698	SunsetCpa01694	SunupCpa01723	Core
SG0001688	6	6	G20Cpa01688	T3Cpa01698	T5Cpa01710	ZihuiCpa01699	SunsetCpa01695	SunupCpa01724	Core
SG0001689	6	6	G20Cpa01689	T3Cpa01699	T5Cpa01711	ZihuiCpa01700	SunsetCpa01696	SunupCpa01725	Core
SG0001690	6	6	G20Cpa01690	T3Cpa01700	T5Cpa01712	ZihuiCpa01701	SunsetCpa01697	SunupCpa01726	Core
SG0001691	6	6	G20Cpa01691	T3Cpa01701	T5Cpa01713	ZihuiCpa01702	SunsetCpa01698	SunupCpa01727	Core
SG0001692	4	4	G20Cpa01692	T3Cpa01702	T5Cpa01714	-	SunsetCpa01699	-	Dispensable
SG0001693	3	3	G20Cpa01693	-	-	ZihuiCpa01703	-	SunupCpa01728	Dispensable
SG0001694	6	6	G20Cpa01694	T3Cpa01704	T5Cpa01716	ZihuiCpa01704	SunsetCpa01701	SunupCpa01729	Core
SG0001695	6	6	G20Cpa01695	T3Cpa01705	T5Cpa01717	ZihuiCpa01705	SunsetCpa01702	SunupCpa01730	Core
SG0001696	6	6	G20Cpa01696	T3Cpa01706	T5Cpa01718	ZihuiCpa01706	SunsetCpa01703	SunupCpa01731	Core
SG0001697	6	6	G20Cpa01697	T3Cpa01707	T5Cpa01719	ZihuiCpa01707	SunsetCpa01704	SunupCpa01732	Core
SG0001698	6	6	G20Cpa01698	T3Cpa01708	T5Cpa01720	ZihuiCpa01708	SunsetCpa01705	SunupCpa01733	Core
SG0001699	6	6	G20Cpa01699	T3Cpa01709	T5Cpa01721	ZihuiCpa01709	SunsetCpa01706	SunupCpa01734	Core
SG0001700	6	6	G20Cpa01700	T3Cpa01710	T5Cpa01722	ZihuiCpa01710	SunsetCpa01707	SunupCpa01735	Core
SG0001701	6	6	G20Cpa01701	T3Cpa01711	T5Cpa01723	ZihuiCpa01711	SunsetCpa01708	SunupCpa01736	Core
SG0001702	6	6	G20Cpa01702	T3Cpa01712	T5Cpa01724	ZihuiCpa01712	SunsetCpa01709	SunupCpa01737	Core
SG0001703	6	6	G20Cpa01703	T3Cpa01713	T5Cpa01725	ZihuiCpa01713	SunsetCpa01710	SunupCpa01738	Core
SG0001704	6	6	G20Cpa01704	T3Cpa01714	T5Cpa01726	ZihuiCpa01714	SunsetCpa01711	SunupCpa01739	Core
SG0001705	6	6	G20Cpa01705	T3Cpa01715	T5Cpa01727	ZihuiCpa01715	SunsetCpa01712	SunupCpa01740	Core
SG0001706	6	6	G20Cpa01706	T3Cpa01716	T5Cpa01728	ZihuiCpa01716	SunsetCpa01713	SunupCpa01741	Core
SG0001707	6	6	G20Cpa01707	T3Cpa01717	T5Cpa01729	ZihuiCpa01717	SunsetCpa01714	SunupCpa01742	Core
SG0001708	6	6	G20Cpa01708	T3Cpa01718	T5Cpa01730	ZihuiCpa01718	SunsetCpa01715	SunupCpa01743	Core
SG0001709	6	6	G20Cpa01709	T3Cpa01719	T5Cpa01732	ZihuiCpa01719	SunsetCpa01716	SunupCpa01745	Core
SG0001710	6	6	G20Cpa01710	T3Cpa01720	T5Cpa01733	ZihuiCpa01720	SunsetCpa01717	SunupCpa01746	Core
SG0001711	6	6	G20Cpa01711	T3Cpa01721	T5Cpa01734	ZihuiCpa01721	SunsetCpa01718	SunupCpa01747	Core
SG0001712	5	5	G20Cpa01712	-	T5Cpa01735	ZihuiCpa01722	SunsetCpa01719	SunupCpa01748	Dispensable
SG0001713	6	6	G20Cpa01713	T3Cpa01722	T5Cpa01736	ZihuiCpa01723	SunsetCpa01720	SunupCpa01749	Core
SG0001714	6	6	G20Cpa01714	T3Cpa01724	T5Cpa01737	ZihuiCpa01724	SunsetCpa01721	SunupCpa01750	Core
SG0001715	6	6	G20Cpa01715	T3Cpa01725	T5Cpa01738	ZihuiCpa01725	SunsetCpa01722	SunupCpa01751	Core
SG0001716	6	6	G20Cpa01716	T3Cpa01726	T5Cpa01739	ZihuiCpa01726	SunsetCpa01723	SunupCpa01752	Core
SG0001717	5	5	G20Cpa01717	T3Cpa01727	-	ZihuiCpa01727	SunsetCpa01724	SunupCpa01753	Dispensable
SG0001718	6	6	G20Cpa01718	T3Cpa01728	T5Cpa01740	ZihuiCpa01728	SunsetCpa01725	SunupCpa01754	Core
SG0001719	5	5	G20Cpa01719	T3Cpa01729	T5Cpa01741	ZihuiCpa01729	-	SunupCpa01755	Dispensable
SG0001720	4	4	G20Cpa01720	-	T5Cpa01742	-	SunsetCpa01726	SunupCpa01756	Dispensable
SG0001721	6	6	G20Cpa01721	T3Cpa01730	T5Cpa01743	ZihuiCpa01730	SunsetCpa01727	SunupCpa01757	Core
SG0001722	6	8	G20Cpa01722	T3Cpa01731,T3Cpa01732	T5Cpa01744,T5Cpa01745	ZihuiCpa01731	SunsetCpa01728	SunupCpa01758	Core
SG0001723	6	6	G20Cpa01723	T3Cpa01733	T5Cpa01746	ZihuiCpa01732	SunsetCpa01729	SunupCpa01759	Core
SG0001724	4	4	G20Cpa01724	T3Cpa01734	T5Cpa01747	-	-	SunupCpa01760	Dispensable
SG0001725	6	6	G20Cpa01725	T3Cpa01735	T5Cpa01748	ZihuiCpa01733	SunsetCpa01730	SunupCpa01761	Core
SG0001726	5	5	G20Cpa01726	T3Cpa01736	T5Cpa01749	-	SunsetCpa01731	SunupCpa01762	Dispensable
SG0001727	6	6	G20Cpa01727	T3Cpa01737	T5Cpa01750	ZihuiCpa01734	SunsetCpa01732	SunupCpa01763	Core
SG0001728	6	6	G20Cpa01728	T3Cpa01739	T5Cpa01751	ZihuiCpa01735	SunsetCpa01733	SunupCpa01764	Core
SG0001729	6	6	G20Cpa01729	T3Cpa01740	T5Cpa01752	ZihuiCpa01736	SunsetCpa01734	SunupCpa01765	Core
SG0001730	6	6	G20Cpa01730	T3Cpa01741	T5Cpa01753	ZihuiCpa01737	SunsetCpa01735	SunupCpa01766	Core
SG0001731	6	8	G20Cpa01731	T3Cpa01742,T3Cpa01743	T5Cpa01754	ZihuiCpa01738	SunsetCpa01736	SunupCpa01768,SunupCpa01769	Core
SG0001732	6	6	G20Cpa01732	T3Cpa01744	T5Cpa01755	ZihuiCpa01739	SunsetCpa01738	SunupCpa01770	Core
SG0001733	6	6	G20Cpa01733	T3Cpa01745	T5Cpa01756	ZihuiCpa01740	SunsetCpa01739	SunupCpa01771	Core
SG0001734	6	6	G20Cpa01734	T3Cpa01746	T5Cpa01757	ZihuiCpa01741	SunsetCpa01740	SunupCpa01772	Core
SG0001735	6	6	G20Cpa01735	T3Cpa01747	T5Cpa01758	ZihuiCpa01742	SunsetCpa01741	SunupCpa01773	Core
SG0001736	6	6	G20Cpa01736	T3Cpa01748	T5Cpa01759	ZihuiCpa01743	SunsetCpa01742	SunupCpa01774	Core
SG0001737	6	6	G20Cpa01737	T3Cpa01750	T5Cpa01761	ZihuiCpa01745	SunsetCpa01743	SunupCpa01775	Core
SG0001738	6	6	G20Cpa01738	T3Cpa01751	T5Cpa01762	ZihuiCpa01746	SunsetCpa01744	SunupCpa01776	Core
SG0001739	6	6	G20Cpa01739	T3Cpa01752	T5Cpa01763	ZihuiCpa01747	SunsetCpa01745	SunupCpa01777	Core
SG0001740	6	6	G20Cpa01740	T3Cpa01753	T5Cpa01764	ZihuiCpa01748	SunsetCpa01746	SunupCpa01778	Core
SG0001741	6	6	G20Cpa01741	T3Cpa01754	T5Cpa01765	ZihuiCpa01749	SunsetCpa01747	SunupCpa01779	Core
SG0001742	6	6	G20Cpa01742	T3Cpa01755	T5Cpa01766	ZihuiCpa01750	SunsetCpa01748	SunupCpa01780	Core
SG0001743	6	6	G20Cpa01743	T3Cpa01756	T5Cpa01767	ZihuiCpa01751	SunsetCpa01749	SunupCpa01781	Core
SG0001744	6	6	G20Cpa01744	T3Cpa01757	T5Cpa01768	ZihuiCpa01752	SunsetCpa01750	SunupCpa01782	Core
SG0001745	6	6	G20Cpa01745	T3Cpa01758	T5Cpa01769	ZihuiCpa01753	SunsetCpa01751	SunupCpa01783	Core
SG0001746	6	6	G20Cpa01746	T3Cpa01759	T5Cpa01770	ZihuiCpa01754	SunsetCpa01752	SunupCpa01784	Core
SG0001747	5	5	G20Cpa01747	T3Cpa01762	T5Cpa01771	ZihuiCpa01756	-	SunupCpa01786	Dispensable
SG0001748	6	6	G20Cpa01748	T3Cpa01765	T5Cpa01772	ZihuiCpa01757	SunsetCpa01757	SunupCpa01787	Core
SG0001749	6	6	G20Cpa01749	T3Cpa01766	T5Cpa01773	ZihuiCpa01758	SunsetCpa01758	SunupCpa01788	Core
SG0001750	6	6	G20Cpa01750	T3Cpa01767	T5Cpa01774	ZihuiCpa01759	SunsetCpa01759	SunupCpa01789	Core
SG0001751	6	6	G20Cpa01751	T3Cpa01768	T5Cpa01775	ZihuiCpa01760	SunsetCpa01760	SunupCpa01790	Core
SG0001752	6	6	G20Cpa01752	T3Cpa01769	T5Cpa01776	ZihuiCpa01761	SunsetCpa01761	SunupCpa01791	Core
SG0001753	6	6	G20Cpa01753	T3Cpa01770	T5Cpa01777	ZihuiCpa01762	SunsetCpa01762	SunupCpa01792	Core
SG0001754	5	5	G20Cpa01754	T3Cpa01771	-	ZihuiCpa01763	SunsetCpa01763	SunupCpa01793	Dispensable
SG0001755	6	6	G20Cpa01755	T3Cpa01772	T5Cpa01779	ZihuiCpa01765	SunsetCpa01764	SunupCpa01794	Core
SG0001756	6	6	G20Cpa01756	T3Cpa01773	T5Cpa01780	ZihuiCpa01766	SunsetCpa01765	SunupCpa01795	Core
SG0001757	6	6	G20Cpa01757	T3Cpa01774	T5Cpa01781	ZihuiCpa01767	SunsetCpa01766	SunupCpa01796	Core
SG0001758	6	6	G20Cpa01758	T3Cpa01775	T5Cpa01782	ZihuiCpa01768	SunsetCpa01767	SunupCpa01797	Core
SG0001759	6	6	G20Cpa01759	T3Cpa01776	T5Cpa01783	ZihuiCpa01769	SunsetCpa01768	SunupCpa01798	Core
SG0001760	6	6	G20Cpa01760	T3Cpa01777	T5Cpa01784	ZihuiCpa01770	SunsetCpa01769	SunupCpa01799	Core
SG0001761	6	6	G20Cpa01761	T3Cpa01778	T5Cpa01785	ZihuiCpa01771	SunsetCpa01770	SunupCpa01800	Core
SG0001762	6	7	G20Cpa01762	T3Cpa01779	T5Cpa01786	ZihuiCpa01772	SunsetCpa01771,SunsetCpa01772	SunupCpa01801	Core
SG0001763	6	6	G20Cpa01763	T3Cpa01780	T5Cpa01787	ZihuiCpa01773	SunsetCpa01773	SunupCpa01802	Core
SG0001764	6	6	G20Cpa01764	T3Cpa01781	T5Cpa01788	ZihuiCpa01774	SunsetCpa01774	SunupCpa01803	Core
SG0001765	6	6	G20Cpa01765	T3Cpa01782	T5Cpa01789	ZihuiCpa01775	SunsetCpa01775	SunupCpa01804	Core
SG0001766	6	6	G20Cpa01766	T3Cpa01783	T5Cpa01790	ZihuiCpa01776	SunsetCpa01776	SunupCpa01805	Core
SG0001767	6	6	G20Cpa01767	T3Cpa01784	T5Cpa01791	ZihuiCpa01777	SunsetCpa01777	SunupCpa01806	Core
SG0001768	6	6	G20Cpa01768	T3Cpa01785	T5Cpa01792	ZihuiCpa01778	SunsetCpa01778	SunupCpa01807	Core
SG0001769	6	6	G20Cpa01769	T3Cpa01786	T5Cpa01793	ZihuiCpa01779	SunsetCpa01779	SunupCpa01808	Core
SG0001770	6	6	G20Cpa01770	T3Cpa01787	T5Cpa01794	ZihuiCpa01780	SunsetCpa01780	SunupCpa01809	Core
SG0001771	6	6	G20Cpa01771	T3Cpa01788	T5Cpa01795	ZihuiCpa01781	SunsetCpa01781	SunupCpa01810	Core
SG0001772	6	6	G20Cpa01772	T3Cpa01789	T5Cpa01796	ZihuiCpa01782	SunsetCpa01782	SunupCpa01811	Core
SG0001773	6	6	G20Cpa01773	T3Cpa01790	T5Cpa01797	ZihuiCpa01783	SunsetCpa01783	SunupCpa01812	Core
SG0001774	6	6	G20Cpa01774	T3Cpa01791	T5Cpa01798	ZihuiCpa01784	SunsetCpa01784	SunupCpa01813	Core
SG0001775	6	6	G20Cpa01775	T3Cpa01792	T5Cpa01799	ZihuiCpa01785	SunsetCpa01785	SunupCpa01814	Core
SG0001776	6	6	G20Cpa01776	T3Cpa01793	T5Cpa01800	ZihuiCpa01786	SunsetCpa01786	SunupCpa01815	Core
SG0001777	6	6	G20Cpa01777	T3Cpa01794	T5Cpa01801	ZihuiCpa01787	SunsetCpa01787	SunupCpa01816	Core
SG0001778	6	6	G20Cpa01778	T3Cpa01795	T5Cpa01802	ZihuiCpa01788	SunsetCpa01788	SunupCpa01817	Core
SG0001779	6	6	G20Cpa01779	T3Cpa01796	T5Cpa01803	ZihuiCpa01789	SunsetCpa01789	SunupCpa01818	Core
SG0001780	6	6	G20Cpa01780	T3Cpa01797	T5Cpa01804	ZihuiCpa01790	SunsetCpa01790	SunupCpa01819	Core
SG0001781	6	6	G20Cpa01781	T3Cpa01798	T5Cpa01805	ZihuiCpa01791	SunsetCpa01791	SunupCpa01820	Core
SG0001782	6	6	G20Cpa01782	T3Cpa01799	T5Cpa01806	ZihuiCpa01792	SunsetCpa01792	SunupCpa01821	Core
SG0001783	6	6	G20Cpa01783	T3Cpa01800	T5Cpa01807	ZihuiCpa01793	SunsetCpa01793	SunupCpa01822	Core
SG0001784	6	6	G20Cpa01784	T3Cpa01801	T5Cpa01808	ZihuiCpa01794	SunsetCpa01794	SunupCpa01823	Core
SG0001785	6	6	G20Cpa01785	T3Cpa01802	T5Cpa01809	ZihuiCpa01795	SunsetCpa01795	SunupCpa01824	Core
SG0001786	6	6	G20Cpa01786	T3Cpa01803	T5Cpa01810	ZihuiCpa01796	SunsetCpa01796	SunupCpa01825	Core
SG0001787	6	6	G20Cpa01787	T3Cpa01804	T5Cpa01811	ZihuiCpa01797	SunsetCpa01797	SunupCpa01826	Core
SG0001788	6	6	G20Cpa01788	T3Cpa01805	T5Cpa01812	ZihuiCpa01798	SunsetCpa01798	SunupCpa01827	Core
SG0001789	6	6	G20Cpa01789	T3Cpa01806	T5Cpa01813	ZihuiCpa01799	SunsetCpa01799	SunupCpa01828	Core
SG0001790	6	6	G20Cpa01790	T3Cpa01807	T5Cpa01814	ZihuiCpa01800	SunsetCpa01800	SunupCpa01829	Core
SG0001791	6	6	G20Cpa01791	T3Cpa01808	T5Cpa01815	ZihuiCpa01801	SunsetCpa01801	SunupCpa01830	Core
SG0001792	6	6	G20Cpa01792	T3Cpa01809	T5Cpa01816	ZihuiCpa01802	SunsetCpa01802	SunupCpa01831	Core
SG0001793	6	6	G20Cpa01793	T3Cpa01810	T5Cpa01817	ZihuiCpa01803	SunsetCpa01803	SunupCpa01832	Core
SG0001794	6	6	G20Cpa01794	T3Cpa01811	T5Cpa01818	ZihuiCpa01804	SunsetCpa01804	SunupCpa01833	Core
SG0001795	6	6	G20Cpa01795	T3Cpa01812	T5Cpa01819	ZihuiCpa01805	SunsetCpa01805	SunupCpa01834	Core
SG0001796	5	5	G20Cpa01796	-	T5Cpa01820	ZihuiCpa01806	SunsetCpa01806	SunupCpa01835	Dispensable
SG0001797	5	5	G20Cpa01797	-	T5Cpa01821	ZihuiCpa01807	SunsetCpa01807	SunupCpa01836	Dispensable
SG0001798	5	5	G20Cpa01798	-	T5Cpa01822	ZihuiCpa01808	SunsetCpa01808	SunupCpa01837	Dispensable
SG0001799	6	6	G20Cpa01799	T3Cpa01813	T5Cpa01823	ZihuiCpa01809	SunsetCpa01809	SunupCpa01838	Core
SG0001800	6	6	G20Cpa01800	T3Cpa01814	T5Cpa01825	ZihuiCpa01811	SunsetCpa01810	SunupCpa01839	Core
SG0001801	6	6	G20Cpa01801	T3Cpa01815	T5Cpa01826	ZihuiCpa01812	SunsetCpa01811	SunupCpa01840	Core
SG0001802	6	6	G20Cpa01802	T3Cpa01816	T5Cpa01827	ZihuiCpa01813	SunsetCpa01812	SunupCpa01841	Core
SG0001803	6	6	G20Cpa01803	T3Cpa01818	T5Cpa01829	ZihuiCpa01814	SunsetCpa01813	SunupCpa01842	Core
SG0001804	6	6	G20Cpa01804	T3Cpa01819	T5Cpa01830	ZihuiCpa01815	SunsetCpa01814	SunupCpa01843	Core
SG0001805	5	5	G20Cpa01805	-	T5Cpa01831	ZihuiCpa01816	SunsetCpa01815	SunupCpa01844	Dispensable
SG0001806	6	6	G20Cpa01806	T3Cpa01820	T5Cpa01832	ZihuiCpa01817	SunsetCpa01816	SunupCpa01845	Core
SG0001807	5	5	G20Cpa01807	T3Cpa01821	T5Cpa01833	-	SunsetCpa01817	SunupCpa01846	Dispensable
SG0001808	6	6	G20Cpa01808	T3Cpa01822	T5Cpa01834	ZihuiCpa01818	SunsetCpa01818	SunupCpa01847	Core
SG0001809	6	6	G20Cpa01809	T3Cpa01823	T5Cpa01835	ZihuiCpa01820	SunsetCpa01820	SunupCpa01849	Core
SG0001810	6	6	G20Cpa01810	T3Cpa01824	T5Cpa01836	ZihuiCpa01821	SunsetCpa01821	SunupCpa01850	Core
SG0001811	6	6	G20Cpa01811	T3Cpa01825	T5Cpa01837	ZihuiCpa01822	SunsetCpa01822	SunupCpa01851	Core
SG0001812	6	6	G20Cpa01812	T3Cpa01826	T5Cpa01838	ZihuiCpa01823	SunsetCpa01823	SunupCpa01852	Core
SG0001813	6	6	G20Cpa01813	T3Cpa01827	T5Cpa01839	ZihuiCpa01824	SunsetCpa01824	SunupCpa01853	Core
SG0001814	6	6	G20Cpa01814	T3Cpa01828	T5Cpa01840	ZihuiCpa01825	SunsetCpa01825	SunupCpa01854	Core
SG0001815	6	6	G20Cpa01815	T3Cpa01829	T5Cpa01841	ZihuiCpa01826	SunsetCpa01826	SunupCpa01855	Core
SG0001816	6	6	G20Cpa01816	T3Cpa01830	T5Cpa01842	ZihuiCpa01827	SunsetCpa01827	SunupCpa01856	Core
SG0001817	6	6	G20Cpa01817	T3Cpa01831	T5Cpa01843	ZihuiCpa01828	SunsetCpa01828	SunupCpa01857	Core
SG0001818	6	6	G20Cpa01818	T3Cpa01832	T5Cpa01844	ZihuiCpa01829	SunsetCpa01829	SunupCpa01858	Core
SG0001819	6	6	G20Cpa01819	T3Cpa01833	T5Cpa01845	ZihuiCpa01830	SunsetCpa01830	SunupCpa01859	Core
SG0001820	6	6	G20Cpa01820	T3Cpa01834	T5Cpa01846	ZihuiCpa01831	SunsetCpa01831	SunupCpa01860	Core
SG0001821	6	6	G20Cpa01821	T3Cpa01835	T5Cpa01847	ZihuiCpa01832	SunsetCpa01832	SunupCpa01861	Core
SG0001822	6	6	G20Cpa01822	T3Cpa01836	T5Cpa01848	ZihuiCpa01833	SunsetCpa01833	SunupCpa01862	Core
SG0001823	6	6	G20Cpa01823	T3Cpa01837	T5Cpa01849	ZihuiCpa01834	SunsetCpa01834	SunupCpa01863	Core
SG0001824	6	6	G20Cpa01824	T3Cpa01838	T5Cpa01850	ZihuiCpa01835	SunsetCpa01835	SunupCpa01864	Core
SG0001825	6	6	G20Cpa01825	T3Cpa01839	T5Cpa01851	ZihuiCpa01836	SunsetCpa01836	SunupCpa01865	Core
SG0001826	6	6	G20Cpa01826	T3Cpa01840	T5Cpa01852	ZihuiCpa01837	SunsetCpa01837	SunupCpa01866	Core
SG0001827	6	6	G20Cpa01827	T3Cpa01841	T5Cpa01853	ZihuiCpa01838	SunsetCpa01838	SunupCpa01867	Core
SG0001828	6	6	G20Cpa01828	T3Cpa01842	T5Cpa01854	ZihuiCpa01839	SunsetCpa01839	SunupCpa01868	Core
SG0001829	6	6	G20Cpa01829	T3Cpa01843	T5Cpa01855	ZihuiCpa01840	SunsetCpa01840	SunupCpa01869	Core
SG0001830	6	6	G20Cpa01830	T3Cpa01844	T5Cpa01856	ZihuiCpa01841	SunsetCpa01841	SunupCpa01870	Core
SG0001831	6	6	G20Cpa01831	T3Cpa01845	T5Cpa01857	ZihuiCpa01842	SunsetCpa01842	SunupCpa01871	Core
SG0001832	6	6	G20Cpa01832	T3Cpa01846	T5Cpa01858	ZihuiCpa01843	SunsetCpa01843	SunupCpa01872	Core
SG0001833	6	6	G20Cpa01833	T3Cpa01847	T5Cpa01859	ZihuiCpa01844	SunsetCpa01844	SunupCpa01873	Core
SG0001834	6	6	G20Cpa01834	T3Cpa01848	T5Cpa01860	ZihuiCpa01845	SunsetCpa01845	SunupCpa01876	Core
SG0001835	6	6	G20Cpa01835	T3Cpa01849	T5Cpa01861	ZihuiCpa01846	SunsetCpa01846	SunupCpa01877	Core
SG0001836	6	6	G20Cpa01836	T3Cpa01850	T5Cpa01862	ZihuiCpa01847	SunsetCpa01847	SunupCpa01878	Core
SG0001837	6	8	G20Cpa01837	T3Cpa01851,T3Cpa01852	T5Cpa01863	ZihuiCpa01848,ZihuiCpa01849	SunsetCpa01848	SunupCpa01879	Core
SG0001838	6	6	G20Cpa01838	T3Cpa01853	T5Cpa01864	ZihuiCpa01850	SunsetCpa01849	SunupCpa01880	Core
SG0001839	6	6	G20Cpa01839	T3Cpa01854	T5Cpa01865	ZihuiCpa01851	SunsetCpa01850	SunupCpa01881	Core
SG0001840	5	5	G20Cpa01840	T3Cpa01855	T5Cpa01866	ZihuiCpa01852	SunsetCpa01851	-	Dispensable
SG0001841	6	6	G20Cpa01841	T3Cpa01856	T5Cpa01867	ZihuiCpa01853	SunsetCpa01852	SunupCpa01882	Core
SG0001842	4	4	G20Cpa01842	-	T5Cpa01868	-	SunsetCpa01853	SunupCpa01883	Dispensable
SG0001843	1	1	G20Cpa01843	-	-	-	-	-	Private
SG0001844	4	4	G20Cpa01844	T3Cpa01857	T5Cpa01869	ZihuiCpa01854	-	-	Dispensable
SG0001845	6	6	G20Cpa01845	T3Cpa01858	T5Cpa01870	ZihuiCpa01855	SunsetCpa01854	SunupCpa01884	Core
SG0001846	6	6	G20Cpa01846	T3Cpa01859	T5Cpa01871	ZihuiCpa01856	SunsetCpa01855	SunupCpa01885	Core
SG0001847	6	6	G20Cpa01847	T3Cpa01860	T5Cpa01872	ZihuiCpa01857	SunsetCpa01856	SunupCpa01886	Core
SG0001848	6	6	G20Cpa01848	T3Cpa01861	T5Cpa01873	ZihuiCpa01858	SunsetCpa01857	SunupCpa01887	Core
SG0001849	6	6	G20Cpa01849	T3Cpa01862	T5Cpa01874	ZihuiCpa01859	SunsetCpa01858	SunupCpa01888	Core
SG0001850	6	6	G20Cpa01850	T3Cpa01865	T5Cpa01876	ZihuiCpa01860	SunsetCpa01861	SunupCpa01890	Core
SG0001851	6	6	G20Cpa01851	T3Cpa01866	T5Cpa01877	ZihuiCpa01861	SunsetCpa01862	SunupCpa01891	Core
SG0001852	6	6	G20Cpa01852	T3Cpa01868	T5Cpa01878	ZihuiCpa01862	SunsetCpa01863	SunupCpa01892	Core
SG0001853	2	2	G20Cpa01853	-	T5Cpa01879	-	-	-	Dispensable
SG0001854	6	6	G20Cpa01854	T3Cpa01869	T5Cpa01880	ZihuiCpa01863	SunsetCpa01864	SunupCpa01893	Core
SG0001855	6	6	G20Cpa01855	T3Cpa01870	T5Cpa01881	ZihuiCpa01864	SunsetCpa01865	SunupCpa01894	Core
SG0001856	6	6	G20Cpa01856	T3Cpa01871	T5Cpa01882	ZihuiCpa01865	SunsetCpa01866	SunupCpa01895	Core
SG0001857	6	6	G20Cpa01857	T3Cpa01872	T5Cpa01883	ZihuiCpa01866	SunsetCpa01867	SunupCpa01896	Core
SG0001858	6	6	G20Cpa01858	T3Cpa01873	T5Cpa01884	ZihuiCpa01867	SunsetCpa01868	SunupCpa01897	Core
SG0001859	6	6	G20Cpa01859	T3Cpa01874	T5Cpa01885	ZihuiCpa01868	SunsetCpa01869	SunupCpa01898	Core
SG0001860	6	6	G20Cpa01860	T3Cpa01875	T5Cpa01886	ZihuiCpa01869	SunsetCpa01870	SunupCpa01899	Core
SG0001861	6	6	G20Cpa01861	T3Cpa01876	T5Cpa01887	ZihuiCpa01870	SunsetCpa01871	SunupCpa01900	Core
SG0001862	6	6	G20Cpa01862	T3Cpa01877	T5Cpa01888	ZihuiCpa01871	SunsetCpa01872	SunupCpa01901	Core
SG0001863	6	6	G20Cpa01863	T3Cpa01878	T5Cpa01889	ZihuiCpa01872	SunsetCpa01873	SunupCpa01902	Core
SG0001864	4	4	G20Cpa01864	T3Cpa01879	T5Cpa01890	ZihuiCpa01873	-	-	Dispensable
SG0001865	3	3	G20Cpa01865	-	-	-	SunsetCpa01874	SunupCpa01903	Dispensable
SG0001866	6	6	G20Cpa01866	T3Cpa01881	T5Cpa01892	ZihuiCpa01875	SunsetCpa01875	SunupCpa01904	Core
SG0001867	6	6	G20Cpa01867	T3Cpa01882	T5Cpa01893	ZihuiCpa01876	SunsetCpa01876	SunupCpa01905	Core
SG0001868	6	6	G20Cpa01868	T3Cpa01883	T5Cpa01894	ZihuiCpa01877	SunsetCpa01877	SunupCpa01906	Core
SG0001869	5	5	G20Cpa01869	T3Cpa01884	T5Cpa01895	-	SunsetCpa01878	SunupCpa01907	Dispensable
SG0001870	6	6	G20Cpa01870	T3Cpa01885	T5Cpa01896	ZihuiCpa01878	SunsetCpa01879	SunupCpa01908	Core
SG0001871	6	6	G20Cpa01871	T3Cpa01886	T5Cpa01897	ZihuiCpa01879	SunsetCpa01880	SunupCpa01909	Core
SG0001872	3	3	G20Cpa01872	-	-	-	SunsetCpa01881	SunupCpa01910	Dispensable
SG0001873	6	6	G20Cpa01873	T3Cpa01887	T5Cpa01898	ZihuiCpa01880	SunsetCpa01882	SunupCpa01911	Core
SG0001874	6	6	G20Cpa01874	T3Cpa01888	T5Cpa01899	ZihuiCpa01882	SunsetCpa01883	SunupCpa01912	Core
SG0001875	6	6	G20Cpa01875	T3Cpa01889	T5Cpa01900	ZihuiCpa01883	SunsetCpa01884	SunupCpa01913	Core
SG0001876	6	6	G20Cpa01876	T3Cpa01891	T5Cpa01902	ZihuiCpa01884	SunsetCpa01885	SunupCpa01914	Core
SG0001877	6	6	G20Cpa01877	T3Cpa01892	T5Cpa01903	ZihuiCpa01885	SunsetCpa01886	SunupCpa01916	Core
SG0001878	5	5	G20Cpa01878	T3Cpa01893	T5Cpa01904	ZihuiCpa01886	SunsetCpa01887	-	Dispensable
SG0001879	6	6	G20Cpa01879	T3Cpa01894	T5Cpa01905	ZihuiCpa01887	SunsetCpa01888	SunupCpa01917	Core
SG0001880	4	4	G20Cpa01880	-	-	ZihuiCpa01888	SunsetCpa01889	SunupCpa01918	Dispensable
SG0001881	5	5	G20Cpa01881	T3Cpa01895	T5Cpa01906	-	SunsetCpa01890	SunupCpa01919	Dispensable
SG0001882	4	4	G20Cpa01882	T3Cpa01896	T5Cpa01907	ZihuiCpa01889	-	-	Dispensable
SG0001883	6	6	G20Cpa01883	T3Cpa01897	T5Cpa01908	ZihuiCpa01890	SunsetCpa01891	SunupCpa01920	Core
SG0001884	6	6	G20Cpa01884	T3Cpa01898	T5Cpa01909	ZihuiCpa01891	SunsetCpa01892	SunupCpa01921	Core
SG0001885	6	6	G20Cpa01885	T3Cpa01899	T5Cpa01910	ZihuiCpa01892	SunsetCpa01893	SunupCpa01922	Core
SG0001886	6	6	G20Cpa01886	T3Cpa01900	T5Cpa01911	ZihuiCpa01893	SunsetCpa01894	SunupCpa01923	Core
SG0001887	3	3	G20Cpa01887	T3Cpa01901	T5Cpa01912	-	-	-	Dispensable
SG0001888	6	6	G20Cpa01888	T3Cpa01902	T5Cpa01913	ZihuiCpa01897	SunsetCpa01898	SunupCpa01927	Core
SG0001889	6	6	G20Cpa01889	T3Cpa01903	T5Cpa01914	ZihuiCpa01899	SunsetCpa01900	SunupCpa01929	Core
SG0001890	6	6	G20Cpa01890	T3Cpa01904	T5Cpa01915	ZihuiCpa01900	SunsetCpa01901	SunupCpa01930	Core
SG0001891	6	6	G20Cpa01891	T3Cpa01905	T5Cpa01916	ZihuiCpa01901	SunsetCpa01902	SunupCpa01931	Core
SG0001892	6	6	G20Cpa01892	T3Cpa01906	T5Cpa01917	ZihuiCpa01902	SunsetCpa01903	SunupCpa01932	Core
SG0001893	6	6	G20Cpa01893	T3Cpa01907	T5Cpa01918	ZihuiCpa01903	SunsetCpa01904	SunupCpa01933	Core
SG0001894	5	5	G20Cpa01894	T3Cpa01908	-	ZihuiCpa01904	SunsetCpa01905	SunupCpa01934	Dispensable
SG0001895	6	6	G20Cpa01895	T3Cpa01909	T5Cpa01919	ZihuiCpa01905	SunsetCpa01906	SunupCpa01935	Core
SG0001896	6	6	G20Cpa01896	T3Cpa01910	T5Cpa01920	ZihuiCpa01906	SunsetCpa01907	SunupCpa01936	Core
SG0001897	6	6	G20Cpa01897	T3Cpa01911	T5Cpa01921	ZihuiCpa01907	SunsetCpa01908	SunupCpa01937	Core
SG0001898	5	5	G20Cpa01898	T3Cpa01912	-	ZihuiCpa01908	SunsetCpa01909	SunupCpa01938	Dispensable
SG0001899	6	6	G20Cpa01899	T3Cpa01913	T5Cpa01922	ZihuiCpa01909	SunsetCpa01910	SunupCpa01939	Core
SG0001900	6	6	G20Cpa01900	T3Cpa01914	T5Cpa01923	ZihuiCpa01910	SunsetCpa01911	SunupCpa01940	Core
SG0001901	6	6	G20Cpa01901	T3Cpa01915	T5Cpa01924	ZihuiCpa01911	SunsetCpa01912	SunupCpa01941	Core
SG0001902	6	6	G20Cpa01902	T3Cpa01916	T5Cpa01925	ZihuiCpa01912	SunsetCpa01913	SunupCpa01942	Core
SG0001903	6	6	G20Cpa01903	T3Cpa01917	T5Cpa01926	ZihuiCpa01913	SunsetCpa01914	SunupCpa01943	Core
SG0001904	6	6	G20Cpa01904	T3Cpa01918	T5Cpa01927	ZihuiCpa01914	SunsetCpa01915	SunupCpa01944	Core
SG0001905	5	5	G20Cpa01905	T3Cpa01919	T5Cpa01928	ZihuiCpa01915	-	SunupCpa01945	Dispensable
SG0001906	6	6	G20Cpa01906	T3Cpa01920	T5Cpa01929	ZihuiCpa01916	SunsetCpa01917	SunupCpa01946	Core
SG0001907	6	6	G20Cpa01907	T3Cpa01921	T5Cpa01930	ZihuiCpa01917	SunsetCpa01918	SunupCpa01947	Core
SG0001908	5	5	G20Cpa01908	T3Cpa01922	-	ZihuiCpa01918	SunsetCpa01919	SunupCpa01948	Dispensable
SG0001909	6	6	G20Cpa01909	T3Cpa01923	T5Cpa01931	ZihuiCpa01919	SunsetCpa01920	SunupCpa01949	Core
SG0001910	6	7	G20Cpa01910	T3Cpa01924	T5Cpa01932,T5Cpa01933	ZihuiCpa01920	SunsetCpa01921	SunupCpa01950	Core
SG0001911	6	6	G20Cpa01911	T3Cpa01925	T5Cpa01934	ZihuiCpa01921	SunsetCpa01922	SunupCpa01951	Core
SG0001912	6	6	G20Cpa01912	T3Cpa01926	T5Cpa01935	ZihuiCpa01922	SunsetCpa01923	SunupCpa01952	Core
SG0001913	5	5	G20Cpa01913	T3Cpa01927	T5Cpa01936	-	SunsetCpa01924	SunupCpa01953	Dispensable
SG0001914	6	6	G20Cpa01914	T3Cpa01928	T5Cpa01937	ZihuiCpa01923	SunsetCpa01925	SunupCpa01954	Core
SG0001915	6	6	G20Cpa01915	T3Cpa01929	T5Cpa01938	ZihuiCpa01924	SunsetCpa01926	SunupCpa01955	Core
SG0001916	4	4	G20Cpa01916	T3Cpa01931	T5Cpa01940	ZihuiCpa01926	-	-	Dispensable
SG0001917	6	6	G20Cpa01917	T3Cpa01932	T5Cpa01941	ZihuiCpa01927	SunsetCpa01928	SunupCpa01957	Core
SG0001918	6	6	G20Cpa01918	T3Cpa01933	T5Cpa01942	ZihuiCpa01928	SunsetCpa01930	SunupCpa01958	Core
SG0001919	6	6	G20Cpa01919	T3Cpa01934	T5Cpa01943	ZihuiCpa01929	SunsetCpa01931	SunupCpa01959	Core
SG0001920	6	6	G20Cpa01920	T3Cpa01936	T5Cpa01945	ZihuiCpa01931	SunsetCpa01933	SunupCpa01961	Core
SG0001921	6	6	G20Cpa01921	T3Cpa01938	T5Cpa01946	ZihuiCpa01933	SunsetCpa01934	SunupCpa01962	Core
SG0001922	6	6	G20Cpa01922	T3Cpa01939	T5Cpa01947	ZihuiCpa01934	SunsetCpa01935	SunupCpa01963	Core
SG0001923	6	6	G20Cpa01923	T3Cpa01940	T5Cpa01948	ZihuiCpa01935	SunsetCpa01936	SunupCpa01964	Core
SG0001924	6	6	G20Cpa01924	T3Cpa01941	T5Cpa01949	ZihuiCpa01936	SunsetCpa01937	SunupCpa01965	Core
SG0001925	6	6	G20Cpa01925	T3Cpa01942	T5Cpa01950	ZihuiCpa01937	SunsetCpa01938	SunupCpa01966	Core
SG0001926	4	4	G20Cpa01926	T3Cpa01943	-	ZihuiCpa01938	-	SunupCpa01967	Dispensable
SG0001927	6	6	G20Cpa01927	T3Cpa01944	T5Cpa01952	ZihuiCpa01939	SunsetCpa01940	SunupCpa01968	Core
SG0001928	6	6	G20Cpa01928	T3Cpa01945	T5Cpa01954	ZihuiCpa01941	SunsetCpa01942	SunupCpa01970	Core
SG0001929	6	6	G20Cpa01929	T3Cpa01946	T5Cpa01955	ZihuiCpa01942	SunsetCpa01943	SunupCpa01971	Core
SG0001930	6	6	G20Cpa01930	T3Cpa01947	T5Cpa01956	ZihuiCpa01943	SunsetCpa01944	SunupCpa01972	Core
SG0001931	6	6	G20Cpa01931	T3Cpa01948	T5Cpa01957	ZihuiCpa01944	SunsetCpa01945	SunupCpa01973	Core
SG0001932	6	7	G20Cpa01932	T3Cpa01949	T5Cpa01958	ZihuiCpa01945,ZihuiCpa01946	SunsetCpa01946	SunupCpa01974	Core
SG0001933	6	6	G20Cpa01933	T3Cpa01950	T5Cpa01959	ZihuiCpa01947	SunsetCpa01947	SunupCpa01975	Core
SG0001934	4	4	G20Cpa01934	-	-	ZihuiCpa01948	SunsetCpa01948	SunupCpa01976	Dispensable
SG0001935	6	6	G20Cpa01935	T3Cpa01951	T5Cpa01960	ZihuiCpa01949	SunsetCpa01949	SunupCpa01977	Core
SG0001936	6	6	G20Cpa01936	T3Cpa01953	T5Cpa01962	ZihuiCpa01950	SunsetCpa01950	SunupCpa01978	Core
SG0001937	1	1	G20Cpa01937	-	-	-	-	-	Private
SG0001938	6	6	G20Cpa01938	T3Cpa01955	T5Cpa01963	ZihuiCpa01952	SunsetCpa01952	SunupCpa01980	Core
SG0001939	5	5	G20Cpa01939	T3Cpa01956	T5Cpa01964	ZihuiCpa01953	-	SunupCpa01981	Dispensable
SG0001940	6	6	G20Cpa01940	T3Cpa01957	T5Cpa01965	ZihuiCpa01954	SunsetCpa01954	SunupCpa01982	Core
SG0001941	6	6	G20Cpa01941	T3Cpa01958	T5Cpa01966	ZihuiCpa01955	SunsetCpa01955	SunupCpa01983	Core
SG0001942	6	6	G20Cpa01942	T3Cpa01959	T5Cpa01967	ZihuiCpa01956	SunsetCpa01956	SunupCpa01984	Core
SG0001943	6	6	G20Cpa01943	T3Cpa01960	T5Cpa01968	ZihuiCpa01957	SunsetCpa01957	SunupCpa01985	Core
SG0001944	6	6	G20Cpa01944	T3Cpa01961	T5Cpa01969	ZihuiCpa01958	SunsetCpa01958	SunupCpa01986	Core
SG0001945	6	6	G20Cpa01945	T3Cpa01962	T5Cpa01970	ZihuiCpa01959	SunsetCpa01959	SunupCpa01987	Core
SG0001946	6	6	G20Cpa01946	T3Cpa01963	T5Cpa01971	ZihuiCpa01960	SunsetCpa01960	SunupCpa01988	Core
SG0001947	6	6	G20Cpa01947	T3Cpa01964	T5Cpa01972	ZihuiCpa01961	SunsetCpa01961	SunupCpa01989	Core
SG0001948	6	6	G20Cpa01948	T3Cpa01965	T5Cpa01973	ZihuiCpa01962	SunsetCpa01962	SunupCpa01990	Core
SG0001949	6	6	G20Cpa01949	T3Cpa01966	T5Cpa01974	ZihuiCpa01963	SunsetCpa01963	SunupCpa01991	Core
SG0001950	6	6	G20Cpa01950	T3Cpa01967	T5Cpa01975	ZihuiCpa01964	SunsetCpa01964	SunupCpa01992	Core
SG0001951	6	6	G20Cpa01951	T3Cpa01968	T5Cpa01976	ZihuiCpa01965	SunsetCpa01965	SunupCpa01993	Core
SG0001952	6	6	G20Cpa01952	T3Cpa01969	T5Cpa01977	ZihuiCpa01966	SunsetCpa01966	SunupCpa01994	Core
SG0001953	6	6	G20Cpa01953	T3Cpa01970	T5Cpa01978	ZihuiCpa01967	SunsetCpa01967	SunupCpa01995	Core
SG0001954	6	6	G20Cpa01954	T3Cpa01971	T5Cpa01979	ZihuiCpa01968	SunsetCpa01968	SunupCpa01996	Core
SG0001955	6	6	G20Cpa01955	T3Cpa01972	T5Cpa01980	ZihuiCpa01969	SunsetCpa01969	SunupCpa01997	Core
SG0001956	6	6	G20Cpa01956	T3Cpa01973	T5Cpa01981	ZihuiCpa01970	SunsetCpa01970	SunupCpa01998	Core
SG0001957	6	6	G20Cpa01957	T3Cpa01974	T5Cpa01982	ZihuiCpa01971	SunsetCpa01971	SunupCpa01999	Core
SG0001958	6	6	G20Cpa01958	T3Cpa01975	T5Cpa01983	ZihuiCpa01972	SunsetCpa01972	SunupCpa02000	Core
SG0001959	6	6	G20Cpa01959	T3Cpa01976	T5Cpa01984	ZihuiCpa01973	SunsetCpa01973	SunupCpa02001	Core
SG0001960	6	6	G20Cpa01960	T3Cpa01977	T5Cpa01985	ZihuiCpa01974	SunsetCpa01974	SunupCpa02002	Core
SG0001961	6	6	G20Cpa01961	T3Cpa01978	T5Cpa01986	ZihuiCpa01975	SunsetCpa01975	SunupCpa02003	Core
SG0001962	6	6	G20Cpa01962	T3Cpa01979	T5Cpa01987	ZihuiCpa01976	SunsetCpa01976	SunupCpa02004	Core
SG0001963	6	6	G20Cpa01963	T3Cpa01980	T5Cpa01988	ZihuiCpa01977	SunsetCpa01977	SunupCpa02005	Core
SG0001964	6	6	G20Cpa01964	T3Cpa01981	T5Cpa01989	ZihuiCpa01978	SunsetCpa01978	SunupCpa02006	Core
SG0001965	5	5	G20Cpa01965	T3Cpa01982	T5Cpa01990	ZihuiCpa01979	-	SunupCpa02007	Dispensable
SG0001966	6	6	G20Cpa01966	T3Cpa01983	T5Cpa01991	ZihuiCpa01980	SunsetCpa01979	SunupCpa02008	Core
SG0001967	6	6	G20Cpa01967	T3Cpa01984	T5Cpa01992	ZihuiCpa01981	SunsetCpa01980	SunupCpa02009	Core
SG0001968	6	6	G20Cpa01968	T3Cpa01985	T5Cpa01993	ZihuiCpa01982	SunsetCpa01981	SunupCpa02010	Core
SG0001969	6	6	G20Cpa01969	T3Cpa01986	T5Cpa01994	ZihuiCpa01983	SunsetCpa01982	SunupCpa02011	Core
SG0001970	6	6	G20Cpa01970	T3Cpa01987	T5Cpa01995	ZihuiCpa01984	SunsetCpa01983	SunupCpa02012	Core
SG0001971	6	6	G20Cpa01971	T3Cpa01988	T5Cpa01996	ZihuiCpa01985	SunsetCpa01984	SunupCpa02013	Core
SG0001972	6	6	G20Cpa01972	T3Cpa01989	T5Cpa01997	ZihuiCpa01986	SunsetCpa01985	SunupCpa02014	Core
SG0001973	6	6	G20Cpa01973	T3Cpa01990	T5Cpa01998	ZihuiCpa01987	SunsetCpa01986	SunupCpa02015	Core
SG0001974	6	6	G20Cpa01974	T3Cpa01991	T5Cpa01999	ZihuiCpa01988	SunsetCpa01987	SunupCpa02016	Core
SG0001975	6	6	G20Cpa01975	T3Cpa01992	T5Cpa02000	ZihuiCpa01989	SunsetCpa01988	SunupCpa02017	Core
SG0001976	5	5	G20Cpa01976	T3Cpa01993	T5Cpa02001	ZihuiCpa01990	SunsetCpa01989	-	Dispensable
SG0001977	6	6	G20Cpa01977	T3Cpa01994	T5Cpa02002	ZihuiCpa01991	SunsetCpa01990	SunupCpa02018	Core
SG0001978	6	6	G20Cpa01978	T3Cpa01995	T5Cpa02003	ZihuiCpa01992	SunsetCpa01991	SunupCpa02019	Core
SG0001979	6	6	G20Cpa01979	T3Cpa01996	T5Cpa02004	ZihuiCpa01993	SunsetCpa01992	SunupCpa02020	Core
SG0001980	6	6	G20Cpa01980	T3Cpa01997	T5Cpa02005	ZihuiCpa01994	SunsetCpa01993	SunupCpa02021	Core
SG0001981	6	6	G20Cpa01981	T3Cpa01998	T5Cpa02006	ZihuiCpa01995	SunsetCpa01994	SunupCpa02022	Core
SG0001982	6	6	G20Cpa01982	T3Cpa01999	T5Cpa02007	ZihuiCpa01996	SunsetCpa01995	SunupCpa02023	Core
SG0001983	6	6	G20Cpa01983	T3Cpa02000	T5Cpa02008	ZihuiCpa01997	SunsetCpa01996	SunupCpa02024	Core
SG0001984	6	6	G20Cpa01984	T3Cpa02001	T5Cpa02009	ZihuiCpa01998	SunsetCpa01997	SunupCpa02025	Core
SG0001985	6	6	G20Cpa01985	T3Cpa02002	T5Cpa02010	ZihuiCpa01999	SunsetCpa01998	SunupCpa02026	Core
SG0001986	6	6	G20Cpa01986	T3Cpa02003	T5Cpa02011	ZihuiCpa02000	SunsetCpa01999	SunupCpa02027	Core
SG0001987	6	6	G20Cpa01987	T3Cpa02004	T5Cpa02012	ZihuiCpa02001	SunsetCpa02000	SunupCpa02028	Core
SG0001988	6	6	G20Cpa01988	T3Cpa02005	T5Cpa02013	ZihuiCpa02002	SunsetCpa02001	SunupCpa02029	Core
SG0001989	6	6	G20Cpa01989	T3Cpa02006	T5Cpa02014	ZihuiCpa02005	SunsetCpa02003	SunupCpa02032	Core
SG0001990	6	6	G20Cpa01990	T3Cpa02007	T5Cpa02015	ZihuiCpa02006	SunsetCpa02004	SunupCpa02033	Core
SG0001991	6	6	G20Cpa01991	T3Cpa02008	T5Cpa02016	ZihuiCpa02007	SunsetCpa02005	SunupCpa02034	Core
SG0001992	6	6	G20Cpa01992	T3Cpa02009	T5Cpa02017	ZihuiCpa02008	SunsetCpa02006	SunupCpa02035	Core
SG0001993	6	6	G20Cpa01993	T3Cpa02010	T5Cpa02018	ZihuiCpa02009	SunsetCpa02007	SunupCpa02036	Core
SG0001994	5	5	G20Cpa01994	-	T5Cpa02019	ZihuiCpa02010	SunsetCpa02008	SunupCpa02037	Dispensable
SG0001995	6	6	G20Cpa01995	T3Cpa02011	T5Cpa02020	ZihuiCpa02011	SunsetCpa02009	SunupCpa02038	Core
SG0001996	6	6	G20Cpa01996	T3Cpa02012	T5Cpa02021	ZihuiCpa02012	SunsetCpa02010	SunupCpa02039	Core
SG0001997	6	6	G20Cpa01997	T3Cpa02013	T5Cpa02022	ZihuiCpa02013	SunsetCpa02011	SunupCpa02040	Core
SG0001998	6	6	G20Cpa01998	T3Cpa02014	T5Cpa02023	ZihuiCpa02014	SunsetCpa02012	SunupCpa02041	Core
[truncated: 22,455 more rows]
