# Supplementary material for: The pangenome enhances the understanding of the genetic diversity of papaya
Source: Hortic Res. 2025 Oct 16;13(2):uhaf282. doi: 10.1093/hr/uhaf282 (PMC12893817; doi:10.1093/hr/uhaf282)
Supplement: Web_Material_uhaf282 [file web_material_uhaf282.zip › Supplementary Table 1.xls]

## Sheet: Supplementary Table 1
Supplementary Table 1. Phenotypic information on different varieties of papaya.
Variety	Single fruit weight (Kg)	Yield（Kg/plant）	Plant height（cm）	Fruit skin color (immature)	Flesh color (mature)	Fruit shape
ZhuFeng	0.91±0.02	58.74±1.37	238.33±7.64	green	orange red	oval
T3	1.14±0.11	44.10±3.84	188.07±8.47	yellow	yellow	long oval
T5	1.31±0.10	58.07±6.74	218.53±6.26	green	orange yellow	long strip
ZiHui	1.08±0.07	67.97±2.72	282.33±10.69	green	orange red	long oval
SunUp	0.59±0.04	21.54±1.17	174.87±6.70	green	orange red	pear shaped
