# Supplementary material for: The pangenome enhances the understanding of the genetic diversity of papaya
Source: Hortic Res. 2025 Oct 16;13(2):uhaf282. doi: 10.1093/hr/uhaf282 (PMC12893817; doi:10.1093/hr/uhaf282)
Supplement: Web_Material_uhaf282 [file web_material_uhaf282.zip › Supplementary Table 4.xls]

## Sheet: Supplementary Table 4
Supplementary Table 4. Pfam annotation of all SG genes.
gene_id	PF_number	Description
SG0009894	PF13637.1	Ank_4
SG0011320	PF00520.26	Ion_trans
SG0004119	PF03114.13	BAR
SG0012124	PF02784.11	Orn_Arg_deC_N
SG0013494	PF08212.7	Lipocalin_2
SG0009651	PF00005.22	ABC_tran
SG0014338	PF12251.3	zf-SNAP50_C
SG0005483	PF14306.1	PUA_2
SG0002295	PF05757.6	PsbQ
SG0011978	PF07716.10	bZIP_2
SG0008487	PF06507.8	Auxin_resp
SG0014116	PF06955.7	XET_C
SG0005114	PF00134.18	Cyclin_N
SG0010625	PF13521.1	AAA_28
SG0009968	PF02518.21	HATPase_c
SG0021579	PF00069.20	Pkinase
SG0019454	PF12850.2	Metallophos_2
SG0012456	PF01453.19	B_lectin
SG0019994	PF07524.8	Bromo_TP
SG0010166	PF04408.18	HA2
SG0009557	PF00350.18	Dynamin_N
SG0007077	PF00533.21	BRCT
SG0014532	PF02365.10	NAM
SG0014161	PF08323.6	Glyco_transf_5
SG0023551	PF00249.26	Myb_DNA-binding
SG0003995	PF00319.13	SRF-TF
SG0018229	PF14559.1	TPR_19
SG0016770	PF00962.17	A_deaminase
SG0009052	PF00560.28	LRR_1
SG0013720	PF13812.1	PPR_3
SG0009070	PF07719.12	TPR_2
SG0009372	PF12854.2	PPR_1
SG0009488	PF00106.20	adh_short
SG0010430	PF00027.24	cNMP_binding
SG0009920	PF08524.6	rRNA_processing
SG0011566	PF00781.19	DAGK_cat
SG0000224	PF03087.9	DUF241
SG0011907	PF13570.1	PQQ_3
SG0011855	PF13183.1	Fer4_8
SG0000999	PF13837.1	Myb_DNA-bind_4
SG0002432	PF08137.7	DVL
SG0009783	PF01249.13	Ribosomal_S21e
SG0009446	PF13181.1	TPR_8
SG0005106	PF09353.5	DUF1995
SG0010574	PF13923.1	zf-C3HC4_2
SG0011537	PF12706.2	Lactamase_B_2
SG0019350	PF13639.1	zf-RING_2
SG0008850	PF13460.1	NAD_binding_10
SG0018616	PF13646.1	HEAT_2
SG0012402	PF00320.22	GATA
SG0002668	PF13506.1	Glyco_transf_21
SG0002394	PF12710.2	HAD
SG0010061	PF02042.10	RWP-RK
SG0014480	PF00562.23	RNA_pol_Rpb2_6
SG0016238	PF13202.1	EF-hand_5
SG0017714	PF00249.26	Myb_DNA-binding
SG0009253	PF04652.11	DUF605
SG0005861	PF03767.9	Acid_phosphat_B
SG0013200	PF13561.1	adh_short_C2
SG0003988	PF00076.17	RRM_1
SG0014142	PF14259.1	RRM_6
SG0003281	PF14144.1	DOG1
SG0013830	PF13535.1	ATP-grasp_4
SG0011027	PF00134.18	Cyclin_N
SG0008593	PF12697.2	Abhydrolase_6
SG0009693	PF12799.2	LRR_4
SG0018229	PF07721.9	TPR_4
SG0012420	PF00459.20	Inositol_P
SG0008278	PF00989.19	PAS
SG0008489	PF00234.17	Tryp_alpha_amyl
SG0011767	PF00098.18	zf-CCHC
SG0018313	PF01900.14	RNase_P_Rpp14
SG0007496	PF00860.15	Xan_ur_permease
SG0016224	PF12799.2	LRR_4
SG0014145	PF01458.12	UPF0051
SG0014280	PF00249.26	Myb_DNA-binding
SG0018790	PF01443.13	Viral_helicase1
SG0015188	PF02449.10	Glyco_hydro_42
SG0019510	PF08542.6	Rep_fac_C
SG0002883	PF00271.26	Helicase_C
SG0010039	PF00931.17	NB-ARC
SG0001742	PF12204.3	DUF3598
SG0007067	PF00447.12	HSF_DNA-bind
SG0003670	PF00162.14	PGK
SG0014686	PF00004.24	AAA
SG0017536	PF01331.14	mRNA_cap_enzyme
SG0002256	PF00560.28	LRR_1
SG0004849	PF13041.1	PPR_2
SG0012482	PF12895.2	Apc3
SG0012058	PF03600.11	CitMHS
SG0007344	PF01423.17	LSM
SG0011213	PF06200.9	tify
SG0018365	PF00011.16	HSP20
SG0002285	PF00071.17	Ras
SG0010574	PF00642.19	zf-CCCH
SG0006374	PF03936.11	Terpene_synth_C
SG0013698	PF02714.10	DUF221
SG0010451	PF01553.16	Acyltransferase
SG0004805	PF07690.11	MFS_1
SG0015788	PF06955.7	XET_C
SG0000781	PF00076.17	RRM_1
SG0015498	PF12854.2	PPR_1
SG0007596	PF02298.12	Cu_bind_like
SG0015252	PF03016.10	Exostosin
SG0015533	PF00271.26	Helicase_C
SG0011402	PF01344.20	Kelch_1
SG0008582	PF08879.5	WRC
SG0013543	PF13409.1	GST_N_2
SG0001827	PF13536.1	EmrE
SG0004719	PF02891.15	zf-MIZ
SG0005908	PF00743.14	FMO-like
SG0010553	PF03953.12	Tubulin_C
SG0017347	PF00037.22	Fer4
SG0018776	PF00400.27	WD40
SG0008188	PF00560.28	LRR_1
SG0013569	PF00318.15	Ribosomal_S2
SG0008071	PF10693.4	DUF2499
SG0000700	PF00069.20	Pkinase
SG0008317	PF00241.15	Cofilin_ADF
SG0013481	PF00319.13	SRF-TF
SG0008054	PF02225.17	PA
SG0016244	PF00023.25	Ank
SG0009744	PF00271.26	Helicase_C
SG0011861	PF00071.17	Ras
SG0017932	PF05142.7	DUF702
SG0017622	PF13812.1	PPR_3
SG0013464	PF13812.1	PPR_3
SG0001144	PF03694.8	Erg28
SG0009164	PF00067.17	p450
SG0004218	PF13426.1	PAS_9
SG0005639	PF00270.24	DEAD
SG0003010	PF05922.11	Inhibitor_I9
SG0016562	PF08880.6	QLQ
SG0000430	PF01485.16	IBR
SG0017149	PF08449.6	UAA
SG0016366	PF00575.18	S1
SG0016231	PF12708.2	Pectate_lyase_3
SG0022379	PF08659.5	KR
SG0001545	PF09265.5	Cytokin-bind
SG0019233	PF13374.1	TPR_10
SG0007859	PF00512.20	HisKA
SG0007590	PF01494.14	FAD_binding_3
SG0002720	PF13812.1	PPR_3
SG0018509	PF01209.13	Ubie_methyltran
SG0004042	PF02365.10	NAM
SG0017740	PF15044.1	CLU_N
SG0009738	PF13649.1	Methyltransf_25
SG0008796	PF08033.7	Sec23_BS
SG0002140	PF01535.15	PPR
SG0002944	PF04377.10	ATE_C
SG0013755	PF12755.2	Vac14_Fab1_bd
SG0004565	PF12678.2	zf-rbx1
SG0013819	PF12854.2	PPR_1
SG0022580	PF01078.16	Mg_chelatase
SG0000424	PF00412.17	LIM
SG0005250	PF02463.14	SMC_N
SG0004228	PF13606.1	Ank_3
SG0018351	PF13639.1	zf-RING_2
SG0017135	PF00462.19	Glutaredoxin
SG0015119	PF02450.10	LCAT
SG0010811	PF00364.17	Biotin_lipoyl
SG0005868	PF14497.1	GST_C_3
SG0018138	PF03595.12	SLAC1
SG0014894	PF02271.11	UCR_14kD
SG0004655	PF06232.6	ATS3
SG0014937	PF02042.10	RWP-RK
SG0013817	PF13428.1	TPR_14
SG0021127	PF00238.14	Ribosomal_L14
SG0001729	PF12854.2	PPR_1
SG0019354	PF13355.1	DUF4101
SG0013834	PF07650.12	KH_2
SG0015266	PF00026.18	Asp
SG0008313	PF00702.21	Hydrolase
SG0009055	PF00069.20	Pkinase
SG0009110	PF00069.20	Pkinase
SG0001628	PF13570.1	PQQ_3
SG0015773	PF14363.1	AAA_assoc
SG0000198	PF00754.20	F5_F8_type_C
SG0007804	PF03676.9	UPF0183
SG0001802	PF03634.8	TCP
SG0017718	PF00069.20	Pkinase
SG0003638	PF12706.2	Lactamase_B_2
SG0016267	PF12799.2	LRR_4
SG0011732	PF13555.1	AAA_29
SG0000958	PF00134.18	Cyclin_N
SG0011524	PF13921.1	Myb_DNA-bind_6
SG0003167	PF01479.20	S4
SG0007955	PF13589.1	HATPase_c_3
SG0018711	PF13041.1	PPR_2
SG0002728	PF00046.24	Homeobox
SG0005510	PF07714.12	Pkinase_Tyr
SG0023471	PF13176.1	TPR_7
SG0021802	PF07714.12	Pkinase_Tyr
SG0012175	PF00082.17	Peptidase_S8
SG0013038	PF05368.8	NmrA
SG0009019	PF13831.1	PHD_2
SG0010037	PF01694.17	Rhomboid
SG0005428	PF13428.1	TPR_14
SG0005757	PF00076.17	RRM_1
SG0019279	PF00400.27	WD40
SG0001546	PF01301.14	Glyco_hydro_35
SG0005666	PF00560.28	LRR_1
SG0013194	PF00170.16	bZIP_1
SG0011491	PF00234.17	Tryp_alpha_amyl
SG0011732	PF13191.1	AAA_16
SG0004939	PF13639.1	zf-RING_2
SG0017601	PF03692.10	CxxCxxCC
SG0014344	PF08276.6	PAN_2
SG0000965	PF08246.7	Inhibitor_I29
SG0011345	PF08079.7	Ribosomal_L30_N
SG0005329	PF00332.13	Glyco_hydro_17
SG0007658	PF00651.26	BTB
SG0022877	PF13041.1	PPR_2
SG0010296	PF13202.1	EF-hand_5
SG0019847	PF09378.5	HAS-barrel
SG0006663	PF13555.1	AAA_29
SG0005350	PF01593.19	Amino_oxidase
SG0016903	PF07714.12	Pkinase_Tyr
SG0014730	PF00132.19	Hexapep
SG0014696	PF13014.1	KH_3
SG0001736	PF07714.12	Pkinase_Tyr
SG0006662	PF13921.1	Myb_DNA-bind_6
SG0009340	PF14259.1	RRM_6
SG0002659	PF13533.1	Biotin_lipoyl_2
SG0003386	PF13912.1	zf-C2H2_6
SG0007522	PF00107.21	ADH_zinc_N
SG0019375	PF13894.1	zf-C2H2_4
SG0008507	PF13207.1	AAA_17
SG0014743	PF14249.1	Tocopherol_cycl
SG0002629	PF00056.18	Ldh_1_N
SG0003318	PF13041.1	PPR_2
SG0010295	PF12854.2	PPR_1
SG0006599	PF05368.8	NmrA
SG0015066	PF00069.20	Pkinase
SG0015530	PF13207.1	AAA_17
SG0008576	PF12315.3	DUF3633
SG0016063	PF13516.1	LRR_6
SG0010218	PF13041.1	PPR_2
SG0003818	PF12854.2	PPR_1
SG0005562	PF13812.1	PPR_3
SG0016267	PF00560.28	LRR_1
SG0002952	PF02163.17	Peptidase_M50
SG0021670	PF00083.19	Sugar_tr
SG0010574	PF13920.1	zf-C3HC4_3
SG0019500	PF00443.24	UCH
SG0015653	PF02785.14	Biotin_carb_C
SG0008055	PF02225.17	PA
SG0007317	PF13943.1	WPP
SG0022756	PF15632.1	ATPgrasp_Ter
SG0000899	PF01554.13	MatE
SG0012747	PF01501.15	Glyco_transf_8
SG0012844	PF00201.13	UDPGT
SG0007833	PF00046.24	Homeobox
SG0014156	PF00036.27	EF-hand_1
SG0012098	PF01544.13	CorA
SG0016282	PF00071.17	Ras
SG0006163	PF07714.12	Pkinase_Tyr
SG0014857	PF01412.13	ArfGap
SG0004060	PF01294.13	Ribosomal_L13e
SG0011871	PF00083.19	Sugar_tr
SG0016220	PF05193.16	Peptidase_M16_C
SG0007538	PF06723.8	MreB_Mbl
SG0012637	PF01595.15	DUF21
SG0012823	PF12695.2	Abhydrolase_5
SG0005388	PF01282.14	Ribosomal_S24e
SG0004123	PF13855.1	LRR_8
SG0005858	PF00560.28	LRR_1
SG0019502	PF13639.1	zf-RING_2
SG0019008	PF04535.7	DUF588
SG0005430	PF00069.20	Pkinase
SG0001164	PF05201.10	GlutR_N
SG0022392	PF13673.1	Acetyltransf_10
SG0008081	PF13740.1	ACT_6
SG0003000	PF00201.13	UDPGT
SG0010681	PF12816.2	Vps8
SG0009896	PF13964.1	Kelch_6
SG0003536	PF13506.1	Glyco_transf_21
SG0014354	PF00954.15	S_locus_glycop
SG0007038	PF06972.6	DUF1296
SG0001209	PF00650.15	CRAL_TRIO
SG0000133	PF00083.19	Sugar_tr
SG0012542	PF00450.17	Peptidase_S10
SG0012905	PF03950.13	tRNA-synt_1c_C
SG0015660	PF03871.9	RNA_pol_Rpb5_N
SG0009250	PF01148.15	CTP_transf_1
SG0018052	PF13041.1	PPR_2
SG0015860	PF01344.20	Kelch_1
SG0015503	PF03547.13	Mem_trans
SG0000039	PF00575.18	S1
SG0008721	PF13193.1	AMP-binding_C
SG0005311	PF12763.2	EF-hand_4
SG0005764	PF03007.11	WES_acyltransf
SG0018613	PF14368.1	LTP_2
SG0010895	PF00847.15	AP2
SG0012491	PF13639.1	zf-RING_2
SG0010452	PF07690.11	MFS_1
SG0010481	PF11721.3	Malectin
SG0021936	PF11976.3	Rad60-SLD
SG0000198	PF07707.10	BACK
SG0016575	PF11955.3	PORR
SG0000184	PF00025.16	Arf
SG0008511	PF00106.20	adh_short
SG0018416	PF13632.1	Glyco_trans_2_3
SG0009964	PF00004.24	AAA
SG0019799	PF00346.14	Complex1_49kDa
SG0014764	PF00320.22	GATA
SG0011698	PF07714.12	Pkinase_Tyr
SG0012947	PF13833.1	EF-hand_8
SG0011764	PF07859.8	Abhydrolase_3
SG0022038	PF01565.18	FAD_binding_4
SG0006225	PF12854.2	PPR_1
SG0000659	PF07687.9	M20_dimer
SG0001275	PF00954.15	S_locus_glycop
SG0012606	PF04931.8	DNA_pol_phi
SG0018207	PF01095.14	Pectinesterase
SG0004033	PF00647.14	EF1G
SG0003357	PF07717.11	OB_NTP_bind
SG0017823	PF03350.11	UPF0114
SG0015564	PF13499.1	EF-hand_7
SG0015847	PF05050.7	Methyltransf_21
SG0011621	PF13606.1	Ank_3
SG0004984	PF07646.10	Kelch_2
SG0007191	PF00294.19	PfkB
SG0000157	PF07690.11	MFS_1
SG0023201	PF01198.14	Ribosomal_L31e
SG0008826	PF00069.20	Pkinase
SG0005480	PF13499.1	EF-hand_7
SG0015456	PF00916.15	Sulfate_transp
SG0004205	PF00982.16	Glyco_transf_20
SG0000488	PF13012.1	MitMem_reg
SG0018214	PF07724.9	AAA_2
SG0001842	PF00226.26	DnaJ
SG0004148	PF13604.1	AAA_30
SG0004828	PF00481.16	PP2C
SG0010574	PF13639.1	zf-RING_2
SG0019589	PF14835.1	zf-RING_6
SG0003859	PF03151.11	TPT
SG0008357	PF13646.1	HEAT_2
SG0018530	PF05700.6	BCAS2
SG0005948	PF12874.2	zf-met
SG0013316	PF09285.6	Elong-fact-P_C
SG0006772	PF14541.1	TAXi_C
SG0002750	PF00187.14	Chitin_bind_1
SG0008976	PF00097.20	zf-C3HC4
SG0013825	PF01843.14	DIL
SG0023005	PF00626.17	Gelsolin
SG0003462	PF12146.3	Hydrolase_4
SG0017417	PF13405.1	EF-hand_6
SG0001391	PF00389.25	2-Hacid_dh
SG0012013	PF13640.1	2OG-FeII_Oxy_3
SG0005016	PF00804.20	Syntaxin
SG0017148	PF00702.21	Hydrolase
SG0013270	PF02469.17	Fasciclin
SG0006967	PF00441.19	Acyl-CoA_dh_1
SG0008302	PF13414.1	TPR_11
SG0005631	PF05512.6	AWPM-19
SG0003402	PF01535.15	PPR
SG0007733	PF00010.21	HLH
SG0007133	PF01764.20	Lipase_3
SG0000787	PF13920.1	zf-C3HC4_3
SG0019765	PF00505.14	HMG_box
SG0021523	PF00361.15	Oxidored_q1
SG0010505	PF01535.15	PPR
SG0008288	PF08245.7	Mur_ligase_M
SG0022363	PF00067.17	p450
SG0001564	PF00850.14	Hist_deacetyl
SG0000746	PF01738.13	DLH
SG0018575	PF05623.7	DUF789
SG0004598	PF04321.12	RmlD_sub_bind
SG0010420	PF07714.12	Pkinase_Tyr
SG0011531	PF13812.1	PPR_3
SG0017235	PF14379.1	Myb_CC_LHEQLE
SG0014511	PF13855.1	LRR_8
SG0006406	PF07970.7	COPIIcoated_ERV
SG0014333	PF13812.1	PPR_3
SG0012101	PF06723.8	MreB_Mbl
SG0011321	PF09353.5	DUF1995
SG0015863	PF12681.2	Glyoxalase_2
SG0013632	PF02214.17	BTB_2
SG0004733	PF00125.19	Histone
SG0015717	PF14541.1	TAXi_C
SG0015455	PF13792.1	Sulfate_tra_GLY
SG0020628	PF14432.1	DYW_deaminase
SG0015577	PF13659.1	Methyltransf_26
SG0004992	PF00004.24	AAA
SG0015215	PF09818.4	ABC_ATPase
SG0003659	PF12695.2	Abhydrolase_5
SG0005390	PF13326.1	PSII_Pbs27
SG0019850	PF00662.15	Oxidored_q1_N
SG0011741	PF07574.8	SMC_Nse1
SG0009864	PF13920.1	zf-C3HC4_3
SG0014159	PF01344.20	Kelch_1
SG0001055	PF12854.2	PPR_1
SG0015882	PF05641.7	Agenet
SG0001218	PF13664.1	DUF4149
SG0015653	PF13535.1	ATP-grasp_4
SG0013166	PF00642.19	zf-CCCH
SG0011778	PF01344.20	Kelch_1
SG0003358	PF03266.10	NTPase_1
SG0023444	PF00270.24	DEAD
SG0001044	PF13181.1	TPR_8
SG0002422	PF00118.19	Cpn60_TCP1
SG0016175	PF00857.15	Isochorismatase
SG0015983	PF00069.20	Pkinase
SG0018517	PF06966.7	DUF1295
SG0008424	PF13428.1	TPR_14
SG0009307	PF01595.15	DUF21
SG0010124	PF12796.2	Ank_2
SG0013337	PF00067.17	p450
SG0000499	PF04571.9	Lipin_N
SG0023493	PF01293.15	PEPCK_ATP
SG0006663	PF13304.1	AAA_21
SG0014182	PF03489.12	SapB_2
SG0016611	PF00585.13	Thr_dehydrat_C
SG0009890	PF01535.15	PPR
SG0008247	PF04774.10	HABP4_PAI-RBP1
SG0006941	PF00226.26	DnaJ
SG0018416	PF13921.1	Myb_DNA-bind_6
SG0017022	PF04525.7	Tub_2
SG0018489	PF02104.10	SURF1
SG0005778	PF13516.1	LRR_6
SG0007055	PF00319.13	SRF-TF
SG0019639	PF01131.15	Topoisom_bac
SG0017411	PF00011.16	HSP20
SG0004272	PF00931.17	NB-ARC
SG0022699	PF01694.17	Rhomboid
SG0006328	PF14309.1	DUF4378
SG0004256	PF07714.12	Pkinase_Tyr
SG0014147	PF06723.8	MreB_Mbl
SG0019246	PF12174.3	RST
SG0011613	PF13428.1	TPR_14
SG0015158	PF13637.1	Ank_4
SG0005626	PF00201.13	UDPGT
SG0015452	PF01369.15	Sec7
SG0005007	PF07816.6	DUF1645
SG0001174	PF00069.20	Pkinase
SG0005868	PF00043.20	GST_C
SG0018733	PF12796.2	Ank_2
SG0023364	PF00665.21	rve
SG0019748	PF08263.7	LRRNT_2
SG0003299	PF08718.6	GLTP
SG0018965	PF03106.10	WRKY
SG0013656	PF01915.17	Glyco_hydro_3_C
SG0019649	PF01423.17	LSM
SG0015874	PF13812.1	PPR_3
SG0014987	PF08541.5	ACP_syn_III_C
SG0000314	PF07645.10	EGF_CA
SG0013236	PF00646.28	F-box
SG0011599	PF12854.2	PPR_1
SG0017864	PF00149.23	Metallophos
SG0021490	PF03492.10	Methyltransf_7
SG0011495	PF00168.25	C2
SG0019728	PF01565.18	FAD_binding_4
SG0018948	PF00135.23	COesterase
SG0007877	PF13041.1	PPR_2
SG0020828	PF03051.10	Peptidase_C1_2
SG0016728	PF08241.7	Methyltransf_11
SG0007523	PF06045.6	Rhamnogal_lyase
SG0011526	PF13812.1	PPR_3
SG0002872	PF01535.15	PPR
SG0009633	PF10591.4	SPARC_Ca_bdg
SG0011613	PF13432.1	TPR_16
SG0001156	PF00083.19	Sugar_tr
SG0013933	PF00635.21	Motile_Sperm
SG0001415	PF00400.27	WD40
SG0010404	PF07287.6	DUF1446
SG0001521	PF03492.10	Methyltransf_7
SG0000260	PF13649.1	Methyltransf_25
SG0001763	PF03101.10	FAR1
SG0022379	PF00106.20	adh_short
SG0006721	PF00804.20	Syntaxin
SG0018218	PF13589.1	HATPase_c_3
SG0016002	PF05182.8	Fip1
SG0000859	PF13401.1	AAA_22
SG0022238	PF14569.1	zf-UDP
SG0013503	PF01209.13	Ubie_methyltran
SG0007004	PF07777.6	MFMR
SG0013037	PF00989.19	PAS
SG0005798	PF12265.3	CAF1C_H4-bd
SG0012482	PF13516.1	LRR_6
SG0005614	PF13432.1	TPR_16
SG0000130	PF13855.1	LRR_8
SG0016646	PF11715.3	Nup160
SG0012452	PF01853.13	MOZ_SAS
SG0004147	PF01535.15	PPR
SG0005776	PF13639.1	zf-RING_2
SG0010032	PF14953.1	DUF4504
SG0014665	PF08242.7	Methyltransf_12
SG0006306	PF00107.21	ADH_zinc_N
SG0013764	PF00271.26	Helicase_C
SG0016499	PF13812.1	PPR_3
SG0008946	PF04615.8	Utp14
SG0000651	PF00773.14	RNB
SG0005108	PF00225.18	Kinesin
SG0000280	PF05922.11	Inhibitor_I9
SG0023629	PF00180.15	Iso_dh
SG0007642	PF00651.26	BTB
SG0005672	PF13855.1	LRR_8
SG0011853	PF02536.9	mTERF
SG0013520	PF05127.9	Helicase_RecD
SG0018343	PF13041.1	PPR_2
SG0001882	PF00560.28	LRR_1
SG0003706	PF00777.13	Glyco_transf_29
SG0006629	PF05368.8	NmrA
SG0002532	PF00117.23	GATase
SG0001527	PF00650.15	CRAL_TRIO
SG0014890	PF03330.13	DPBB_1
SG0019853	PF03372.18	Exo_endo_phos
SG0005988	PF00561.15	Abhydrolase_1
SG0019155	PF13041.1	PPR_2
SG0002337	PF09816.4	EAF
SG0019156	PF14571.1	Di19_C
SG0013644	PF00076.17	RRM_1
SG0016907	PF00578.16	AhpC-TSA
SG0006704	PF10197.4	Cir_N
SG0008825	PF00122.15	E1-E2_ATPase
SG0013390	PF13516.1	LRR_6
SG0005574	PF12854.2	PPR_1
SG0004749	PF00085.15	Thioredoxin
SG0001300	PF03016.10	Exostosin
SG0001984	PF13304.1	AAA_21
SG0000566	PF00069.20	Pkinase
SG0017178	PF00953.16	Glycos_transf_4
SG0014071	PF00462.19	Glutaredoxin
SG0010108	PF03061.17	4HBT
SG0019282	PF02518.21	HATPase_c
SG0015908	PF00076.17	RRM_1
SG0019650	PF13014.1	KH_3
SG0001019	PF02496.11	ABA_WDS
SG0012541	PF01764.20	Lipase_3
SG0015329	PF13833.1	EF-hand_8
SG0002076	PF07723.8	LRR_2
SG0001577	PF13450.1	NAD_binding_8
SG0022725	PF12678.2	zf-rbx1
SG0007953	PF07714.12	Pkinase_Tyr
SG0004479	PF00113.17	Enolase_C
SG0014834	PF13738.1	Pyr_redox_3
SG0007545	PF02309.11	AUX_IAA
SG0021360	PF00125.19	Histone
SG0019725	PF01565.18	FAD_binding_4
SG0014078	PF13833.1	EF-hand_8
SG0015776	PF05553.6	DUF761
SG0015721	PF00122.15	E1-E2_ATPase
SG0001075	PF00122.15	E1-E2_ATPase
SG0015712	PF01535.15	PPR
SG0017592	PF13637.1	Ank_4
SG0007756	PF03492.10	Methyltransf_7
SG0004384	PF12678.2	zf-rbx1
SG0009973	PF13639.1	zf-RING_2
SG0013449	PF13857.1	Ank_5
SG0005290	PF04258.8	Peptidase_A22B
SG0000845	PF00035.20	dsrm
SG0016764	PF13540.1	RCC1_2
SG0005591	PF00070.22	Pyr_redox
SG0003145	PF01789.11	PsbP
SG0013634	PF13606.1	Ank_3
SG0017247	PF10294.4	Methyltransf_16
SG0005638	PF13812.1	PPR_3
SG0009149	PF00061.18	Lipocalin
SG0005328	PF14432.1	DYW_deaminase
SG0003872	PF13920.1	zf-C3HC4_3
SG0000813	PF01535.15	PPR
SG0023486	PF14389.1	Lzipper-MIP1
SG0009668	PF00443.24	UCH
SG0013677	PF10615.4	DUF2470
SG0013755	PF13646.1	HEAT_2
SG0012013	PF03171.15	2OG-FeII_Oxy
SG0021284	PF12678.2	zf-rbx1
SG0010339	PF13091.1	PLDc_2
SG0022344	PF00234.17	Tryp_alpha_amyl
SG0012671	PF00006.20	ATP-synt_ab
SG0004164	PF13504.1	LRR_7
SG0013296	PF08263.7	LRRNT_2
SG0010882	PF00254.23	FKBP_C
SG0021396	PF04117.7	Mpv17_PMP22
SG0004563	PF07983.8	X8
SG0016238	PF00036.27	EF-hand_1
SG0011796	PF00069.20	Pkinase
SG0015849	PF00107.21	ADH_zinc_N
SG0019803	PF05919.6	Mitovir_RNA_pol
SG0023402	PF13180.1	PDZ_2
SG0018438	PF10191.4	COG7
SG0007377	PF13202.1	EF-hand_5
SG0003980	PF12796.2	Ank_2
SG0012910	PF08642.5	Rxt3
SG0008350	PF04646.7	DUF604
SG0003544	PF15227.1	zf-C3HC4_4
SG0007058	PF13637.1	Ank_4
SG0003684	PF14555.1	UBA_4
SG0006182	PF00450.17	Peptidase_S10
SG0012117	PF00454.22	PI3_PI4_kinase
SG0021895	PF13499.1	EF-hand_7
SG0002277	PF13041.1	PPR_2
SG0002712	PF04765.8	DUF616
SG0019580	PF13555.1	AAA_29
SG0010223	PF10392.4	COG5
SG0009019	PF13771.1	zf-HC5HC2H
SG0018254	PF03169.10	OPT
SG0016180	PF00682.14	HMGL-like
SG0010896	PF13923.1	zf-C3HC4_2
SG0015305	PF06749.7	DUF1218
SG0013981	PF14288.1	FKS1_dom1
SG0010249	PF13428.1	TPR_14
SG0002006	PF00004.24	AAA
SG0006346	PF00201.13	UDPGT
SG0010586	PF13832.1	zf-HC5HC2H_2
SG0014086	PF01370.16	Epimerase
SG0009492	PF13833.1	EF-hand_8
SG0001303	PF00118.19	Cpn60_TCP1
SG0001550	PF05496.7	RuvB_N
SG0004783	PF04784.9	DUF547
SG0019439	PF03141.11	Methyltransf_29
SG0003973	PF01485.16	IBR
SG0003035	PF00481.16	PP2C
SG0016250	PF13921.1	Myb_DNA-bind_6
SG0005467	PF13041.1	PPR_2
SG0011443	PF00931.17	NB-ARC
SG0018262	PF00248.16	Aldo_ket_red
SG0018396	PF03952.11	Enolase_N
SG0000593	PF10186.4	Atg14
SG0009392	PF00225.18	Kinesin
SG0016239	PF00009.22	GTP_EFTU
SG0001214	PF12697.2	Abhydrolase_6
SG0013696	PF01535.15	PPR
SG0000858	PF06747.8	CHCH
SG0017581	PF07714.12	Pkinase_Tyr
SG0003482	PF07795.6	DUF1635
SG0000705	PF04759.8	DUF617
SG0000364	PF01556.13	CTDII
SG0011484	PF00234.17	Tryp_alpha_amyl
SG0004337	PF13893.1	RRM_5
SG0006599	PF13460.1	NAD_binding_10
SG0000942	PF04788.7	DUF620
SG0010900	PF12895.2	Apc3
SG0011968	PF12799.2	LRR_4
SG0015010	PF04043.10	PMEI
SG0002941	PF00505.14	HMG_box
SG0019131	PF13921.1	Myb_DNA-bind_6
SG0017470	PF10270.4	MMgT
SG0004867	PF13041.1	PPR_2
SG0020498	PF00501.23	AMP-binding
SG0011189	PF12146.3	Hydrolase_4
SG0010041	PF03088.11	Str_synth
SG0008022	PF01535.15	PPR
SG0015565	PF13424.1	TPR_12
SG0014308	PF13532.1	2OG-FeII_Oxy_2
SG0013604	PF02485.16	Branch
SG0005533	PF14634.1	zf-RING_5
SG0011923	PF03171.15	2OG-FeII_Oxy
SG0003191	PF13893.1	RRM_5
SG0012030	PF00134.18	Cyclin_N
SG0004010	PF13176.1	TPR_7
SG0011917	PF02194.10	PXA
SG0004529	PF00226.26	DnaJ
SG0018446	PF07714.12	Pkinase_Tyr
SG0004192	PF11262.3	Tho2
SG0000228	PF13414.1	TPR_11
SG0003881	PF01535.15	PPR
SG0008452	PF00759.14	Glyco_hydro_9
SG0021427	PF14244.1	UBN2_3
SG0011631	PF00085.15	Thioredoxin
SG0016581	PF00113.17	Enolase_C
SG0011252	PF07714.12	Pkinase_Tyr
SG0006783	PF01745.11	IPT
SG0008404	PF07707.10	BACK
SG0000316	PF07719.12	TPR_2
SG0014665	PF10294.4	Methyltransf_16
SG0018385	PF13516.1	LRR_6
SG0012149	PF14432.1	DYW_deaminase
SG0010870	PF03348.10	Serinc
SG0002113	PF00071.17	Ras
SG0014352	PF12398.3	DUF3660
SG0011088	PF02170.17	PAZ
SG0003384	PF03720.10	UDPG_MGDP_dh_C
SG0020573	PF02866.13	Ldh_1_C
SG0012684	PF00400.27	WD40
SG0003506	PF00560.28	LRR_1
SG0004348	PF14559.1	TPR_19
SG0003638	PF10996.3	Beta-Casp
SG0013435	PF14368.1	LTP_2
SG0012628	PF13812.1	PPR_3
SG0023533	PF02533.10	PsbK
SG0018513	PF00314.12	Thaumatin
SG0022537	PF15628.1	RRM_DME
SG0000515	PF00170.16	bZIP_1
SG0013751	PF13472.1	Lipase_GDSL_2
SG0004721	PF09786.4	CytochromB561_N
SG0014191	PF13603.1	tRNA-synt_1_2
SG0014190	PF02485.16	Branch
SG0019074	PF06144.8	DNA_pol3_delta
SG0017734	PF06110.6	DUF953
SG0006294	PF02569.10	Pantoate_ligase
SG0004534	PF14634.1	zf-RING_5
SG0005549	PF00043.20	GST_C
SG0014097	PF01636.18	APH
SG0010588	PF07719.12	TPR_2
SG0000906	PF01302.20	CAP_GLY
SG0017936	PF13233.1	Complex1_LYR_2
SG0003019	PF00149.23	Metallophos
SG0019011	PF00514.18	Arm
SG0023503	PF02788.11	RuBisCO_large_N
SG0012393	PF07714.12	Pkinase_Tyr
SG0001906	PF13812.1	PPR_3
SG0010168	PF00295.12	Glyco_hydro_28
SG0018290	PF00400.27	WD40
SG0011447	PF13855.1	LRR_8
SG0001695	PF08323.6	Glyco_transf_5
SG0019488	PF07714.12	Pkinase_Tyr
SG0014366	PF13855.1	LRR_8
SG0006936	PF00225.18	Kinesin
SG0003348	PF00173.23	Cyt-b5
SG0014500	PF02933.12	CDC48_2
SG0001713	PF03124.9	EXS
SG0008969	PF13893.1	RRM_5
SG0002227	PF00515.23	TPR_1
SG0014297	PF14573.1	PP-binding_2
SG0008989	PF02364.10	Glucan_synthase
SG0000675	PF14309.1	DUF4378
SG0015536	PF00072.19	Response_reg
SG0020060	PF01535.15	PPR
SG0007433	PF00025.16	Arf
SG0016094	PF07651.11	ANTH
SG0005920	PF00107.21	ADH_zinc_N
SG0004365	PF13460.1	NAD_binding_10
SG0010236	PF04438.11	zf-HIT
SG0012037	PF00069.20	Pkinase
SG0004043	PF00564.19	PB1
SG0019629	PF03094.10	Mlo
SG0008797	PF03195.9	DUF260
SG0013047	PF00850.14	Hist_deacetyl
SG0009555	PF13419.1	HAD_2
SG0023489	PF12371.3	DUF3651
SG0018681	PF00564.19	PB1
SG0008634	PF00560.28	LRR_1
SG0014364	PF00249.26	Myb_DNA-binding
SG0004928	PF03997.7	VPS28
SG0017875	PF13087.1	AAA_12
SG0019259	PF00892.15	EamA
SG0017788	PF03318.8	ETX_MTX2
SG0016486	PF13414.1	TPR_11
SG0000562	PF13041.1	PPR_2
SG0014267	PF00265.13	TK
SG0001070	PF13893.1	RRM_5
SG0008119	PF13432.1	TPR_16
SG0016344	PF00225.18	Kinesin
SG0019707	PF04733.9	Coatomer_E
SG0000173	PF13646.1	HEAT_2
SG0023451	PF12861.2	zf-Apc11
SG0015850	PF02485.16	Branch
SG0023130	PF03087.9	DUF241
SG0018329	PF13041.1	PPR_2
SG0009755	PF00481.16	PP2C
SG0007126	PF07983.8	X8
SG0021701	PF02953.10	zf-Tim10_DDP
SG0016955	PF12850.2	Metallophos_2
SG0015792	PF13500.1	AAA_26
SG0010941	PF05064.8	Nsp1_C
SG0009446	PF13176.1	TPR_7
SG0006441	PF07859.8	Abhydrolase_3
SG0020233	PF08449.6	UAA
SG0006771	PF06747.8	CHCH
SG0011938	PF13414.1	TPR_11
SG0002260	PF13857.1	Ank_5
SG0010453	PF00067.17	p450
SG0022840	PF05922.11	Inhibitor_I9
SG0004041	PF06723.8	MreB_Mbl
SG0010130	PF05724.6	TPMT
SG0015554	PF01145.20	Band_7
SG0004918	PF13671.1	AAA_33
SG0019033	PF03222.8	Trp_Tyr_perm
SG0007865	PF12776.2	Myb_DNA-bind_3
SG0009440	PF05938.6	Self-incomp_S1
SG0002525	PF12678.2	zf-rbx1
SG0008116	PF02866.13	Ldh_1_C
SG0005666	PF07714.12	Pkinase_Tyr
SG0006688	PF14244.1	UBN2_3
SG0005927	PF13923.1	zf-C3HC4_2
SG0014496	PF00139.14	Lectin_legB
SG0007323	PF00350.18	Dynamin_N
SG0004102	PF00646.28	F-box
SG0019364	PF08240.7	ADH_N
SG0006517	PF07719.12	TPR_2
SG0010355	PF00072.19	Response_reg
SG0003980	PF13857.1	Ank_5
SG0011303	PF00069.20	Pkinase
SG0021700	PF08240.7	ADH_N
SG0006744	PF00170.16	bZIP_1
SG0018571	PF02453.12	Reticulon
SG0002032	PF01765.14	RRF
SG0012547	PF13513.1	HEAT_EZ
SG0006808	PF13855.1	LRR_8
SG0013481	PF01490.13	Aa_trans
SG0006886	PF01344.20	Kelch_1
SG0020775	PF12678.2	zf-rbx1
SG0009303	PF13646.1	HEAT_2
SG0008212	PF13812.1	PPR_3
SG0009951	PF00403.21	HMA
SG0003433	PF03124.9	EXS
SG0015424	PF12921.2	ATP13
SG0005315	PF14259.1	RRM_6
SG0002771	PF13191.1	AAA_16
SG0009805	PF00583.19	Acetyltransf_1
SG0006508	PF00271.26	Helicase_C
SG0002822	PF13920.1	zf-C3HC4_3
SG0018650	PF00436.20	SSB
SG0012754	PF07994.7	NAD_binding_5
SG0018161	PF00083.19	Sugar_tr
SG0015138	PF13869.1	NUDIX_2
SG0013779	PF05033.11	Pre-SET
SG0010365	PF00097.20	zf-C3HC4
SG0012864	PF01512.12	Complex1_51K
SG0007121	PF12999.2	PRKCSH-like
SG0013322	PF13041.1	PPR_2
SG0010188	PF00759.14	Glyco_hydro_9
SG0005904	PF07714.12	Pkinase_Tyr
SG0004061	PF08392.7	FAE1_CUT1_RppA
SG0014159	PF13659.1	Methyltransf_26
SG0001091	PF00646.28	F-box
SG0005768	PF13419.1	HAD_2
SG0014188	PF01168.15	Ala_racemase_N
SG0012678	PF07690.11	MFS_1
SG0004672	PF08240.7	ADH_N
SG0018018	PF02179.11	BAG
SG0019566	PF13579.1	Glyco_trans_4_4
SG0007827	PF02519.9	Auxin_inducible
SG0012313	PF13857.1	Ank_5
SG0017605	PF00164.20	Ribosom_S12_S23
SG0002743	PF12697.2	Abhydrolase_6
SG0023749	PF00855.12	PWWP
SG0007515	PF01488.15	Shikimate_DH
SG0013709	PF02887.11	PK_C
SG0005910	PF13410.1	GST_C_2
SG0018128	PF01535.15	PPR
SG0020827	PF03051.10	Peptidase_C1_2
SG0017399	PF05033.11	Pre-SET
SG0010321	PF02449.10	Glyco_hydro_42
SG0010391	PF01535.15	PPR
SG0013236	PF13418.1	Kelch_4
SG0006358	PF00643.19	zf-B_box
SG0005311	PF07714.12	Pkinase_Tyr
SG0006676	PF01597.14	GCV_H
SG0010735	PF00481.16	PP2C
SG0020233	PF06027.7	DUF914
SG0012050	PF03029.12	ATP_bind_1
SG0018192	PF07992.9	Pyr_redox_2
SG0009008	PF10502.4	Peptidase_S26
SG0012489	PF12678.2	zf-rbx1
SG0018490	PF13855.1	LRR_8
SG0007058	PF13857.1	Ank_5
SG0012339	PF01926.18	MMR_HSR1
SG0005891	PF00400.27	WD40
SG0014162	PF01762.16	Galactosyl_T
SG0015712	PF12854.2	PPR_1
SG0004725	PF06507.8	Auxin_resp
SG0008311	PF08372.5	PRT_C
SG0005004	PF13041.1	PPR_2
SG0023523	PF00361.15	Oxidored_q1
SG0011391	PF13499.1	EF-hand_7
SG0023351	PF13041.1	PPR_2
SG0017770	PF00153.22	Mito_carr
SG0019036	PF13676.1	TIR_2
SG0012821	PF14380.1	WAK_assoc
SG0016951	PF08238.7	Sel1
SG0019265	PF00787.19	PX
SG0007016	PF13410.1	GST_C_2
SG0010817	PF13238.1	AAA_18
SG0019208	PF00179.21	UQ_con
SG0000064	PF00810.13	ER_lumen_recept
SG0007976	PF00515.23	TPR_1
SG0011642	PF00520.26	Ion_trans
SG0010448	PF04258.8	Peptidase_A22B
SG0003059	PF14369.1	zf-RING_3
SG0001667	PF00664.18	ABC_membrane
SG0005786	PF12854.2	PPR_1
SG0014254	PF07714.12	Pkinase_Tyr
SG0004261	PF10151.4	DUF2359
SG0014953	PF13855.1	LRR_8
SG0015722	PF13812.1	PPR_3
SG0013225	PF14227.1	UBN2_2
SG0008282	PF02719.10	Polysacc_synt_2
SG0022340	PF01699.19	Na_Ca_ex
SG0017570	PF00717.18	Peptidase_S24
SG0000728	PF13489.1	Methyltransf_23
SG0005343	PF08033.7	Sec23_BS
SG0010155	PF07714.12	Pkinase_Tyr
SG0004432	PF00626.17	Gelsolin
SG0015681	PF13855.1	LRR_8
SG0005654	PF13417.1	GST_N_3
SG0008083	PF13812.1	PPR_3
SG0008937	PF12678.2	zf-rbx1
SG0014565	PF13041.1	PPR_2
SG0004196	PF04640.9	PLATZ
SG0015899	PF13428.1	TPR_14
SG0010391	PF13428.1	TPR_14
SG0013587	PF13921.1	Myb_DNA-bind_6
SG0014108	PF03618.9	Kinase-PPPase
SG0002618	PF12937.2	F-box-like
SG0019031	PF03754.8	DUF313
SG0020118	PF00023.25	Ank
SG0002770	PF14432.1	DYW_deaminase
SG0018188	PF01535.15	PPR
SG0018211	PF13414.1	TPR_11
SG0017124	PF13176.1	TPR_7
SG0016616	PF00076.17	RRM_1
SG0019230	PF12014.3	DUF3506
SG0023469	PF00507.14	Oxidored_q4
SG0019157	PF00069.20	Pkinase
SG0020004	PF00106.20	adh_short
SG0000152	PF03109.11	ABC1
SG0012732	PF00995.18	Sec1
SG0000650	PF00069.20	Pkinase
SG0005014	PF01749.15	IBB
SG0004342	PF00999.16	Na_H_Exchanger
SG0013613	PF03215.10	Rad17
SG0008663	PF07727.9	RVT_2
SG0016479	PF00076.17	RRM_1
SG0004950	PF13555.1	AAA_29
SG0012707	PF02519.9	Auxin_inducible
SG0000402	PF00067.17	p450
SG0003205	PF03936.11	Terpene_synth_C
SG0013519	PF01722.13	BolA
SG0018708	PF10172.4	DDA1
SG0000306	PF08729.5	HUN
SG0002570	PF05180.7	zf-DNL
SG0009622	PF03208.14	PRA1
SG0005295	PF01363.16	FYVE
SG0016075	PF02826.14	2-Hacid_dh_C
SG0011406	PF02309.11	AUX_IAA
SG0011602	PF00481.16	PP2C
SG0023006	PF10551.4	MULE
SG0016075	PF03446.10	NAD_binding_2
SG0016104	PF14372.1	DUF4413
SG0010231	PF03514.9	GRAS
SG0019767	PF01370.16	Epimerase
SG0005484	PF13041.1	PPR_2
SG0021419	PF07899.6	Frigida
SG0004518	PF04280.10	Tim44
SG0002168	PF00271.26	Helicase_C
SG0001869	PF03222.8	Trp_Tyr_perm
SG0003238	PF13405.1	EF-hand_6
SG0008316	PF00091.20	Tubulin
SG0001469	PF00067.17	p450
SG0016723	PF01344.20	Kelch_1
SG0006161	PF02181.18	FH2
SG0010901	PF00361.15	Oxidored_q1
SG0003082	PF00121.13	TIM
SG0005488	PF13522.1	GATase_6
SG0000236	PF04433.12	SWIRM
SG0007542	PF00010.21	HLH
SG0001606	PF04770.7	ZF-HD_dimer
SG0018212	PF03145.11	Sina
SG0009665	PF02701.10	zf-Dof
SG0005494	PF07883.6	Cupin_2
SG0012049	PF04885.8	Stig1
SG0002167	PF01535.15	PPR
SG0012459	PF00069.20	Pkinase
SG0021677	PF00234.17	Tryp_alpha_amyl
SG0002228	PF00043.20	GST_C
SG0008986	PF13041.1	PPR_2
SG0004941	PF14543.1	TAXi_N
SG0019210	PF13855.1	LRR_8
SG0003542	PF00248.16	Aldo_ket_red
SG0009245	PF00657.17	Lipase_GDSL
SG0011811	PF00795.17	CN_hydrolase
SG0009527	PF12819.2	Malectin_like
SG0007839	PF02704.9	GASA
SG0008452	PF09478.5	CBM49
SG0002137	PF08241.7	Methyltransf_11
SG0023109	PF03168.8	LEA_2
SG0008981	PF13423.1	UCH_1
SG0007089	PF13923.1	zf-C3HC4_2
SG0017620	PF03171.15	2OG-FeII_Oxy
SG0005666	PF13855.1	LRR_8
SG0005464	PF12697.2	Abhydrolase_6
SG0015582	PF14631.1	FancD2
SG0007937	PF13516.1	LRR_6
SG0000061	PF02704.9	GASA
SG0022225	PF13428.1	TPR_14
SG0002708	PF04116.8	FA_hydroxylase
SG0008102	PF01936.13	NYN
SG0016712	PF09169.5	BRCA-2_helical
SG0017656	PF08781.5	DP
SG0010175	PF05605.7	zf-Di19
SG0002208	PF13086.1	AAA_11
SG0006438	PF00651.26	BTB
SG0009020	PF13593.1	DUF4137
SG0019522	PF12796.2	Ank_2
SG0013860	PF01370.16	Epimerase
SG0007076	PF02985.17	HEAT
SG0005444	PF03126.13	Plus-3
SG0010632	PF11744.3	ALMT
SG0014718	PF08282.7	Hydrolase_3
SG0018317	PF02466.14	Tim17
SG0003596	PF14543.1	TAXi_N
SG0012643	PF04420.9	CHD5
SG0015735	PF07714.12	Pkinase_Tyr
SG0016188	PF13923.1	zf-C3HC4_2
SG0014945	PF00097.20	zf-C3HC4
SG0005977	PF03162.8	Y_phosphatase2
SG0019605	PF00069.20	Pkinase
SG0002016	PF08263.7	LRRNT_2
SG0012674	PF13513.1	HEAT_EZ
SG0011404	PF00515.23	TPR_1
SG0001481	PF04012.7	PspA_IM30
SG0003955	PF13041.1	PPR_2
SG0014612	PF00166.16	Cpn10
SG0011624	PF13812.1	PPR_3
SG0013253	PF14559.1	TPR_19
SG0000008	PF01388.16	ARID
SG0008100	PF13405.1	EF-hand_6
SG0005723	PF01388.16	ARID
SG0022395	PF07714.12	Pkinase_Tyr
SG0018680	PF11820.3	DUF3339
SG0012930	PF07728.9	AAA_5
SG0005131	PF14543.1	TAXi_N
SG0003650	PF12695.2	Abhydrolase_5
SG0012990	PF13405.1	EF-hand_6
SG0003379	PF13041.1	PPR_2
SG0007581	PF01063.14	Aminotran_4
SG0010132	PF13847.1	Methyltransf_31
SG0002719	PF01535.15	PPR
SG0001246	PF13481.1	AAA_25
SG0012453	PF00107.21	ADH_zinc_N
SG0022134	PF01565.18	FAD_binding_4
SG0022385	PF12895.2	Apc3
SG0014430	PF00560.28	LRR_1
SG0016506	PF13041.1	PPR_2
SG0005274	PF14368.1	LTP_2
SG0016674	PF13812.1	PPR_3
SG0011027	PF08613.6	Cyclin
SG0006362	PF00069.20	Pkinase
SG0014443	PF06749.7	DUF1218
SG0007098	PF00249.26	Myb_DNA-binding
SG0012117	PF02985.17	HEAT
SG0003278	PF04515.7	Choline_transpo
SG0001769	PF03721.9	UDPG_MGDP_dh_N
SG0006689	PF00443.24	UCH
SG0011442	PF10037.4	MRP-S27
SG0000895	PF12854.2	PPR_1
SG0017399	PF02182.12	SAD_SRA
SG0016718	PF00069.20	Pkinase
SG0000813	PF14559.1	TPR_19
SG0022574	PF03357.16	Snf7
SG0002320	PF13365.1	Trypsin_2
SG0019331	PF00072.19	Response_reg
SG0011554	PF00069.20	Pkinase
SG0013831	PF04576.10	Zein-binding
SG0007160	PF05641.7	Agenet
SG0018837	PF13516.1	LRR_6
SG0017090	PF01535.15	PPR
SG0007448	PF04408.18	HA2
SG0012257	PF13424.1	TPR_12
SG0013851	PF02309.11	AUX_IAA
SG0003066	PF00022.14	Actin
SG0004509	PF03144.20	GTP_EFTU_D2
SG0001414	PF00004.24	AAA
SG0014161	PF00534.15	Glycos_transf_1
SG0011346	PF02765.12	POT1
SG0014450	PF03096.9	Ndr
SG0007574	PF14461.1	Prok-E2_B
SG0015848	PF11894.3	DUF3414
SG0000494	PF07993.7	NAD_binding_4
SG0016872	PF04564.10	U-box
SG0013914	PF13418.1	Kelch_4
SG0012704	PF01490.13	Aa_trans
SG0010126	PF05724.6	TPMT
SG0020748	PF14244.1	UBN2_3
SG0018749	PF00587.20	tRNA-synt_2b
SG0020131	PF08659.5	KR
SG0017887	PF00191.15	Annexin
SG0015860	PF13964.1	Kelch_6
SG0010467	PF01554.13	MatE
SG0006046	PF07647.12	SAM_2
SG0000945	PF00134.18	Cyclin_N
SG0007111	PF13207.1	AAA_17
SG0000726	PF03704.12	BTAD
SG0017135	PF13738.1	Pyr_redox_3
SG0018974	PF00249.26	Myb_DNA-binding
SG0016499	PF13041.1	PPR_2
SG0012334	PF01747.12	ATP-sulfurylase
SG0017416	PF13202.1	EF-hand_5
SG0013634	PF13857.1	Ank_5
SG0005487	PF00154.16	RecA
SG0003176	PF13637.1	Ank_4
SG0009477	PF00249.26	Myb_DNA-binding
SG0013823	PF00512.20	HisKA
SG0023563	PF13481.1	AAA_25
SG0001769	PF03720.10	UDPG_MGDP_dh_C
SG0019355	PF10294.4	Methyltransf_16
SG0008060	PF08449.6	UAA
SG0017365	PF06955.7	XET_C
SG0015035	PF13450.1	NAD_binding_8
SG0005981	PF03465.10	eRF1_3
SG0023206	PF02141.16	DENN
SG0001045	PF02365.10	NAM
SG0015770	PF09177.6	Syntaxin-6_N
SG0019375	PF13912.1	zf-C2H2_6
SG0019191	PF10296.4	DUF2404
SG0011290	PF13812.1	PPR_3
SG0011861	PF08477.8	Miro
SG0004808	PF02359.13	CDC48_N
SG0018382	PF03016.10	Exostosin
SG0013618	PF13520.1	AA_permease_2
SG0002901	PF01103.18	Bac_surface_Ag
SG0006242	PF13041.1	PPR_2
SG0005293	PF14634.1	zf-RING_5
SG0000416	PF04722.8	Ssu72
SG0003851	PF13516.1	LRR_6
SG0004982	PF12854.2	PPR_1
SG0004989	PF03059.11	NAS
SG0009546	PF02365.10	NAM
SG0005591	PF01135.14	PCMT
SG0007534	PF12819.2	Malectin_like
SG0022727	PF13418.1	Kelch_4
SG0010286	PF13417.1	GST_N_3
SG0020575	PF03764.13	EFG_IV
SG0008171	PF01535.15	PPR
SG0001497	PF13516.1	LRR_6
SG0009799	PF01590.21	GAF
SG0013064	PF10296.4	DUF2404
SG0013354	PF00072.19	Response_reg
SG0019118	PF00412.17	LIM
SG0012268	PF01301.14	Glyco_hydro_35
SG0000540	PF00759.14	Glyco_hydro_9
SG0016831	PF00201.13	UDPGT
SG0000703	PF13429.1	TPR_15
SG0008678	PF12624.2	Chorein_N
SG0002693	PF01490.13	Aa_trans
SG0012470	PF04043.10	PMEI
SG0014323	PF00036.27	EF-hand_1
SG0010282	PF00995.18	Sec1
SG0008755	PF13181.1	TPR_8
SG0019391	PF00083.19	Sugar_tr
SG0009104	PF13432.1	TPR_16
SG0010834	PF04130.8	Spc97_Spc98
SG0005344	PF14559.1	TPR_19
SG0010007	PF04321.12	RmlD_sub_bind
SG0017583	PF09713.5	A_thal_3526
SG0019233	PF12895.2	Apc3
SG0002103	PF01210.18	NAD_Gly3P_dh_N
SG0009123	PF13812.1	PPR_3
SG0014039	PF03953.12	Tubulin_C
SG0016805	PF08148.7	DSHCT
SG0014197	PF12799.2	LRR_4
SG0010769	PF13191.1	AAA_16
SG0018189	PF13947.1	GUB_WAK_bind
SG0000505	PF13812.1	PPR_3
SG0013741	PF13428.1	TPR_14
SG0015590	PF00069.20	Pkinase
SG0011280	PF13087.1	AAA_12
SG0009232	PF00185.19	OTCace
SG0000618	PF00175.16	NAD_binding_1
SG0011388	PF12799.2	LRR_4
SG0013503	PF02353.15	CMAS
SG0018523	PF14559.1	TPR_19
SG0006454	PF13041.1	PPR_2
SG0010241	PF13414.1	TPR_11
SG0005016	PF05739.14	SNARE
SG0004817	PF13921.1	Myb_DNA-bind_6
SG0015139	PF07714.12	Pkinase_Tyr
SG0023652	PF03171.15	2OG-FeII_Oxy
SG0011121	PF13812.1	PPR_3
SG0004594	PF00179.21	UQ_con
SG0012990	PF13499.1	EF-hand_7
SG0022827	PF00361.15	Oxidored_q1
SG0010091	PF13178.1	DUF4005
SG0011855	PF12837.2	Fer4_6
SG0004413	PF09279.6	EF-hand_like
SG0007617	PF05496.7	RuvB_N
SG0005654	PF14497.1	GST_C_3
SG0016559	PF08370.6	PDR_assoc
SG0009256	PF03446.10	NAD_binding_2
SG0012238	PF04548.11	AIG1
SG0003868	PF12838.2	Fer4_7
SG0014476	PF13812.1	PPR_3
SG0015685	PF05022.7	SRP40_C
SG0007214	PF00631.17	G-gamma
SG0004623	PF00925.15	GTP_cyclohydro2
SG0023457	PF13555.1	AAA_29
SG0011161	PF03081.10	Exo70
SG0015825	PF12678.2	zf-rbx1
SG0008108	PF13359.1	DDE_Tnp_4
SG0013431	PF13532.1	2OG-FeII_Oxy_2
SG0009887	PF13504.1	LRR_7
SG0016106	PF13202.1	EF-hand_5
SG0000657	PF12678.2	zf-rbx1
SG0000154	PF01408.17	GFO_IDH_MocA
SG0006056	PF03725.10	RNase_PH_C
SG0001075	PF12515.3	CaATP_NAI
SG0004762	PF14560.1	Ubiquitin_2
SG0012230	PF13536.1	EmrE
SG0007674	PF13174.1	TPR_6
SG0015806	PF06203.9	CCT
SG0001723	PF01105.19	EMP24_GP25L
SG0000500	PF13405.1	EF-hand_6
SG0010649	PF13301.1	DUF4079
SG0011294	PF01926.18	MMR_HSR1
SG0015530	PF07728.9	AAA_5
SG0003480	PF06813.8	Nodulin-like
SG0000229	PF00004.24	AAA
SG0001423	PF12755.2	Vac14_Fab1_bd
SG0008189	PF00694.14	Aconitase_C
SG0007076	PF13513.1	HEAT_EZ
SG0018900	PF00702.21	Hydrolase
SG0008479	PF14534.1	DUF4440
SG0000919	PF14432.1	DYW_deaminase
SG0003638	PF00753.22	Lactamase_B
SG0011744	PF13855.1	LRR_8
SG0018109	PF01061.19	ABC2_membrane
SG0010667	PF14531.1	Kinase-like
SG0006588	PF00083.19	Sugar_tr
SG0018111	PF00183.13	HSP90
SG0009401	PF11976.3	Rad60-SLD
SG0016056	PF07690.11	MFS_1
SG0007903	PF07884.9	VKOR
SG0016282	PF08477.8	Miro
SG0013078	PF07728.9	AAA_5
SG0005691	PF13424.1	TPR_12
SG0001942	PF03223.10	V-ATPase_C
SG0010410	PF03763.8	Remorin_C
SG0009217	PF03106.10	WRKY
SG0021397	PF01593.19	Amino_oxidase
SG0003635	PF01248.21	Ribosomal_L7Ae
SG0009029	PF14634.1	zf-RING_5
SG0003290	PF11744.3	ALMT
SG0001710	PF00627.26	UBA
SG0004571	PF01926.18	MMR_HSR1
SG0018352	PF00628.24	PHD
SG0007937	PF00560.28	LRR_1
SG0004426	PF13191.1	AAA_16
SG0005744	PF09334.6	tRNA-synt_1g
SG0014998	PF01369.15	Sec7
SG0006583	PF04055.16	Radical_SAM
SG0009627	PF14368.1	LTP_2
SG0005834	PF00036.27	EF-hand_1
SG0005748	PF01564.12	Spermine_synth
SG0008793	PF04811.10	Sec23_trunk
SG0002018	PF07717.11	OB_NTP_bind
SG0007061	PF13489.1	Methyltransf_23
SG0013411	PF03193.11	DUF258
SG0014527	PF00046.24	Homeobox
SG0000039	PF13401.1	AAA_22
SG0016775	PF06229.7	FRG1
SG0011257	PF13249.1	Prenyltrans_2
SG0012773	PF13181.1	TPR_8
SG0003614	PF00180.15	Iso_dh
SG0019880	PF00361.15	Oxidored_q1
SG0001577	PF01593.19	Amino_oxidase
SG0020732	PF00016.15	RuBisCO_large
SG0017369	PF00438.15	S-AdoMet_synt_N
SG0019186	PF14559.1	TPR_19
SG0015243	PF00361.15	Oxidored_q1
SG0012070	PF13639.1	zf-RING_2
SG0001518	PF13460.1	NAD_binding_10
SG0011851	PF00076.17	RRM_1
SG0008879	PF07911.8	DUF1677
SG0012887	PF00149.23	Metallophos
SG0003506	PF00931.17	NB-ARC
SG0004958	PF00657.17	Lipase_GDSL
SG0003288	PF02985.17	HEAT
SG0017155	PF00176.18	SNF2_N
SG0017217	PF02630.9	SCO1-SenC
SG0023412	PF00069.20	Pkinase
SG0015351	PF00122.15	E1-E2_ATPase
SG0015208	PF13923.1	zf-C3HC4_2
SG0017638	PF00069.20	Pkinase
SG0022409	PF03732.12	Retrotrans_gag
SG0023049	PF00124.14	Photo_RC
SG0011915	PF02362.16	B3
SG0022217	PF00232.13	Glyco_hydro_1
SG0004544	PF03152.9	UFD1
SG0002697	PF04770.7	ZF-HD_dimer
SG0013063	PF10296.4	DUF2404
SG0017466	PF02933.12	CDC48_2
SG0016298	PF14144.1	DOG1
SG0018641	PF02002.12	TFIIE_alpha
SG0004179	PF00191.15	Annexin
SG0014489	PF10374.4	EST1
SG0011385	PF02492.14	cobW
SG0000381	PF00355.21	Rieske
SG0023727	PF03372.18	Exo_endo_phos
SG0011096	PF00400.27	WD40
SG0013243	PF03874.11	RNA_pol_Rpb4
SG0017433	PF13906.1	AA_permease_C
SG0002116	PF13812.1	PPR_3
SG0005614	PF07719.12	TPR_2
SG0004375	PF13428.1	TPR_14
SG0013356	PF13855.1	LRR_8
SG0023460	PF14826.1	FACT-Spt16_Nlob
SG0002657	PF13649.1	Methyltransf_25
SG0014433	PF13516.1	LRR_6
SG0014061	PF00224.16	PK
SG0013961	PF02362.16	B3
SG0001508	PF04909.9	Amidohydro_2
SG0001907	PF12706.2	Lactamase_B_2
SG0015399	PF00400.27	WD40
SG0015418	PF03759.8	PRONE
SG0017761	PF13893.1	RRM_5
SG0009663	PF13304.1	AAA_21
SG0006524	PF04057.7	Rep-A_N
SG0022784	PF01490.13	Aa_trans
SG0009716	PF00069.20	Pkinase
SG0022673	PF07500.9	TFIIS_M
SG0005713	PF01851.17	PC_rep
SG0008787	PF00657.17	Lipase_GDSL
SG0012160	PF00400.27	WD40
SG0014689	PF07797.9	DUF1639
SG0001002	PF13921.1	Myb_DNA-bind_6
SG0012239	PF13812.1	PPR_3
SG0002072	PF10609.4	ParA
SG0002223	PF00534.15	Glycos_transf_1
SG0004879	PF13414.1	TPR_11
SG0011245	PF12895.2	Apc3
SG0011152	PF00122.15	E1-E2_ATPase
SG0021460	PF02705.11	K_trans
SG0005217	PF00004.24	AAA
SG0002018	PF04408.18	HA2
SG0010421	PF00069.20	Pkinase
SG0011335	PF06239.6	ECSIT
SG0001630	PF06421.7	LepA_C
SG0009226	PF13428.1	TPR_14
SG0004664	PF07714.12	Pkinase_Tyr
SG0001841	PF01190.12	Pollen_Ole_e_I
SG0002215	PF00890.19	FAD_binding_2
SG0010249	PF12854.2	PPR_1
SG0008786	PF05193.16	Peptidase_M16_C
SG0007572	PF01041.12	DegT_DnrJ_EryC1
SG0016199	PF04749.12	PLAC8
SG0019144	PF00168.25	C2
SG0023001	PF00176.18	SNF2_N
SG0008855	PF00847.15	AP2
SG0014037	PF12460.3	MMS19_C
SG0009361	PF01535.15	PPR
SG0004454	PF00004.24	AAA
SG0009539	PF00005.22	ABC_tran
SG0020983	PF00411.14	Ribosomal_S11
SG0002159	PF13893.1	RRM_5
SG0014787	PF04511.10	DER1
SG0006933	PF14559.1	TPR_19
SG0010001	PF00875.13	DNA_photolyase
SG0017498	PF13417.1	GST_N_3
SG0017832	PF00083.19	Sugar_tr
SG0005975	PF03162.8	Y_phosphatase2
SG0010848	PF00153.22	Mito_carr
SG0018923	PF00344.15	SecY
SG0014057	PF02780.15	Transketolase_C
SG0012045	PF04450.7	BSP
SG0015043	PF01301.14	Glyco_hydro_35
SG0014236	PF00280.13	potato_inhibit
SG0011697	PF00929.19	RNase_T
SG0002619	PF00128.19	Alpha-amylase
SG0003818	PF13812.1	PPR_3
SG0009573	PF14634.1	zf-RING_5
SG0005591	PF01170.13	UPF0020
SG0000252	PF13041.1	PPR_2
SG0006090	PF14009.1	DUF4228
SG0016369	PF05983.6	Med7
SG0004957	PF13041.1	PPR_2
SG0008592	PF00155.16	Aminotran_1_2
SG0001540	PF13428.1	TPR_14
SG0014220	PF05627.6	AvrRpt-cleavage
SG0009899	PF08514.6	STAG
SG0007350	PF01743.15	PolyA_pol
SG0009647	PF00076.17	RRM_1
SG0004956	PF02781.11	G6PD_C
SG0006792	PF12695.2	Abhydrolase_5
SG0018009	PF00415.13	RCC1
SG0018137	PF13207.1	AAA_17
SG0005745	PF09334.6	tRNA-synt_1g
SG0009117	PF02181.18	FH2
SG0001910	PF00234.17	Tryp_alpha_amyl
SG0007578	PF00046.24	Homeobox
SG0017466	PF07728.9	AAA_5
SG0020700	PF03087.9	DUF241
SG0015059	PF07911.8	DUF1677
SG0005778	PF13504.1	LRR_7
SG0001165	PF05762.9	VWA_CoxE
SG0010539	PF07707.10	BACK
SG0013949	PF13855.1	LRR_8
SG0008006	PF00224.16	PK
SG0020054	PF13923.1	zf-C3HC4_2
SG0003739	PF00856.23	SET
SG0016745	PF07883.6	Cupin_2
SG0014120	PF01852.14	START
SG0005120	PF01370.16	Epimerase
SG0003336	PF01486.12	K-box
SG0007187	PF08449.6	UAA
SG0016646	PF00400.27	WD40
SG0019671	PF14432.1	DYW_deaminase
SG0020633	PF13259.1	DUF4050
SG0018746	PF00847.15	AP2
SG0001424	PF14559.1	TPR_19
SG0006701	PF04068.10	RLI
SG0009728	PF07714.12	Pkinase_Tyr
SG0008412	PF00560.28	LRR_1
SG0002926	PF01190.12	Pollen_Ole_e_I
SG0010228	PF14416.1	PMR5N
SG0015256	PF12678.2	zf-rbx1
SG0016394	PF13833.1	EF-hand_8
SG0016702	PF00210.19	Ferritin
SG0011991	PF12678.2	zf-rbx1
SG0018048	PF01624.15	MutS_I
SG0021679	PF07714.12	Pkinase_Tyr
SG0015681	PF13504.1	LRR_7
SG0013793	PF13041.1	PPR_2
SG0008380	PF13405.1	EF-hand_6
SG0006017	PF02469.17	Fasciclin
SG0010599	PF14541.1	TAXi_C
SG0009216	PF14543.1	TAXi_N
SG0007172	PF08477.8	Miro
SG0005055	PF07724.9	AAA_2
SG0020991	PF00957.16	Synaptobrevin
SG0020377	PF12695.2	Abhydrolase_5
SG0013974	PF14288.1	FKS1_dom1
SG0009093	PF01453.19	B_lectin
SG0002758	PF13893.1	RRM_5
SG0004951	PF02773.11	S-AdoMet_synt_C
SG0002370	PF08263.7	LRRNT_2
SG0000494	PF04321.12	RmlD_sub_bind
SG0020054	PF12678.2	zf-rbx1
SG0004347	PF09325.5	Vps5
SG0000012	PF01073.14	3Beta_HSD
SG0017165	PF13414.1	TPR_11
SG0014171	PF13669.1	Glyoxalase_4
SG0018149	PF13041.1	PPR_2
SG0015283	PF04101.11	Glyco_tran_28_C
SG0020405	PF14223.1	UBN2
SG0021351	PF00293.23	NUDIX
SG0013377	PF12854.2	PPR_1
SG0004934	PF08448.5	PAS_4
SG0009789	PF00481.16	PP2C
SG0014253	PF00939.14	Na_sulph_symp
SG0001571	PF13181.1	TPR_8
SG0018085	PF14531.1	Kinase-like
SG0004959	PF01080.12	Presenilin
SG0001485	PF00550.20	PP-binding
SG0000573	PF04043.10	PMEI
SG0013768	PF00069.20	Pkinase
SG0008852	PF03847.8	TFIID_20kDa
SG0002085	PF13704.1	Glyco_tranf_2_4
SG0005653	PF00043.20	GST_C
SG0011547	PF13947.1	GUB_WAK_bind
SG0005625	PF00201.13	UDPGT
SG0004223	PF12706.2	Lactamase_B_2
SG0004934	PF00512.20	HisKA
SG0008115	PF03144.20	GTP_EFTU_D2
SG0009035	PF00572.13	Ribosomal_L13
SG0007906	PF05627.6	AvrRpt-cleavage
SG0007766	PF00650.15	CRAL_TRIO
SG0010238	PF00271.26	Helicase_C
SG0011068	PF01095.14	Pectinesterase
SG0002751	PF00182.14	Glyco_hydro_19
SG0013376	PF13555.1	AAA_29
SG0016854	PF03129.15	HGTP_anticodon
SG0012660	PF00179.21	UQ_con
SG0020352	PF14559.1	TPR_19
SG0012354	PF00781.19	DAGK_cat
SG0010267	PF00456.16	Transketolase_N
SG0016308	PF05553.6	DUF761
SG0019512	PF05512.6	AWPM-19
SG0004985	PF04438.11	zf-HIT
SG0010960	PF09598.5	Stm1_N
SG0009421	PF13202.1	EF-hand_5
SG0019145	PF00168.25	C2
SG0001253	PF12572.3	DUF3752
SG0015064	PF02225.17	PA
SG0007497	PF00069.20	Pkinase
SG0008384	PF03168.8	LEA_2
SG0004507	PF00038.16	Filament
SG0011461	PF00394.17	Cu-oxidase
SG0004648	PF01876.11	RNase_P_p30
SG0015506	PF01535.15	PPR
SG0011789	PF13515.1	FUSC_2
SG0003484	PF04679.10	DNA_ligase_A_C
SG0011432	PF13812.1	PPR_3
SG0000178	PF13405.1	EF-hand_6
SG0019998	PF07228.7	SpoIIE
SG0018685	PF09377.5	SBDS_C
SG0007260	PF09454.5	Vps23_core
SG0006795	PF00651.26	BTB
SG0005164	PF00083.19	Sugar_tr
SG0003613	PF07714.12	Pkinase_Tyr
SG0000267	PF13499.1	EF-hand_7
SG0011338	PF01370.16	Epimerase
SG0002573	PF07714.12	Pkinase_Tyr
SG0007297	PF04844.8	Ovate
SG0016212	PF00179.21	UQ_con
SG0009088	PF12222.3	PNGaseA
SG0010625	PF06414.7	Zeta_toxin
SG0013339	PF04564.10	U-box
SG0007398	PF12937.2	F-box-like
SG0023413	PF10178.4	DUF2372
SG0012685	PF14559.1	TPR_19
SG0020957	PF07333.7	SLR1-BP
SG0014440	PF12143.3	PPO1_KFDV
SG0004976	PF05195.11	AMP_N
SG0005692	PF13774.1	Longin
SG0012466	PF03901.12	Glyco_transf_22
SG0023698	PF01569.16	PAP2
SG0016062	PF13428.1	TPR_14
SG0001399	PF00503.15	G-alpha
SG0011277	PF02135.11	zf-TAZ
SG0006534	PF03350.11	UPF0114
SG0017512	PF00249.26	Myb_DNA-binding
SG0015430	PF00023.25	Ank
SG0011917	PF08628.7	Nexin_C
SG0003874	PF13855.1	LRR_8
SG0014968	PF14111.1	DUF4283
SG0015383	PF13460.1	NAD_binding_10
SG0003365	PF00149.23	Metallophos
SG0010863	PF06239.6	ECSIT
SG0001649	PF03486.9	HI0933_like
SG0013092	PF13920.1	zf-C3HC4_3
SG0015093	PF14559.1	TPR_19
SG0018926	PF13570.1	PQQ_3
SG0010187	PF01053.15	Cys_Met_Meta_PP
SG0005337	PF00722.16	Glyco_hydro_16
SG0001626	PF01263.15	Aldose_epim
SG0023141	PF00063.16	Myosin_head
SG0023458	PF02773.11	S-AdoMet_synt_C
SG0012830	PF07690.11	MFS_1
SG0020904	PF01187.13	MIF
SG0003111	PF04535.7	DUF588
SG0000372	PF00490.16	ALAD
SG0021495	PF03492.10	Methyltransf_7
SG0010007	PF01370.16	Epimerase
SG0019381	PF02365.10	NAM
SG0008639	PF05033.11	Pre-SET
SG0005218	PF00171.17	Aldedh
SG0016261	PF00595.19	PDZ
SG0016508	PF00076.17	RRM_1
SG0019544	PF08446.6	PAS_2
SG0006482	PF00385.19	Chromo
SG0007184	PF00004.24	AAA
SG0022892	PF05910.7	DUF868
SG0007146	PF13431.1	TPR_17
SG0011445	PF13855.1	LRR_8
SG0005819	PF05553.6	DUF761
SG0014517	PF14571.1	Di19_C
SG0020900	PF12937.2	F-box-like
SG0002885	PF03195.9	DUF260
SG0010600	PF01967.16	MoaC
SG0015241	PF00515.23	TPR_1
SG0010042	PF01946.12	Thi4
SG0002342	PF01873.12	eIF-5_eIF-2B
SG0013524	PF13193.1	AMP-binding_C
SG0013897	PF01282.14	Ribosomal_S24e
SG0004844	PF00400.27	WD40
SG0009282	PF00314.12	Thaumatin
SG0019362	PF07000.6	DUF1308
SG0003050	PF00586.19	AIRS
SG0006195	PF02586.9	DUF159
SG0006372	PF03514.9	GRAS
SG0007585	PF12854.2	PPR_1
SG0019997	PF14223.1	UBN2
SG0003376	PF00892.15	EamA
SG0006072	PF01344.20	Kelch_1
SG0014418	PF13855.1	LRR_8
SG0013768	PF00560.28	LRR_1
SG0011232	PF13812.1	PPR_3
SG0007692	PF00400.27	WD40
SG0020209	PF13020.1	DUF3883
SG0004222	PF13812.1	PPR_3
SG0001458	PF14432.1	DYW_deaminase
SG0001017	PF00085.15	Thioredoxin
SG0002173	PF01657.12	Stress-antifung
SG0022631	PF07727.9	RVT_2
SG0003929	PF02142.17	MGS
SG0010344	PF03105.14	SPX
SG0021906	PF13393.1	tRNA-synt_His
SG0012978	PF10238.4	Eapp_C
SG0013821	PF02779.19	Transket_pyr
SG0008032	PF03105.14	SPX
SG0017756	PF00931.17	NB-ARC
SG0012244	PF00514.18	Arm
SG0022840	PF00082.17	Peptidase_S8
SG0012331	PF14634.1	zf-RING_5
SG0009393	PF14681.1	UPRTase
SG0008175	PF13812.1	PPR_3
SG0005349	PF01751.17	Toprim
SG0014565	PF13812.1	PPR_3
SG0021167	PF13417.1	GST_N_3
SG0009936	PF07728.9	AAA_5
SG0014732	PF13812.1	PPR_3
SG0016508	PF00664.18	ABC_membrane
SG0002223	PF00862.14	Sucrose_synth
SG0010469	PF13812.1	PPR_3
SG0009615	PF10508.4	Proteasom_PSMB
SG0012967	PF07714.12	Pkinase_Tyr
SG0017325	PF00141.18	peroxidase
SG0020966	PF14244.1	UBN2_3
SG0003172	PF00831.18	Ribosomal_L29
SG0015459	PF13516.1	LRR_6
SG0019640	PF00332.13	Glyco_hydro_17
SG0014215	PF13432.1	TPR_16
SG0015047	PF00295.12	Glyco_hydro_28
SG0000524	PF03168.8	LEA_2
SG0005329	PF00501.23	AMP-binding
SG0018733	PF13637.1	Ank_4
SG0005217	PF13401.1	AAA_22
SG0003997	PF00163.14	Ribosomal_S4
SG0011439	PF12695.2	Abhydrolase_5
SG0000292	PF07731.9	Cu-oxidase_2
SG0015489	PF13481.1	AAA_25
SG0005335	PF10075.4	PCI_Csn8
SG0010343	PF02374.10	ArsA_ATPase
SG0013006	PF05742.7	NRDE
SG0015468	PF06155.7	DUF971
SG0017330	PF02365.10	NAM
SG0009987	PF00996.13	GDI
SG0014005	PF14634.1	zf-RING_5
SG0014900	PF00145.12	DNA_methylase
SG0005209	PF13837.1	Myb_DNA-bind_4
SG0010487	PF00487.19	FA_desaturase
SG0003335	PF01486.12	K-box
SG0008640	PF03330.13	DPBB_1
SG0002913	PF00481.16	PP2C
SG0000463	PF07714.12	Pkinase_Tyr
SG0001151	PF00370.16	FGGY_N
SG0008026	PF00638.13	Ran_BP1
SG0020621	PF13243.1	Prenyltrans_1
SG0011741	PF08746.6	zf-RING-like
SG0018470	PF12796.2	Ank_2
SG0011734	PF09753.4	Use1
SG0022756	PF02655.9	ATP-grasp_3
SG0002490	PF13424.1	TPR_12
SG0007778	PF12697.2	Abhydrolase_6
SG0017841	PF00903.20	Glyoxalase
SG0009372	PF13428.1	TPR_14
SG0005637	PF01490.13	Aa_trans
SG0010878	PF00847.15	AP2
SG0003378	PF00244.15	41701
SG0000391	PF14008.1	Metallophos_C
SG0018954	PF00069.20	Pkinase
SG0004365	PF08659.5	KR
SG0011265	PF00560.28	LRR_1
SG0008265	PF02212.13	GED
SG0018864	PF00560.28	LRR_1
SG0002682	PF12678.2	zf-rbx1
SG0010705	PF00719.14	Pyrophosphatase
SG0002496	PF04758.9	Ribosomal_S30
SG0007281	PF00390.14	malic
SG0010023	PF12763.2	EF-hand_4
SG0018744	PF07731.9	Cu-oxidase_2
SG0001701	PF03330.13	DPBB_1
SG0016131	PF01733.13	Nucleoside_tran
SG0009338	PF08766.6	DEK_C
SG0005496	PF01738.13	DLH
SG0015805	PF09439.5	SRPRB
SG0006887	PF13414.1	TPR_11
SG0003187	PF13191.1	AAA_16
SG0008647	PF12697.2	Abhydrolase_6
SG0018151	PF00005.22	ABC_tran
SG0009915	PF00999.16	Na_H_Exchanger
SG0019418	PF00657.17	Lipase_GDSL
SG0018736	PF08241.7	Methyltransf_11
SG0004536	PF08137.7	DVL
SG0016508	PF00005.22	ABC_tran
SG0005297	PF00191.15	Annexin
SG0007093	PF00847.15	AP2
SG0018151	PF00437.15	T2SE
SG0015089	PF00724.15	Oxidored_FMN
SG0006285	PF08513.6	LisH
SG0004554	PF01357.16	Pollen_allerg_1
SG0022464	PF07500.9	TFIIS_M
SG0021777	PF12819.2	Malectin_like
SG0000009	PF03479.10	DUF296
SG0004895	PF02469.17	Fasciclin
SG0015093	PF13371.1	TPR_9
SG0017267	PF13304.1	AAA_21
SG0008546	PF00400.27	WD40
SG0001235	PF00583.19	Acetyltransf_1
SG0002411	PF13083.1	KH_4
SG0010622	PF12234.3	Rav1p_C
SG0003657	PF00036.27	EF-hand_1
SG0021386	PF00069.20	Pkinase
SG0014725	PF13536.1	EmrE
SG0020935	PF08659.5	KR
SG0023306	PF00271.26	Helicase_C
SG0003761	PF13812.1	PPR_3
SG0016694	PF00072.19	Response_reg
SG0011659	PF13594.1	Amidohydro_5
SG0013444	PF06624.7	RAMP4
SG0018016	PF00249.26	Myb_DNA-binding
SG0004062	PF13812.1	PPR_3
SG0001792	PF13504.1	LRR_7
SG0007944	PF03547.13	Mem_trans
SG0016223	PF12799.2	LRR_4
SG0011204	PF13792.1	Sulfate_tra_GLY
SG0011076	PF00071.17	Ras
SG0008555	PF12854.2	PPR_1
SG0006802	PF00646.28	F-box
SG0014893	PF13857.1	Ank_5
SG0020935	PF00106.20	adh_short
SG0000503	PF05701.6	WEMBL
SG0018777	PF02777.13	Sod_Fe_C
SG0000194	PF02460.13	Patched
SG0018101	PF08030.7	NAD_binding_6
SG0013830	PF07478.8	Dala_Dala_lig_C
SG0011489	PF00234.17	Tryp_alpha_amyl
SG0007146	PF00515.23	TPR_1
SG0008796	PF04815.10	Sec23_helical
SG0018733	PF13857.1	Ank_5
SG0006798	PF12695.2	Abhydrolase_5
SG0001604	PF02463.14	SMC_N
SG0017986	PF13912.1	zf-C2H2_6
SG0002649	PF09258.5	Glyco_transf_64
SG0011036	PF01909.18	NTP_transf_2
SG0022002	PF07500.9	TFIIS_M
SG0007088	PF13176.1	TPR_7
SG0012781	PF01193.19	RNA_pol_L
SG0007575	PF06955.7	XET_C
SG0007039	PF13812.1	PPR_3
SG0019573	PF13520.1	AA_permease_2
SG0003983	PF00026.18	Asp
SG0017809	PF01751.17	Toprim
SG0010437	PF03759.8	PRONE
SG0016352	PF03372.18	Exo_endo_phos
SG0004014	PF15409.1	PH_8
SG0000321	PF13833.1	EF-hand_8
SG0012459	PF01453.19	B_lectin
SG0006737	PF13460.1	NAD_binding_10
SG0020035	PF00164.20	Ribosom_S12_S23
SG0021932	PF13041.1	PPR_2
SG0013199	PF04818.8	CTD_bind
SG0003055	PF00314.12	Thaumatin
SG0015275	PF13812.1	PPR_3
SG0009372	PF06239.6	ECSIT
SG0003245	PF07859.8	Abhydrolase_3
SG0019396	PF01535.15	PPR
SG0007572	PF00266.14	Aminotran_5
SG0000726	PF13181.1	TPR_8
SG0014998	PF12783.2	Sec7_N
SG0006225	PF13812.1	PPR_3
SG0009146	PF08387.5	FBD
SG0002796	PF00085.15	Thioredoxin
SG0002402	PF00010.21	HLH
SG0000924	PF12656.2	G-patch_2
SG0019546	PF04059.7	RRM_2
SG0007705	PF04367.8	DUF502
SG0009477	PF13921.1	Myb_DNA-bind_6
SG0006525	PF13520.1	AA_permease_2
SG0006234	PF13602.1	ADH_zinc_N_2
SG0008706	PF00085.15	Thioredoxin
SG0003318	PF13812.1	PPR_3
SG0013446	PF03924.8	CHASE
SG0015038	PF02801.17	Ketoacyl-synt_C
SG0004010	PF13424.1	TPR_12
SG0002771	PF13671.1	AAA_33
SG0006452	PF00069.20	Pkinase
SG0004653	PF08414.5	NADPH_Ox
SG0003923	PF04640.9	PLATZ
SG0004215	PF00650.15	CRAL_TRIO
SG0007829	PF05278.7	PEARLI-4
SG0016320	PF05678.9	VQ
SG0019748	PF13504.1	LRR_7
SG0017833	PF00583.19	Acetyltransf_1
SG0008568	PF15071.1	TMEM220
SG0000897	PF00847.15	AP2
SG0008393	PF08726.5	EFhand_Ca_insen
SG0002016	PF12799.2	LRR_4
SG0005653	PF14497.1	GST_C_3
SG0018737	PF15630.1	CENP-S
SG0011717	PF01799.15	Fer2_2
SG0002922	PF13606.1	Ank_3
SG0004527	PF13041.1	PPR_2
SG0021787	PF13639.1	zf-RING_2
SG0019456	PF13920.1	zf-C3HC4_3
SG0010393	PF00046.24	Homeobox
SG0013356	PF12799.2	LRR_4
SG0010960	PF04774.10	HABP4_PAI-RBP1
SG0000902	PF13812.1	PPR_3
SG0007507	PF01535.15	PPR
SG0008937	PF13639.1	zf-RING_2
SG0007335	PF04632.7	FUSC
SG0004406	PF13857.1	Ank_5
SG0003487	PF00999.16	Na_H_Exchanger
SG0016803	PF13513.1	HEAT_EZ
SG0006714	PF02358.11	Trehalose_PPase
SG0023683	PF00582.21	Usp
SG0017879	PF13646.1	HEAT_2
SG0000968	PF00069.20	Pkinase
SG0007796	PF00560.28	LRR_1
SG0006242	PF13812.1	PPR_3
SG0002772	PF13304.1	AAA_21
SG0007269	PF13639.1	zf-RING_2
SG0023443	PF07714.12	Pkinase_Tyr
SG0014439	PF12143.3	PPO1_KFDV
SG0001697	PF13639.1	zf-RING_2
SG0010793	PF02298.12	Cu_bind_like
SG0017232	PF10591.4	SPARC_Ca_bdg
SG0001847	PF01535.15	PPR
SG0017879	PF00514.18	Arm
SG0021101	PF13456.1	RVT_3
SG0002113	PF08477.8	Miro
SG0002236	PF01852.14	START
SG0018727	PF14531.1	Kinase-like
SG0013948	PF05729.7	NACHT
SG0015382	PF03540.8	TFIID_30kDa
SG0011193	PF00069.20	Pkinase
SG0009544	PF13639.1	zf-RING_2
SG0000189	PF13704.1	Glyco_tranf_2_4
SG0006885	PF00462.19	Glutaredoxin
SG0016186	PF00782.15	DSPc
SG0014355	PF00069.20	Pkinase
SG0014211	PF13857.1	Ank_5
SG0015180	PF04676.9	CwfJ_C_2
SG0008123	PF02519.9	Auxin_inducible
SG0017650	PF00106.20	adh_short
SG0016838	PF02984.14	Cyclin_C
SG0013788	PF02373.17	JmjC
SG0017823	PF00106.20	adh_short
SG0004951	PF02772.11	S-AdoMet_synt_M
SG0010771	PF00036.27	EF-hand_1
SG0020934	PF08659.5	KR
SG0019513	PF01535.15	PPR
SG0003160	PF00728.17	Glyco_hydro_20
SG0016934	PF04043.10	PMEI
SG0002837	PF09739.4	MCM_bind
SG0002495	PF00226.26	DnaJ
SG0005911	PF11998.3	DUF3493
SG0004409	PF01084.15	Ribosomal_S18
SG0015302	PF12895.2	Apc3
SG0018502	PF00641.13	zf-RanBP
SG0005720	PF14379.1	Myb_CC_LHEQLE
SG0018209	PF12697.2	Abhydrolase_6
SG0012207	PF01535.15	PPR
SG0011897	PF04969.11	CS
SG0021095	PF05922.11	Inhibitor_I9
SG0016129	PF04690.8	YABBY
SG0003952	PF13424.1	TPR_12
SG0010296	PF13499.1	EF-hand_7
SG0017886	PF00191.15	Annexin
SG0001630	PF00679.19	EFG_C
SG0008666	PF01780.14	Ribosomal_L37ae
SG0013078	PF13521.1	AAA_28
SG0008221	PF07649.7	C1_3
SG0005450	PF13639.1	zf-RING_2
SG0019114	PF01426.13	BAH
SG0009645	PF14416.1	PMR5N
SG0010880	PF00514.18	Arm
SG0004134	PF05676.8	NDUF_B7
SG0007073	PF02736.14	Myosin_N
SG0002132	PF04869.9	Uso1_p115_head
SG0015326	PF01073.14	3Beta_HSD
SG0015232	PF05183.7	RdRP
SG0004190	PF07714.12	Pkinase_Tyr
SG0023468	PF00306.22	ATP-synt_ab_C
SG0005276	PF02791.12	DDT
SG0006685	PF00887.14	ACBP
SG0019605	PF03822.9	NAF
SG0021578	PF13659.1	Methyltransf_26
SG0007398	PF12799.2	LRR_4
SG0009857	PF04003.7	Utp12
SG0014846	PF13812.1	PPR_3
SG0006072	PF13964.1	Kelch_6
SG0000183	PF02403.17	Seryl_tRNA_N
SG0002104	PF07479.9	NAD_Gly3P_dh_C
SG0009497	PF08662.6	eIF2A
SG0017466	PF00005.22	ABC_tran
SG0005816	PF00190.17	Cupin_1
SG0010037	PF07059.7	DUF1336
SG0013011	PF08544.8	GHMP_kinases_C
SG0011829	PF00141.18	peroxidase
SG0018066	PF00098.18	zf-CCHC
SG0021423	PF05498.6	RALF
SG0017443	PF05291.6	Bystin
SG0005735	PF13041.1	PPR_2
SG0003625	PF02365.10	NAM
SG0021790	PF09298.6	FAA_hydrolase_N
SG0004891	PF01061.19	ABC2_membrane
SG0006998	PF01624.15	MutS_I
SG0007088	PF13181.1	TPR_8
SG0010442	PF00069.20	Pkinase
SG0010570	PF12854.2	PPR_1
SG0011344	PF00230.15	MIP
SG0011720	PF00111.22	Fer2
SG0018019	PF01113.15	DapB_N
SG0004981	PF13242.1	Hydrolase_like
SG0015430	PF13606.1	Ank_3
SG0005122	PF00288.21	GHMP_kinases_N
SG0006671	PF14634.1	zf-RING_5
SG0019708	PF01370.16	Epimerase
SG0000485	PF01126.15	Heme_oxygenase
SG0017081	PF00248.16	Aldo_ket_red
SG0002071	PF13873.1	Myb_DNA-bind_5
SG0013616	PF00324.16	AA_permease
SG0004228	PF13637.1	Ank_4
SG0007843	PF13202.1	EF-hand_5
SG0003774	PF07690.11	MFS_1
SG0019620	PF00462.19	Glutaredoxin
SG0012631	PF00069.20	Pkinase
SG0005732	PF00670.16	AdoHcyase_NAD
SG0003442	PF02365.10	NAM
SG0013459	PF03552.9	Cellulose_synt
SG0001581	PF07250.6	Glyoxal_oxid_N
SG0002043	PF09273.6	Rubis-subs-bind
SG0016090	PF13579.1	Glyco_trans_4_4
SG0018085	PF00069.20	Pkinase
SG0010249	PF13812.1	PPR_3
SG0017035	PF14658.1	EF-hand_9
SG0000321	PF13499.1	EF-hand_7
SG0019667	PF00560.28	LRR_1
SG0009818	PF00170.16	bZIP_1
SG0004225	PF02985.17	HEAT
SG0006894	PF02536.9	mTERF
SG0004348	PF09797.4	NatB_MDM20
SG0023383	PF05965.9	FYRC
SG0012046	PF12697.2	Abhydrolase_6
SG0010304	PF12796.2	Ank_2
SG0021666	PF13854.1	Kelch_5
SG0018636	PF01624.15	MutS_I
SG0019040	PF13676.1	TIR_2
SG0011437	PF12695.2	Abhydrolase_5
SG0004868	PF00004.24	AAA
SG0004987	PF00515.23	TPR_1
SG0009632	PF00170.16	bZIP_1
SG0016647	PF01504.13	PIP5K
SG0009585	PF01926.18	MMR_HSR1
SG0017730	PF00305.14	Lipoxygenase
SG0007007	PF07719.12	TPR_2
SG0006571	PF13176.1	TPR_7
SG0013875	PF07714.12	Pkinase_Tyr
SG0010424	PF00023.25	Ank
SG0010873	PF00069.20	Pkinase
SG0017006	PF14392.1	zf-CCHC_4
SG0014258	PF08569.6	Mo25
SG0010679	PF00428.14	Ribosomal_60s
SG0017755	PF05729.7	NACHT
SG0015106	PF04057.7	Rep-A_N
SG0018567	PF13923.1	zf-C3HC4_2
SG0003788	PF00069.20	Pkinase
SG0008811	PF02140.13	Gal_Lectin
SG0003930	PF03101.10	FAR1
SG0005275	PF09088.6	MIF4G_like
SG0017202	PF13513.1	HEAT_EZ
SG0005067	PF13041.1	PPR_2
SG0011928	PF02774.13	Semialdhyde_dhC
SG0000358	PF14634.1	zf-RING_5
SG0012690	PF07714.12	Pkinase_Tyr
SG0007131	PF13839.1	PC-Esterase
SG0002855	PF07767.6	Nop53
SG0014086	PF13460.1	NAD_binding_10
SG0012924	PF00657.17	Lipase_GDSL
SG0016003	PF04051.11	TRAPP
SG0005058	PF12854.2	PPR_1
SG0018433	PF13639.1	zf-RING_2
SG0011309	PF00183.13	HSP90
SG0000267	PF00069.20	Pkinase
SG0011964	PF00270.24	DEAD
SG0002638	PF13923.1	zf-C3HC4_2
SG0021049	PF12854.2	PPR_1
SG0022865	PF00069.20	Pkinase
SG0004987	PF07719.12	TPR_2
SG0000330	PF07516.8	SecA_SW
SG0009944	PF00808.18	CBFD_NFYB_HMF
SG0018858	PF07839.6	CaM_binding
SG0013034	PF13641.1	Glyco_tranf_2_3
SG0003571	PF13855.1	LRR_8
SG0009054	PF13516.1	LRR_6
SG0001454	PF00642.19	zf-CCCH
SG0019723	PF05891.7	Methyltransf_PK
SG0000445	PF09767.4	DUF2053
SG0012356	PF03364.15	Polyketide_cyc
SG0009284	PF00314.12	Thaumatin
SG0012090	PF09439.5	SRPRB
SG0004274	PF04665.7	Pox_A32
SG0008041	PF03791.8	KNOX2
SG0005895	PF13414.1	TPR_11
SG0013010	PF00497.15	SBP_bac_3
SG0007234	PF07714.12	Pkinase_Tyr
SG0013553	PF00249.26	Myb_DNA-binding
SG0009829	PF07992.9	Pyr_redox_2
SG0011202	PF13249.1	Prenyltrans_2
SG0019292	PF08263.7	LRRNT_2
SG0016600	PF00046.24	Homeobox
SG0011423	PF03171.15	2OG-FeII_Oxy
SG0007125	PF01094.23	ANF_receptor
SG0018882	PF02365.10	NAM
SG0015423	PF06239.6	ECSIT
SG0017477	PF00954.15	S_locus_glycop
SG0010785	PF01936.13	NYN
SG0017416	PF00036.27	EF-hand_1
SG0009778	PF00397.21	WW
SG0009496	PF03321.8	GH3
SG0013664	PF13921.1	Myb_DNA-bind_6
SG0000420	PF15227.1	zf-C3HC4_4
SG0000271	PF01918.16	Alba
SG0003893	PF10037.4	MRP-S27
SG0006218	PF00010.21	HLH
SG0018412	PF12697.2	Abhydrolase_6
SG0015360	PF01344.20	Kelch_1
SG0016405	PF07714.12	Pkinase_Tyr
SG0015895	PF08541.5	ACP_syn_III_C
SG0013125	PF11891.3	DUF3411
SG0015259	PF13649.1	Methyltransf_25
SG0002441	PF08214.6	KAT11
SG0018497	PF07005.6	DUF1537
[truncated: 31,978 more rows]
