# Supplementary material for: The pangenome enhances the understanding of the genetic diversity of papaya
Source: Hortic Res. 2025 Oct 16;13(2):uhaf282. doi: 10.1093/hr/uhaf282 (PMC12893817; doi:10.1093/hr/uhaf282)
Supplement: Web_Material_uhaf282 [file web_material_uhaf282.zip › Supplementary Table 6.xls]

## Sheet: Supplementary Table 6
SUpplementary Table 6. GO enrichment analysis of private SGs.
Sample	ONTOLOGY	ID	Description	GeneRatio	BgRatio	pvalue	p.adjust	qvalue	geneID	Count
1_G20	molecular_function	GO:0008137	NADH dehydrogenase (ubiquinone) activity	4/75	13/10033	1.95706e-06	0.00065383	0.00065383	G20Cpa12875/G20Cpa19825/G20Cpa19884/G20Cpa19891	4
1_G20	molecular_function	GO:0050136	NADH dehydrogenase (quinone) activity	4/75	13/10033	1.95706e-06	0.00065383	0.00065383	G20Cpa12875/G20Cpa19825/G20Cpa19884/G20Cpa19891	4
1_G20	molecular_function	GO:0016651	oxidoreductase activity, acting on NAD(P)H	7/75	84/10033	2.80614e-06	0.00065383	0.00065383	G20Cpa03868/G20Cpa05069/G20Cpa12875/G20Cpa19825/G20Cpa19884/G20Cpa19886/G20Cpa19891	7
1_G20	molecular_function	GO:0003954	NADH dehydrogenase activity	4/75	17/10033	6.36833e-06	0.00111287	0.00111287	G20Cpa12875/G20Cpa19825/G20Cpa19884/G20Cpa19891	4
1_G20	biological_process	GO:0015979	photosynthesis	7/75	101/10033	9.63139e-06	0.00134647	0.00134647	G20Cpa03868/G20Cpa17190/G20Cpa19885/G20Cpa19886/G20Cpa19889/G20Cpa19891/G20Cpa19893	7
1_G20	molecular_function	GO:0016655	oxidoreductase activity, acting on NAD(P)H, quinone or similar compound as acceptor	4/75	22/10033	1.90265e-05	0.00221659	0.00221659	G20Cpa12875/G20Cpa19825/G20Cpa19884/G20Cpa19891	4
2_T3	cellular_component	GO:0033263	CORVET complex	4/107	18/10014	3.35965e-05	0.0339307	0.0316898	T3Cpa02427/T3Cpa17376/T3Cpa17377/T3Cpa17378	4
2_T3	molecular_function	GO:0003887	DNA-directed DNA polymerase activity	4/107	21/10014	6.41077e-05	0.0339307	0.0316898	T3Cpa02182/T3Cpa08644/T3Cpa08646/T3Cpa17406	4
2_T3	molecular_function	GO:0034061	DNA polymerase activity	4/107	23/10014	9.33016e-05	0.0339307	0.0316898	T3Cpa02182/T3Cpa08644/T3Cpa08646/T3Cpa17406	4
3_T5	biological_process	GO:0045944	positive regulation of transcription by RNA polymerase II	15/149	133/10160	8.46343e-10	9.99531e-07	9.22069e-07	T5Cpa01570/T5Cpa18800/T5Cpa18801/T5Cpa19425/T5Cpa19427/T5Cpa19428/T5Cpa19432/T5Cpa19436/T5Cpa19439/T5Cpa19440/T5Cpa19441/T5Cpa19443/T5Cpa19447/T5Cpa19457/T5Cpa19458	15
3_T5	biological_process	GO:1902680	positive regulation of RNA biosynthetic process	24/149	399/10160	3.23535e-09	1.07174e-06	9.88681e-07	T5Cpa01570/T5Cpa07124/T5Cpa07295/T5Cpa08315/T5Cpa08387/T5Cpa10427/T5Cpa11899/T5Cpa14355/T5Cpa14800/T5Cpa18800/T5Cpa18801/T5Cpa19425/T5Cpa19427/T5Cpa19428/T5Cpa19432/T5Cpa19436/T5Cpa19439/T5Cpa19440/T5Cpa19441/T5Cpa19443/T5Cpa19447/T5Cpa19457/T5Cpa19458/T5Cpa19465	24
3_T5	biological_process	GO:1903508	obsolete positive regulation of nucleic acid-templated transcription	24/149	399/10160	3.23535e-09	1.07174e-06	9.88681e-07	T5Cpa01570/T5Cpa07124/T5Cpa07295/T5Cpa08315/T5Cpa08387/T5Cpa10427/T5Cpa11899/T5Cpa14355/T5Cpa14800/T5Cpa18800/T5Cpa18801/T5Cpa19425/T5Cpa19427/T5Cpa19428/T5Cpa19432/T5Cpa19436/T5Cpa19439/T5Cpa19440/T5Cpa19441/T5Cpa19443/T5Cpa19447/T5Cpa19457/T5Cpa19458/T5Cpa19465	24
3_T5	biological_process	GO:0045893	positive regulation of DNA-templated transcription	23/149	369/10160	3.62994e-09	1.07174e-06	9.88681e-07	T5Cpa01570/T5Cpa07124/T5Cpa07295/T5Cpa08315/T5Cpa08387/T5Cpa10427/T5Cpa11899/T5Cpa14800/T5Cpa18800/T5Cpa18801/T5Cpa19425/T5Cpa19427/T5Cpa19428/T5Cpa19432/T5Cpa19436/T5Cpa19439/T5Cpa19440/T5Cpa19441/T5Cpa19443/T5Cpa19447/T5Cpa19457/T5Cpa19458/T5Cpa19465	23
3_T5	biological_process	GO:0006357	regulation of transcription by RNA polymerase II	21/149	321/10160	7.96802e-09	1.88205e-06	1.73619e-06	T5Cpa01570/T5Cpa04996/T5Cpa08315/T5Cpa08387/T5Cpa14355/T5Cpa14800/T5Cpa18800/T5Cpa18801/T5Cpa19425/T5Cpa19427/T5Cpa19428/T5Cpa19432/T5Cpa19436/T5Cpa19439/T5Cpa19440/T5Cpa19441/T5Cpa19443/T5Cpa19447/T5Cpa19457/T5Cpa19458/T5Cpa19465	21
3_T5	biological_process	GO:0051254	positive regulation of RNA metabolic process	24/149	422/10160	9.74479e-09	1.9181e-06	1.76945e-06	T5Cpa01570/T5Cpa07124/T5Cpa07295/T5Cpa08315/T5Cpa08387/T5Cpa10427/T5Cpa11899/T5Cpa14355/T5Cpa14800/T5Cpa18800/T5Cpa18801/T5Cpa19425/T5Cpa19427/T5Cpa19428/T5Cpa19432/T5Cpa19436/T5Cpa19439/T5Cpa19440/T5Cpa19441/T5Cpa19443/T5Cpa19447/T5Cpa19457/T5Cpa19458/T5Cpa19465	24
3_T5	biological_process	GO:0010557	positive regulation of macromolecule biosynthetic process	24/149	448/10160	3.09417e-08	4.76683e-06	4.3974e-06	T5Cpa01570/T5Cpa07124/T5Cpa07295/T5Cpa08315/T5Cpa08387/T5Cpa10427/T5Cpa11899/T5Cpa14355/T5Cpa14800/T5Cpa18800/T5Cpa18801/T5Cpa19425/T5Cpa19427/T5Cpa19428/T5Cpa19432/T5Cpa19436/T5Cpa19439/T5Cpa19440/T5Cpa19441/T5Cpa19443/T5Cpa19447/T5Cpa19457/T5Cpa19458/T5Cpa19465	24
3_T5	biological_process	GO:0045935	positive regulation of nucleobase-containing compound metabolic process	24/149	449/10160	3.22901e-08	4.76683e-06	4.3974e-06	T5Cpa01570/T5Cpa07124/T5Cpa07295/T5Cpa08315/T5Cpa08387/T5Cpa10427/T5Cpa11899/T5Cpa14355/T5Cpa14800/T5Cpa18800/T5Cpa18801/T5Cpa19425/T5Cpa19427/T5Cpa19428/T5Cpa19432/T5Cpa19436/T5Cpa19439/T5Cpa19440/T5Cpa19441/T5Cpa19443/T5Cpa19447/T5Cpa19457/T5Cpa19458/T5Cpa19465	24
3_T5	biological_process	GO:0031328	positive regulation of cellular biosynthetic process	24/149	467/10160	6.81372e-08	8.94112e-06	8.24819e-06	T5Cpa01570/T5Cpa07124/T5Cpa07295/T5Cpa08315/T5Cpa08387/T5Cpa10427/T5Cpa11899/T5Cpa14355/T5Cpa14800/T5Cpa18800/T5Cpa18801/T5Cpa19425/T5Cpa19427/T5Cpa19428/T5Cpa19432/T5Cpa19436/T5Cpa19439/T5Cpa19440/T5Cpa19441/T5Cpa19443/T5Cpa19447/T5Cpa19457/T5Cpa19458/T5Cpa19465	24
3_T5	biological_process	GO:0010628	positive regulation of gene expression	23/149	435/10160	7.90394e-08	9.33455e-06	8.61113e-06	T5Cpa01570/T5Cpa07124/T5Cpa07295/T5Cpa08315/T5Cpa08387/T5Cpa10427/T5Cpa11899/T5Cpa14800/T5Cpa18800/T5Cpa18801/T5Cpa19425/T5Cpa19427/T5Cpa19428/T5Cpa19432/T5Cpa19436/T5Cpa19439/T5Cpa19440/T5Cpa19441/T5Cpa19443/T5Cpa19447/T5Cpa19457/T5Cpa19458/T5Cpa19465	23
3_T5	biological_process	GO:0009891	positive regulation of biosynthetic process	24/149	477/10160	1.01481e-07	1.08954e-05	1.0051e-05	T5Cpa01570/T5Cpa07124/T5Cpa07295/T5Cpa08315/T5Cpa08387/T5Cpa10427/T5Cpa11899/T5Cpa14355/T5Cpa14800/T5Cpa18800/T5Cpa18801/T5Cpa19425/T5Cpa19427/T5Cpa19428/T5Cpa19432/T5Cpa19436/T5Cpa19439/T5Cpa19440/T5Cpa19441/T5Cpa19443/T5Cpa19447/T5Cpa19457/T5Cpa19458/T5Cpa19465	24
3_T5	cellular_component	GO:0033263	CORVET complex	5/149	17/10160	3.40513e-06	0.000335122	0.00030915	T5Cpa03433/T5Cpa08871/T5Cpa17492/T5Cpa17493/T5Cpa17494	5
3_T5	molecular_function	GO:0032453	histone H3K4 demethylase activity	4/149	11/10160	1.35342e-05	0.00122953	0.00113424	T5Cpa08315/T5Cpa08387/T5Cpa14800/T5Cpa19465	4
3_T5	biological_process	GO:0034720	histone H3-K4 demethylation	4/149	13/10160	2.86601e-05	0.00241768	0.00223032	T5Cpa08315/T5Cpa08387/T5Cpa14800/T5Cpa19465	4
3_T5	biological_process	GO:0032922	circadian regulation of gene expression	4/149	14/10160	3.96675e-05	0.00312316	0.00288112	T5Cpa08315/T5Cpa08387/T5Cpa14800/T5Cpa19465	4
3_T5	biological_process	GO:0010286	heat acclimation	6/149	45/10160	4.57107e-05	0.00337402	0.00311254	T5Cpa10774/T5Cpa10776/T5Cpa10778/T5Cpa10780/T5Cpa17058/T5Cpa19695	6
3_T5	molecular_function	GO:0016709	oxidoreductase activity, acting on paired donors, with incorporation or reduction of molecular oxygen, NAD(P)H as one donor, and incorporation of one atom of oxygen	7/149	72/10160	8.41033e-05	0.0058427	0.0053899	T5Cpa07756/T5Cpa10774/T5Cpa10776/T5Cpa10778/T5Cpa10780/T5Cpa16350/T5Cpa17058	7
3_T5	cellular_component	GO:0099023	vesicle tethering complex	6/149	51/10160	9.40198e-05	0.00616875	0.00569067	T5Cpa02520/T5Cpa03433/T5Cpa08871/T5Cpa17492/T5Cpa17493/T5Cpa17494	6
3_T5	biological_process	GO:0006623	protein targeting to vacuole	5/149	35/10160	0.000144398	0.00856609	0.00790222	T5Cpa03433/T5Cpa04015/T5Cpa17492/T5Cpa17493/T5Cpa17494	5
3_T5	biological_process	GO:0010623	programmed cell death involved in cell development	4/149	19/10160	0.000145065	0.00856609	0.00790222	T5Cpa14663/T5Cpa14665/T5Cpa14667/T5Cpa15101	4
3_T5	biological_process	GO:0006605	protein targeting	9/149	139/10160	0.000199919	0.0112431	0.0103718	T5Cpa02024/T5Cpa02520/T5Cpa03433/T5Cpa04015/T5Cpa12987/T5Cpa17492/T5Cpa17493/T5Cpa17494/T5Cpa17782	9
3_T5	biological_process	GO:0031057	obsolete negative regulation of histone modification	4/149	22/10160	0.00026456	0.0130186	0.0120097	T5Cpa08315/T5Cpa08387/T5Cpa14800/T5Cpa19465	4
3_T5	molecular_function	GO:0035064	methylated histone binding	4/149	22/10160	0.00026456	0.0130186	0.0120097	T5Cpa08315/T5Cpa08387/T5Cpa14800/T5Cpa19465	4
3_T5	molecular_function	GO:0140034	methylation-dependent protein binding	4/149	22/10160	0.00026456	0.0130186	0.0120097	T5Cpa08315/T5Cpa08387/T5Cpa14800/T5Cpa19465	4
3_T5	biological_process	GO:0072665	protein localization to vacuole	5/149	41/10160	0.000310588	0.0133549	0.0123199	T5Cpa03433/T5Cpa04015/T5Cpa17492/T5Cpa17493/T5Cpa17494	5
3_T5	biological_process	GO:0072666	establishment of protein localization to vacuole	5/149	41/10160	0.000310588	0.0133549	0.0123199	T5Cpa03433/T5Cpa04015/T5Cpa17492/T5Cpa17493/T5Cpa17494	5
3_T5	molecular_function	GO:0031490	chromatin DNA binding	4/149	23/10160	0.000316627	0.0133549	0.0123199	T5Cpa08315/T5Cpa08387/T5Cpa14800/T5Cpa19465	4
3_T5	biological_process	GO:0048658	anther wall tapetum development	4/149	23/10160	0.000316627	0.0133549	0.0123199	T5Cpa14663/T5Cpa14665/T5Cpa14667/T5Cpa15101	4
3_T5	biological_process	GO:0061025	membrane fusion	6/149	64/10160	0.00033475	0.0136324	0.0125759	T5Cpa03433/T5Cpa04015/T5Cpa08871/T5Cpa17492/T5Cpa17493/T5Cpa17494	6
3_T5	molecular_function	GO:0032452	histone demethylase activity	4/149	24/10160	0.000375646	0.0147879	0.0136419	T5Cpa08315/T5Cpa08387/T5Cpa14800/T5Cpa19465	4
3_T5	biological_process	GO:0048284	organelle fusion	6/149	67/10160	0.000429807	0.0157872	0.0145637	T5Cpa03433/T5Cpa04015/T5Cpa08871/T5Cpa17492/T5Cpa17493/T5Cpa17494	6
3_T5	biological_process	GO:0051346	negative regulation of hydrolase activity	5/149	44/10160	0.000434486	0.0157872	0.0145637	T5Cpa08315/T5Cpa08387/T5Cpa14800/T5Cpa18025/T5Cpa19465	5
3_T5	molecular_function	GO:0001046	core promoter sequence-specific DNA binding	4/149	25/10160	0.000442132	0.0157872	0.0145637	T5Cpa08315/T5Cpa08387/T5Cpa14800/T5Cpa19465	4
3_T5	molecular_function	GO:0008234	cysteine-type peptidase activity	6/149	68/10160	0.000465777	0.0157872	0.0145637	T5Cpa14663/T5Cpa14665/T5Cpa14667/T5Cpa15101/T5Cpa16443/T5Cpa18965	6
3_T5	biological_process	GO:0009396	folic acid-containing compound biosynthetic process	3/149	11/10160	0.000467868	0.0157872	0.0145637	T5Cpa02948/T5Cpa04906/T5Cpa19729	3
3_T5	molecular_function	GO:0032451	demethylase activity	4/149	26/10160	0.000516604	0.0160555	0.0148112	T5Cpa08315/T5Cpa08387/T5Cpa14800/T5Cpa19465	4
3_T5	biological_process	GO:0051090	regulation of DNA-binding transcription factor activity	4/149	26/10160	0.000516604	0.0160555	0.0148112	T5Cpa08315/T5Cpa08387/T5Cpa14800/T5Cpa19465	4
3_T5	biological_process	GO:1905268	negative regulation of chromatin organization	4/149	26/10160	0.000516604	0.0160555	0.0148112	T5Cpa08315/T5Cpa08387/T5Cpa14800/T5Cpa19465	4
3_T5	biological_process	GO:0042559	pteridine-containing compound biosynthetic process	3/149	12/10160	0.000617134	0.017951	0.0165598	T5Cpa02948/T5Cpa04906/T5Cpa19729	3
3_T5	cellular_component	GO:0044440	obsolete endosomal part	7/149	100/10160	0.000649694	0.017951	0.0165598	T5Cpa03433/T5Cpa04015/T5Cpa08871/T5Cpa11275/T5Cpa17492/T5Cpa17493/T5Cpa17494	7
3_T5	biological_process	GO:0006906	vesicle fusion	5/149	48/10160	0.000653591	0.017951	0.0165598	T5Cpa04015/T5Cpa08871/T5Cpa17492/T5Cpa17493/T5Cpa17494	5
3_T5	biological_process	GO:0009626	plant-type hypersensitive response	5/149	48/10160	0.000653591	0.017951	0.0165598	T5Cpa11899/T5Cpa14663/T5Cpa14665/T5Cpa14667/T5Cpa15101	5
3_T5	biological_process	GO:0034050	programmed cell death induced by symbiont	5/149	48/10160	0.000653591	0.017951	0.0165598	T5Cpa11899/T5Cpa14663/T5Cpa14665/T5Cpa14667/T5Cpa15101	5
3_T5	biological_process	GO:0044550	secondary metabolite biosynthetic process	9/149	164/10160	0.000677162	0.0181756	0.0167671	T5Cpa00470/T5Cpa07756/T5Cpa10774/T5Cpa10776/T5Cpa10778/T5Cpa10780/T5Cpa12383/T5Cpa16350/T5Cpa17058	9
3_T5	molecular_function	GO:0016705	oxidoreductase activity, acting on paired donors, with incorporation or reduction of molecular oxygen	8/149	132/10160	0.000704968	0.0185015	0.0170677	T5Cpa07756/T5Cpa10774/T5Cpa10776/T5Cpa10778/T5Cpa10780/T5Cpa11512/T5Cpa16350/T5Cpa17058	8
3_T5	molecular_function	GO:0004497	monooxygenase activity	7/149	103/10160	0.000775364	0.0195157	0.0180032	T5Cpa07756/T5Cpa10774/T5Cpa10776/T5Cpa10778/T5Cpa10780/T5Cpa16350/T5Cpa17058	7
3_T5	biological_process	GO:0090174	organelle membrane fusion	5/149	50/10160	0.000789965	0.0195157	0.0180032	T5Cpa04015/T5Cpa08871/T5Cpa17492/T5Cpa17493/T5Cpa17494	5
3_T5	molecular_function	GO:0005484	SNAP receptor activity	4/149	29/10160	0.000793186	0.0195157	0.0180032	T5Cpa04015/T5Cpa17492/T5Cpa17493/T5Cpa17494	4
3_T5	biological_process	GO:0031056	regulation of histone modification	5/149	51/10160	0.000865611	0.020863	0.0192461	T5Cpa08315/T5Cpa08387/T5Cpa14355/T5Cpa14800/T5Cpa19465	5
3_T5	biological_process	GO:0016577	histone demethylation	4/149	30/10160	0.00090487	0.0209539	0.01933	T5Cpa08315/T5Cpa08387/T5Cpa14800/T5Cpa19465	4
3_T5	biological_process	GO:0070076	histone lysine demethylation	4/149	30/10160	0.00090487	0.0209539	0.01933	T5Cpa08315/T5Cpa08387/T5Cpa14800/T5Cpa19465	4
3_T5	molecular_function	GO:0003713	transcription coactivator activity	5/149	52/10160	0.000946526	0.0214971	0.0198311	T5Cpa08315/T5Cpa08387/T5Cpa14355/T5Cpa14800/T5Cpa19465	5
3_T5	molecular_function	GO:0003712	transcription coregulator activity	6/149	78/10160	0.000969539	0.0216043	0.0199299	T5Cpa05163/T5Cpa08315/T5Cpa08387/T5Cpa14355/T5Cpa14800/T5Cpa19465	6
3_T5	cellular_component	GO:0098796	membrane protein complex	12/149	287/10160	0.00103727	0.0226856	0.0209275	T5Cpa02024/T5Cpa03433/T5Cpa04015/T5Cpa04859/T5Cpa12987/T5Cpa16244/T5Cpa17492/T5Cpa17493/T5Cpa17494/T5Cpa17782/T5Cpa19187/T5Cpa19767	12
3_T5	biological_process	GO:0006482	protein demethylation	4/149	32/10160	0.00116067	0.0244777	0.0225807	T5Cpa08315/T5Cpa08387/T5Cpa14800/T5Cpa19465	4
3_T5	biological_process	GO:0008214	protein dealkylation	4/149	32/10160	0.00116067	0.0244777	0.0225807	T5Cpa08315/T5Cpa08387/T5Cpa14800/T5Cpa19465	4
3_T5	biological_process	GO:0006760	folic acid-containing compound metabolic process	3/149	15/10160	0.00123577	0.0251629	0.0232128	T5Cpa02948/T5Cpa04906/T5Cpa19729	3
3_T5	biological_process	GO:0043650	dicarboxylic acid biosynthetic process	3/149	15/10160	0.00123577	0.0251629	0.0232128	T5Cpa04905/T5Cpa04906/T5Cpa19729	3
3_T5	biological_process	GO:0042558	pteridine-containing compound metabolic process	3/149	16/10160	0.00150469	0.0301192	0.027785	T5Cpa02948/T5Cpa04906/T5Cpa19729	3
3_T5	cellular_component	GO:0032993	protein-DNA complex	4/149	37/10160	0.00201419	0.039646	0.0365734	T5Cpa08315/T5Cpa08387/T5Cpa14800/T5Cpa19465	4
3_T5	biological_process	GO:0042398	cellular modified amino acid biosynthetic process	3/149	18/10160	0.00214594	0.0409951	0.0378181	T5Cpa02948/T5Cpa04906/T5Cpa19729	3
3_T5	cellular_component	GO:0000325	plant-type vacuole	8/149	157/10160	0.00215216	0.0409951	0.0378181	T5Cpa02193/T5Cpa09417/T5Cpa10956/T5Cpa14663/T5Cpa14665/T5Cpa14667/T5Cpa15101/T5Cpa17641	8
3_T5	cellular_component	GO:0005743	mitochondrial inner membrane	8/149	161/10160	0.00251777	0.0471982	0.0435404	T5Cpa02024/T5Cpa08571/T5Cpa11027/T5Cpa11053/T5Cpa12987/T5Cpa17782/T5Cpa19767/T5Cpa19888	8
3_T5	molecular_function	GO:0140030	modification-dependent protein binding	4/149	40/10160	0.00269407	0.049714	0.0458612	T5Cpa08315/T5Cpa08387/T5Cpa14800/T5Cpa19465	4
4_Zihui	cellular_component	GO:0033263	CORVET complex	7/170	20/10103	2.17622e-08	3.0293e-05	2.86345e-05	ZihuiCpa01474/ZihuiCpa17341/ZihuiCpa17342/ZihuiCpa17343/ZihuiCpa19802/ZihuiCpa19803/ZihuiCpa19812	7
4_Zihui	molecular_function	GO:0004564	beta-fructofuranosidase activity	5/170	10/10103	2.9943e-07	0.000208403	0.000196994	ZihuiCpa04975/ZihuiCpa09782/ZihuiCpa19195/ZihuiCpa19231/ZihuiCpa19232	5
4_Zihui	biological_process	GO:0046352	disaccharide catabolic process	6/170	19/10103	4.70246e-07	0.000218194	0.000206248	ZihuiCpa04975/ZihuiCpa09782/ZihuiCpa13134/ZihuiCpa19195/ZihuiCpa19231/ZihuiCpa19232	6
4_Zihui	biological_process	GO:0009313	oligosaccharide catabolic process	6/170	20/10103	6.62453e-07	0.000230534	0.000217912	ZihuiCpa04975/ZihuiCpa09782/ZihuiCpa13134/ZihuiCpa19195/ZihuiCpa19231/ZihuiCpa19232	6
4_Zihui	biological_process	GO:0005987	sucrose catabolic process	5/170	13/10103	1.46773e-06	0.000408615	0.000386244	ZihuiCpa04975/ZihuiCpa09782/ZihuiCpa19195/ZihuiCpa19231/ZihuiCpa19232	5
4_Zihui	cellular_component	GO:0099023	vesicle tethering complex	8/170	54/10103	2.93385e-06	0.000680654	0.000643388	ZihuiCpa01474/ZihuiCpa17341/ZihuiCpa17342/ZihuiCpa17343/ZihuiCpa19757/ZihuiCpa19802/ZihuiCpa19803/ZihuiCpa19812	8
4_Zihui	biological_process	GO:0006623	protein targeting to vacuole	7/170	42/10103	5.54425e-06	0.00110251	0.00104215	ZihuiCpa17341/ZihuiCpa17342/ZihuiCpa17343/ZihuiCpa19736/ZihuiCpa19802/ZihuiCpa19803/ZihuiCpa19812	7
4_Zihui	molecular_function	GO:0005484	SNAP receptor activity	6/170	31/10103	1.07923e-05	0.00187787	0.00177505	ZihuiCpa17341/ZihuiCpa17342/ZihuiCpa17343/ZihuiCpa19802/ZihuiCpa19803/ZihuiCpa19812	6
4_Zihui	biological_process	GO:0072665	protein localization to vacuole	7/170	48/10103	1.39e-05	0.00193488	0.00182895	ZihuiCpa17341/ZihuiCpa17342/ZihuiCpa17343/ZihuiCpa19736/ZihuiCpa19802/ZihuiCpa19803/ZihuiCpa19812	7
4_Zihui	biological_process	GO:0072666	establishment of protein localization to vacuole	7/170	48/10103	1.39e-05	0.00193488	0.00182895	ZihuiCpa17341/ZihuiCpa17342/ZihuiCpa17343/ZihuiCpa19736/ZihuiCpa19802/ZihuiCpa19803/ZihuiCpa19812	7
4_Zihui	biological_process	GO:0006906	vesicle fusion	7/170	49/10103	1.5989e-05	0.00202334	0.00191257	ZihuiCpa01474/ZihuiCpa17341/ZihuiCpa17342/ZihuiCpa17343/ZihuiCpa19802/ZihuiCpa19803/ZihuiCpa19812	7
4_Zihui	biological_process	GO:0090174	organelle membrane fusion	7/170	51/10103	2.09491e-05	0.00243009	0.00229705	ZihuiCpa01474/ZihuiCpa17341/ZihuiCpa17342/ZihuiCpa17343/ZihuiCpa19802/ZihuiCpa19803/ZihuiCpa19812	7
4_Zihui	molecular_function	GO:0008650	rRNA (uridine-2'-O-)-methyltransferase activity	4/170	11/10103	2.32889e-05	0.0024937	0.00235717	ZihuiCpa11756/ZihuiCpa11757/ZihuiCpa11758/ZihuiCpa11759	4
4_Zihui	biological_process	GO:0005985	sucrose metabolic process	5/170	23/10103	3.3476e-05	0.00332847	0.00314624	ZihuiCpa04975/ZihuiCpa09782/ZihuiCpa19195/ZihuiCpa19231/ZihuiCpa19232	5
4_Zihui	molecular_function	GO:0016436	rRNA (uridine) methyltransferase activity	4/170	13/10103	4.91456e-05	0.00456071	0.00431102	ZihuiCpa11756/ZihuiCpa11757/ZihuiCpa11758/ZihuiCpa11759	4
4_Zihui	molecular_function	GO:0016435	rRNA (guanine) methyltransferase activity	4/170	14/10103	6.7903e-05	0.00590756	0.00558412	ZihuiCpa11756/ZihuiCpa11757/ZihuiCpa11758/ZihuiCpa11759	4
4_Zihui	biological_process	GO:0061024	membrane organization	11/170	160/10103	7.88236e-05	0.00632553	0.00597922	ZihuiCpa00242/ZihuiCpa01474/ZihuiCpa04572/ZihuiCpa06187/ZihuiCpa10332/ZihuiCpa17341/ZihuiCpa17342/ZihuiCpa17343/ZihuiCpa19802/ZihuiCpa19803/ZihuiCpa19812	11
4_Zihui	biological_process	GO:0005984	disaccharide metabolic process	6/170	44/10103	8.63399e-05	0.00632553	0.00597922	ZihuiCpa04975/ZihuiCpa09782/ZihuiCpa13134/ZihuiCpa19195/ZihuiCpa19231/ZihuiCpa19232	6
4_Zihui	cellular_component	GO:0031201	SNARE complex	6/170	44/10103	8.63399e-05	0.00632553	0.00597922	ZihuiCpa17341/ZihuiCpa17342/ZihuiCpa17343/ZihuiCpa19802/ZihuiCpa19803/ZihuiCpa19812	6
4_Zihui	biological_process	GO:0010286	heat acclimation	6/170	45/10103	9.82478e-05	0.00683805	0.00646367	ZihuiCpa10649/ZihuiCpa10651/ZihuiCpa10653/ZihuiCpa10656/ZihuiCpa16893/ZihuiCpa18098	6
4_Zihui	biological_process	GO:0061025	membrane fusion	7/170	65/10103	0.000103386	0.00685301	0.00647781	ZihuiCpa01474/ZihuiCpa17341/ZihuiCpa17342/ZihuiCpa17343/ZihuiCpa19802/ZihuiCpa19803/ZihuiCpa19812	7
4_Zihui	cellular_component	GO:0098796	membrane protein complex	15/170	292/10103	0.000118099	0.00747244	0.00706333	ZihuiCpa04261/ZihuiCpa04924/ZihuiCpa06187/ZihuiCpa09334/ZihuiCpa10278/ZihuiCpa13372/ZihuiCpa15461/ZihuiCpa16069/ZihuiCpa17341/ZihuiCpa17342/ZihuiCpa17343/ZihuiCpa19221/ZihuiCpa19802/ZihuiCpa19803/ZihuiCpa19812	15
4_Zihui	biological_process	GO:0048284	organelle fusion	7/170	68/10103	0.000138005	0.00823483	0.00778398	ZihuiCpa01474/ZihuiCpa17341/ZihuiCpa17342/ZihuiCpa17343/ZihuiCpa19802/ZihuiCpa19803/ZihuiCpa19812	7
4_Zihui	molecular_function	GO:0015926	glucosidase activity	6/170	48/10103	0.00014198	0.00823483	0.00778398	ZihuiCpa04975/ZihuiCpa05175/ZihuiCpa09782/ZihuiCpa19195/ZihuiCpa19231/ZihuiCpa19232	6
4_Zihui	biological_process	GO:0007033	vacuole organization	7/170	69/10103	0.000151438	0.00843205	0.0079704	ZihuiCpa04572/ZihuiCpa17341/ZihuiCpa17342/ZihuiCpa17343/ZihuiCpa19802/ZihuiCpa19803/ZihuiCpa19812	7
4_Zihui	biological_process	GO:0006605	protein targeting	10/170	145/10103	0.00016307	0.00873049	0.00825251	ZihuiCpa06187/ZihuiCpa09334/ZihuiCpa10278/ZihuiCpa17341/ZihuiCpa17342/ZihuiCpa17343/ZihuiCpa19736/ZihuiCpa19802/ZihuiCpa19803/ZihuiCpa19812	10
4_Zihui	molecular_function	GO:0000149	SNARE binding	6/170	50/10103	0.000178818	0.00921908	0.00871435	ZihuiCpa17341/ZihuiCpa17342/ZihuiCpa17343/ZihuiCpa19802/ZihuiCpa19803/ZihuiCpa19812	6
4_Zihui	biological_process	GO:0033365	protein localization to organelle	12/170	213/10103	0.000248768	0.0123673	0.0116902	ZihuiCpa00242/ZihuiCpa04572/ZihuiCpa06187/ZihuiCpa09334/ZihuiCpa10278/ZihuiCpa17341/ZihuiCpa17342/ZihuiCpa17343/ZihuiCpa19736/ZihuiCpa19802/ZihuiCpa19803/ZihuiCpa19812	12
4_Zihui	biological_process	GO:0072594	establishment of protein localization to organelle	11/170	186/10103	0.000298092	0.0140924	0.0133208	ZihuiCpa04572/ZihuiCpa06187/ZihuiCpa09334/ZihuiCpa10278/ZihuiCpa17341/ZihuiCpa17342/ZihuiCpa17343/ZihuiCpa19736/ZihuiCpa19802/ZihuiCpa19803/ZihuiCpa19812	11
4_Zihui	biological_process	GO:0000463	maturation of LSU-rRNA from tricistronic rRNA transcript (SSU-rRNA, 5.8S rRNA, LSU-rRNA)	4/170	20/10103	0.000303715	0.0140924	0.0133208	ZihuiCpa11756/ZihuiCpa11757/ZihuiCpa11758/ZihuiCpa11759	4
4_Zihui	biological_process	GO:0009311	oligosaccharide metabolic process	6/170	58/10103	0.000407647	0.0183047	0.0173025	ZihuiCpa04975/ZihuiCpa09782/ZihuiCpa13134/ZihuiCpa19195/ZihuiCpa19231/ZihuiCpa19232	6
4_Zihui	biological_process	GO:0016050	vesicle organization	7/170	82/10103	0.000444435	0.0193329	0.0182745	ZihuiCpa01474/ZihuiCpa17341/ZihuiCpa17342/ZihuiCpa17343/ZihuiCpa19802/ZihuiCpa19803/ZihuiCpa19812	7
4_Zihui	biological_process	GO:0048825	cotyledon development	5/170	39/10103	0.000460819	0.0194382	0.018374	ZihuiCpa09551/ZihuiCpa16069/ZihuiCpa19195/ZihuiCpa19231/ZihuiCpa19232	5
4_Zihui	biological_process	GO:0044275	obsolete cellular carbohydrate catabolic process	6/170	60/10103	0.000490444	0.0200793	0.01898	ZihuiCpa04975/ZihuiCpa09782/ZihuiCpa13134/ZihuiCpa19195/ZihuiCpa19231/ZihuiCpa19232	6
4_Zihui	biological_process	GO:0044550	secondary metabolite biosynthetic process	10/170	167/10103	0.000509103	0.0202478	0.0191392	ZihuiCpa07530/ZihuiCpa07531/ZihuiCpa07532/ZihuiCpa07536/ZihuiCpa07539/ZihuiCpa10649/ZihuiCpa10651/ZihuiCpa10653/ZihuiCpa10656/ZihuiCpa16893	10
4_Zihui	biological_process	GO:0007034	vacuolar transport	7/170	85/10103	0.000553202	0.0213905	0.0202194	ZihuiCpa17341/ZihuiCpa17342/ZihuiCpa17343/ZihuiCpa19736/ZihuiCpa19802/ZihuiCpa19803/ZihuiCpa19812	7
4_Zihui	molecular_function	GO:0008649	rRNA methyltransferase activity	4/170	24/10103	0.00063204	0.0231526	0.021885	ZihuiCpa11756/ZihuiCpa11757/ZihuiCpa11758/ZihuiCpa11759	4
4_Zihui	molecular_function	GO:0140102	catalytic activity, acting on a rRNA	4/170	24/10103	0.00063204	0.0231526	0.021885	ZihuiCpa11756/ZihuiCpa11757/ZihuiCpa11758/ZihuiCpa11759	4
4_Zihui	biological_process	GO:0006887	exocytosis	6/170	64/10103	0.000694928	0.0248036	0.0234456	ZihuiCpa17341/ZihuiCpa17342/ZihuiCpa17343/ZihuiCpa19802/ZihuiCpa19803/ZihuiCpa19812	6
4_Zihui	biological_process	GO:0009809	lignin biosynthetic process	5/170	44/10103	0.000812291	0.0282677	0.0267201	ZihuiCpa07530/ZihuiCpa07531/ZihuiCpa07532/ZihuiCpa07536/ZihuiCpa07539	5
4_Zihui	molecular_function	GO:0008171	O-methyltransferase activity	4/170	26/10103	0.000866233	0.0294097	0.0277995	ZihuiCpa11756/ZihuiCpa11757/ZihuiCpa11758/ZihuiCpa11759	4
4_Zihui	cellular_component	GO:0030496	midbody	3/170	12/10103	0.000920919	0.0305219	0.0288508	ZihuiCpa10332/ZihuiCpa13107/ZihuiCpa13126	3
4_Zihui	cellular_component	GO:0030687	preribosome, large subunit precursor	4/170	28/10103	0.00115571	0.0374084	0.0353604	ZihuiCpa11756/ZihuiCpa11757/ZihuiCpa11758/ZihuiCpa11759	4
4_Zihui	biological_process	GO:0010970	transport along microtubule	3/170	13/10103	0.00118245	0.0374084	0.0353604	ZihuiCpa10332/ZihuiCpa13107/ZihuiCpa13126	3
4_Zihui	biological_process	GO:0007420	brain development	3/170	14/10103	0.00148642	0.0437013	0.0413087	ZihuiCpa00242/ZihuiCpa04572/ZihuiCpa10024	3
4_Zihui	biological_process	GO:0060322	head development	3/170	14/10103	0.00148642	0.0437013	0.0413087	ZihuiCpa00242/ZihuiCpa04572/ZihuiCpa10024	3
4_Zihui	biological_process	GO:0099111	microtubule-based transport	3/170	14/10103	0.00148642	0.0437013	0.0413087	ZihuiCpa10332/ZihuiCpa13107/ZihuiCpa13126	3
4_Zihui	biological_process	GO:0000466	maturation of 5.8S rRNA from tricistronic rRNA transcript (SSU-rRNA, 5.8S rRNA, LSU-rRNA)	4/170	30/10103	0.00150694	0.0437013	0.0413087	ZihuiCpa11756/ZihuiCpa11757/ZihuiCpa11758/ZihuiCpa11759	4
4_Zihui	biological_process	GO:0009808	lignin metabolic process	5/170	51/10103	0.0015984	0.0454077	0.0429217	ZihuiCpa07530/ZihuiCpa07531/ZihuiCpa07532/ZihuiCpa07536/ZihuiCpa07539	5
4_Zihui	biological_process	GO:0051649	establishment of localization in cell	17/170	454/10103	0.00164367	0.0457147	0.0432119	ZihuiCpa03608/ZihuiCpa04572/ZihuiCpa06187/ZihuiCpa09334/ZihuiCpa10024/ZihuiCpa10278/ZihuiCpa10332/ZihuiCpa13107/ZihuiCpa13126/ZihuiCpa17341/ZihuiCpa17342/ZihuiCpa17343/ZihuiCpa19736/ZihuiCpa19757/ZihuiCpa19802/ZihuiCpa19803/ZihuiCpa19812	17
4_Zihui	biological_process	GO:0000470	maturation of LSU-rRNA	4/170	31/10103	0.00170773	0.0457147	0.0432119	ZihuiCpa11756/ZihuiCpa11757/ZihuiCpa11758/ZihuiCpa11759	4
4_Zihui	biological_process	GO:0031167	rRNA methylation	4/170	31/10103	0.00170773	0.0457147	0.0432119	ZihuiCpa11756/ZihuiCpa11757/ZihuiCpa11758/ZihuiCpa11759	4
4_Zihui	biological_process	GO:0019748	secondary metabolic process	11/170	231/10103	0.00179153	0.0467033	0.0441464	ZihuiCpa05175/ZihuiCpa07530/ZihuiCpa07531/ZihuiCpa07532/ZihuiCpa07536/ZihuiCpa07539/ZihuiCpa10649/ZihuiCpa10651/ZihuiCpa10653/ZihuiCpa10656/ZihuiCpa16893	11
4_Zihui	cellular_component	GO:0044440	obsolete endosomal part	7/170	104/10103	0.0018243	0.0467033	0.0441464	ZihuiCpa01474/ZihuiCpa17341/ZihuiCpa17342/ZihuiCpa17343/ZihuiCpa19802/ZihuiCpa19803/ZihuiCpa19812	7
4_Zihui	biological_process	GO:0046907	intracellular transport	16/170	419/10103	0.00184532	0.0467033	0.0441464	ZihuiCpa03608/ZihuiCpa04572/ZihuiCpa06187/ZihuiCpa09334/ZihuiCpa10278/ZihuiCpa10332/ZihuiCpa13107/ZihuiCpa13126/ZihuiCpa17341/ZihuiCpa17342/ZihuiCpa17343/ZihuiCpa19736/ZihuiCpa19757/ZihuiCpa19802/ZihuiCpa19803/ZihuiCpa19812	16
5_Sunset	cellular_component	GO:0009579	thylakoid	30/269	362/10290	1.93184e-08	2.61639e-05	2.33724e-05	SunsetCpa05225/SunsetCpa05227/SunsetCpa05625/SunsetCpa07638/SunsetCpa12990/SunsetCpa13033/SunsetCpa13104/SunsetCpa13207/SunsetCpa13641/SunsetCpa19873/SunsetCpa20019/SunsetCpa20272/SunsetCpa20273/SunsetCpa20290/SunsetCpa20296/SunsetCpa20318/SunsetCpa20081/SunsetCpa20085/SunsetCpa20387/SunsetCpa20392/SunsetCpa20394/SunsetCpa20396/SunsetCpa20398/SunsetCpa20404/SunsetCpa20406/SunsetCpa20411/SunsetCpa…	30
5_Sunset	cellular_component	GO:0005840	ribosome	22/269	211/10290	3.02298e-08	2.61639e-05	2.33724e-05	SunsetCpa01329/SunsetCpa03633/SunsetCpa03634/SunsetCpa05225/SunsetCpa05227/SunsetCpa12990/SunsetCpa13033/SunsetCpa13207/SunsetCpa17140/SunsetCpa18087/SunsetCpa19495/SunsetCpa20019/SunsetCpa20048/SunsetCpa20290/SunsetCpa20081/SunsetCpa20093/SunsetCpa20387/SunsetCpa20391/SunsetCpa20411/SunsetCpa20415/SunsetCpa20146/SunsetCpa20451	22
5_Sunset	cellular_component	GO:0055035	plastid thylakoid membrane	22/269	241/10290	3.22269e-07	0.000185949	0.00016611	SunsetCpa05625/SunsetCpa07638/SunsetCpa13104/SunsetCpa13641/SunsetCpa20272/SunsetCpa20273/SunsetCpa20290/SunsetCpa20296/SunsetCpa20318/SunsetCpa20081/SunsetCpa20387/SunsetCpa20392/SunsetCpa20394/SunsetCpa20396/SunsetCpa20398/SunsetCpa20404/SunsetCpa20406/SunsetCpa20411/SunsetCpa20416/SunsetCpa20418/SunsetCpa20110/SunsetCpa20148	22
5_Sunset	cellular_component	GO:0042651	thylakoid membrane	22/269	255/10290	8.49772e-07	0.000228208	0.00020386	SunsetCpa05625/SunsetCpa07638/SunsetCpa13104/SunsetCpa13641/SunsetCpa20272/SunsetCpa20273/SunsetCpa20290/SunsetCpa20296/SunsetCpa20318/SunsetCpa20081/SunsetCpa20387/SunsetCpa20392/SunsetCpa20394/SunsetCpa20396/SunsetCpa20398/SunsetCpa20404/SunsetCpa20406/SunsetCpa20411/SunsetCpa20416/SunsetCpa20418/SunsetCpa20110/SunsetCpa20148	22
5_Sunset	cellular_component	GO:0034357	photosynthetic membrane	22/269	256/10290	9.08098e-07	0.000228208	0.00020386	SunsetCpa05625/SunsetCpa07638/SunsetCpa13104/SunsetCpa13641/SunsetCpa20272/SunsetCpa20273/SunsetCpa20290/SunsetCpa20296/SunsetCpa20318/SunsetCpa20081/SunsetCpa20387/SunsetCpa20392/SunsetCpa20394/SunsetCpa20396/SunsetCpa20398/SunsetCpa20404/SunsetCpa20406/SunsetCpa20411/SunsetCpa20416/SunsetCpa20418/SunsetCpa20110/SunsetCpa20148	22
5_Sunset	biological_process	GO:0000028	ribosomal small subunit assembly	7/269	22/10290	9.40413e-07	0.000228208	0.00020386	SunsetCpa01329/SunsetCpa12990/SunsetCpa13033/SunsetCpa13207/SunsetCpa19495/SunsetCpa20019/SunsetCpa20048	7
5_Sunset	cellular_component	GO:0009535	chloroplast thylakoid membrane	21/269	237/10290	9.85419e-07	0.000228208	0.00020386	SunsetCpa05625/SunsetCpa07638/SunsetCpa13641/SunsetCpa20272/SunsetCpa20273/SunsetCpa20290/SunsetCpa20296/SunsetCpa20318/SunsetCpa20081/SunsetCpa20387/SunsetCpa20392/SunsetCpa20394/SunsetCpa20396/SunsetCpa20398/SunsetCpa20404/SunsetCpa20406/SunsetCpa20411/SunsetCpa20416/SunsetCpa20418/SunsetCpa20110/SunsetCpa20148	21
5_Sunset	cellular_component	GO:0044436	obsolete thylakoid part	23/269	279/10290	1.05469e-06	0.000228208	0.00020386	SunsetCpa05625/SunsetCpa07638/SunsetCpa13104/SunsetCpa13641/SunsetCpa19873/SunsetCpa20272/SunsetCpa20273/SunsetCpa20290/SunsetCpa20296/SunsetCpa20318/SunsetCpa20081/SunsetCpa20387/SunsetCpa20392/SunsetCpa20394/SunsetCpa20396/SunsetCpa20398/SunsetCpa20404/SunsetCpa20406/SunsetCpa20411/SunsetCpa20416/SunsetCpa20418/SunsetCpa20110/SunsetCpa20148	23
5_Sunset	cellular_component	GO:0031976	plastid thylakoid	23/269	296/10290	2.91421e-06	0.000560499	0.000500698	SunsetCpa05625/SunsetCpa07638/SunsetCpa13104/SunsetCpa13641/SunsetCpa19873/SunsetCpa20272/SunsetCpa20273/SunsetCpa20290/SunsetCpa20296/SunsetCpa20318/SunsetCpa20081/SunsetCpa20387/SunsetCpa20392/SunsetCpa20394/SunsetCpa20396/SunsetCpa20398/SunsetCpa20404/SunsetCpa20406/SunsetCpa20411/SunsetCpa20416/SunsetCpa20418/SunsetCpa20110/SunsetCpa20148	23
5_Sunset	molecular_function	GO:0003735	structural constituent of ribosome	16/269	158/10290	3.59499e-06	0.000622293	0.000555899	SunsetCpa01329/SunsetCpa03633/SunsetCpa03634/SunsetCpa12990/SunsetCpa13033/SunsetCpa13207/SunsetCpa17140/SunsetCpa18087/SunsetCpa19495/SunsetCpa20019/SunsetCpa20048/SunsetCpa20093/SunsetCpa20391/SunsetCpa20415/SunsetCpa20133/SunsetCpa20451	16
5_Sunset	molecular_function	GO:0019843	rRNA binding	10/269	62/10290	4.08856e-06	0.00064339	0.000574746	SunsetCpa01329/SunsetCpa12990/SunsetCpa13033/SunsetCpa13207/SunsetCpa20019/SunsetCpa20093/SunsetCpa20391/SunsetCpa20415/SunsetCpa20112/SunsetCpa20113	10
5_Sunset	cellular_component	GO:0009534	chloroplast thylakoid	22/269	293/10290	8.3734e-06	0.00120786	0.00107899	SunsetCpa05625/SunsetCpa07638/SunsetCpa13641/SunsetCpa19873/SunsetCpa20272/SunsetCpa20273/SunsetCpa20290/SunsetCpa20296/SunsetCpa20318/SunsetCpa20081/SunsetCpa20387/SunsetCpa20392/SunsetCpa20394/SunsetCpa20396/SunsetCpa20398/SunsetCpa20404/SunsetCpa20406/SunsetCpa20411/SunsetCpa20416/SunsetCpa20418/SunsetCpa20110/SunsetCpa20148	22
5_Sunset	cellular_component	GO:0044391	ribosomal subunit	14/269	150/10290	3.70751e-05	0.00493669	0.00440998	SunsetCpa03633/SunsetCpa03634/SunsetCpa17140/SunsetCpa18087/SunsetCpa19495/SunsetCpa20048/SunsetCpa20290/SunsetCpa20081/SunsetCpa20093/SunsetCpa20387/SunsetCpa20391/SunsetCpa20411/SunsetCpa20415/SunsetCpa20451	14
5_Sunset	cellular_component	GO:0000314	organellar small ribosomal subunit	5/269	17/10290	5.62446e-05	0.00654908	0.00585034	SunsetCpa19495/SunsetCpa20048/SunsetCpa20081/SunsetCpa20387/SunsetCpa20411	5
5_Sunset	molecular_function	GO:0005198	structural molecule activity	17/269	218/10290	5.67511e-05	0.00654908	0.00585034	SunsetCpa01329/SunsetCpa03633/SunsetCpa03634/SunsetCpa10959/SunsetCpa12990/SunsetCpa13033/SunsetCpa13207/SunsetCpa17140/SunsetCpa18087/SunsetCpa19495/SunsetCpa20019/SunsetCpa20048/SunsetCpa20093/SunsetCpa20391/SunsetCpa20415/SunsetCpa20133/SunsetCpa20451	17
5_Sunset	cellular_component	GO:0033177	proton-transporting two-sector ATPase complex, proton-transporting domain	4/269	10/10290	8.47098e-05	0.00916454	0.00818675	SunsetCpa20392/SunsetCpa20396/SunsetCpa20406/SunsetCpa20416	4
5_Sunset	biological_process	GO:0042255	ribosome assembly	8/269	57/10290	0.00010698	0.010893	0.00973084	SunsetCpa01329/SunsetCpa12990/SunsetCpa13033/SunsetCpa13207/SunsetCpa19495/SunsetCpa20019/SunsetCpa20048/SunsetCpa20301	8
5_Sunset	biological_process	GO:0042372	phylloquinone biosynthetic process	4/269	11/10290	0.000130385	0.0118788	0.0106114	SunsetCpa04984/SunsetCpa19998/SunsetCpa20328/SunsetCpa20467	4
5_Sunset	biological_process	GO:0042374	phylloquinone metabolic process	4/269	11/10290	0.000130385	0.0118788	0.0106114	SunsetCpa04984/SunsetCpa19998/SunsetCpa20328/SunsetCpa20467	4
5_Sunset	cellular_component	GO:0015935	small ribosomal subunit	8/269	60/10290	0.000154812	0.013291	0.0118729	SunsetCpa19495/SunsetCpa20048/SunsetCpa20081/SunsetCpa20093/SunsetCpa20387/SunsetCpa20391/SunsetCpa20411/SunsetCpa20415	8
5_Sunset	cellular_component	GO:1990904	ribonucleoprotein complex	27/269	484/10290	0.000161242	0.013291	0.0118729	SunsetCpa01329/SunsetCpa03633/SunsetCpa03634/SunsetCpa05225/SunsetCpa05227/SunsetCpa12990/SunsetCpa13033/SunsetCpa13207/SunsetCpa14841/SunsetCpa17140/SunsetCpa18087/SunsetCpa19495/SunsetCpa20019/SunsetCpa20048/SunsetCpa20290/SunsetCpa20354/SunsetCpa20081/SunsetCpa20093/SunsetCpa20387/SunsetCpa20391/SunsetCpa20411/SunsetCpa20415/SunsetCpa20146/SunsetCpa20451/SunsetCpa20509/SunsetCpa20223/SunsetCpa…	27
5_Sunset	cellular_component	GO:0000313	organellar ribosome	6/269	35/10290	0.000258865	0.0203679	0.0181948	SunsetCpa19495/SunsetCpa20048/SunsetCpa20290/SunsetCpa20081/SunsetCpa20387/SunsetCpa20411	6
5_Sunset	cellular_component	GO:0030964	NADH dehydrogenase complex	6/269	36/10290	0.00030391	0.0228725	0.0204322	SunsetCpa03691/SunsetCpa20255/SunsetCpa20311/SunsetCpa20083/SunsetCpa20389/SunsetCpa20413	6
5_Sunset	molecular_function	GO:0044769	ATPase activity, coUpled to transmembrane movement of ions, rotational mechanism	4/269	15/10290	0.000496502	0.0343778	0.0307099	SunsetCpa20392/SunsetCpa20396/SunsetCpa20406/SunsetCpa20416	4
5_Sunset	cellular_component	GO:0045259	proton-transporting ATP synthase complex	4/269	15/10290	0.000496502	0.0343778	0.0307099	SunsetCpa20392/SunsetCpa20396/SunsetCpa20406/SunsetCpa20416	4
5_Sunset	biological_process	GO:0043097	pyrimidine nucleoside salvage	4/269	16/10290	0.000648481	0.0431739	0.0385675	SunsetCpa04969/SunsetCpa04970/SunsetCpa04971/SunsetCpa20116	4
5_Sunset	molecular_function	GO:0017076	purine nucleotide binding	13/269	177/10290	0.000749526	0.0463367	0.041393	SunsetCpa02307/SunsetCpa08926/SunsetCpa09814/SunsetCpa13128/SunsetCpa19483/SunsetCpa19485/SunsetCpa20240/SunsetCpa20356/SunsetCpa20357/SunsetCpa20429/SunsetCpa20437/SunsetCpa20497/SunsetCpa20232	13
5_Sunset	molecular_function	GO:0032555	purine ribonucleotide binding	13/269	177/10290	0.000749526	0.0463367	0.041393	SunsetCpa02307/SunsetCpa08926/SunsetCpa09814/SunsetCpa13128/SunsetCpa19483/SunsetCpa19485/SunsetCpa20240/SunsetCpa20356/SunsetCpa20357/SunsetCpa20429/SunsetCpa20437/SunsetCpa20497/SunsetCpa20232	13
5_Sunset	biological_process	GO:0042274	ribosomal small subunit biogenesis	7/269	59/10290	0.000823798	0.0463856	0.0414366	SunsetCpa01329/SunsetCpa12990/SunsetCpa13033/SunsetCpa13207/SunsetCpa19495/SunsetCpa20019/SunsetCpa20048	7
5_Sunset	biological_process	GO:0043174	nucleoside salvage	4/269	17/10290	0.000830707	0.0463856	0.0414366	SunsetCpa04969/SunsetCpa04970/SunsetCpa04971/SunsetCpa20116	4
5_Sunset	cellular_component	GO:0098807	chloroplast thylakoid membrane protein complex	4/269	17/10290	0.000830707	0.0463856	0.0414366	SunsetCpa20392/SunsetCpa20396/SunsetCpa20406/SunsetCpa20416	4
5_Sunset	molecular_function	GO:0030554	adenyl nucleotide binding	11/269	137/10290	0.000914779	0.0471989	0.0421632	SunsetCpa09814/SunsetCpa13128/SunsetCpa19483/SunsetCpa19485/SunsetCpa20240/SunsetCpa20356/SunsetCpa20357/SunsetCpa20429/SunsetCpa20437/SunsetCpa20497/SunsetCpa20232	11
5_Sunset	molecular_function	GO:0032559	adenyl ribonucleotide binding	11/269	137/10290	0.000914779	0.0471989	0.0421632	SunsetCpa09814/SunsetCpa13128/SunsetCpa19483/SunsetCpa19485/SunsetCpa20240/SunsetCpa20356/SunsetCpa20357/SunsetCpa20429/SunsetCpa20437/SunsetCpa20497/SunsetCpa20232	11
5_Sunset	cellular_component	GO:0098796	membrane protein complex	18/269	301/10290	0.000927073	0.0471989	0.0421632	SunsetCpa03691/SunsetCpa04981/SunsetCpa14278/SunsetCpa14743/SunsetCpa17624/SunsetCpa17625/SunsetCpa20255/SunsetCpa20311/SunsetCpa20083/SunsetCpa20389/SunsetCpa20392/SunsetCpa20396/SunsetCpa20406/SunsetCpa20413/SunsetCpa20416/SunsetCpa20110/SunsetCpa20155/SunsetCpa20156	18
5_Sunset	molecular_function	GO:0032553	ribonucleotide binding	13/269	183/10290	0.00102169	0.0476606	0.0425755	SunsetCpa02307/SunsetCpa08926/SunsetCpa09814/SunsetCpa13128/SunsetCpa19483/SunsetCpa19485/SunsetCpa20240/SunsetCpa20356/SunsetCpa20357/SunsetCpa20429/SunsetCpa20437/SunsetCpa20497/SunsetCpa20232	13
5_Sunset	biological_process	GO:0015979	photosynthesis	9/269	98/10290	0.00102989	0.0476606	0.0425755	SunsetCpa19873/SunsetCpa20272/SunsetCpa20273/SunsetCpa20296/SunsetCpa20083/SunsetCpa20085/SunsetCpa20389/SunsetCpa20413/SunsetCpa20148	9
5_Sunset	molecular_function	GO:0016168	chlorophyll binding	4/269	18/10290	0.00104627	0.0476606	0.0425755	SunsetCpa20394/SunsetCpa20398/SunsetCpa20404/SunsetCpa20418	4
5_Sunset	molecular_function	GO:0019206	nucleoside kinase activity	4/269	18/10290	0.00104627	0.0476606	0.0425755	SunsetCpa04969/SunsetCpa04970/SunsetCpa04971/SunsetCpa20116	4
6_SunUp	cellular_component	GO:0009579	thylakoid	49/208	384/10266	3.90972e-26	4.93407e-23	4.33362e-23	SunUpCpa00394/SunUpCpa01338/SunUpCpa01434/SunUpCpa03912/SunUpCpa03915/SunUpCpa03917/SunUpCpa05239/SunUpCpa05651/SunUpCpa07679/SunUpCpa08683/SunUpCpa11089/SunUpCpa12958/SunUpCpa13002/SunUpCpa13171/SunUpCpa15661/SunUpCpa16482/SunUpCpa20004/SunUpCpa20161/SunUpCpa20162/SunUpCpa20179/SunUpCpa20186/SunUpCpa20208/SunUpCpa20078/SunUpCpa20088/SunUpCpa20216/SunUpCpa20218/SunUpCpa20221/SunUpCpa20225/SunUpCp…	49
6_SunUp	cellular_component	GO:0009535	chloroplast thylakoid membrane	38/208	259/10266	1.91789e-22	1.21019e-19	1.06291e-19	SunUpCpa00394/SunUpCpa01338/SunUpCpa01434/SunUpCpa03912/SunUpCpa03915/SunUpCpa03917/SunUpCpa05651/SunUpCpa07679/SunUpCpa08683/SunUpCpa11089/SunUpCpa20161/SunUpCpa20162/SunUpCpa20179/SunUpCpa20186/SunUpCpa20208/SunUpCpa20078/SunUpCpa20088/SunUpCpa20216/SunUpCpa20218/SunUpCpa20221/SunUpCpa20225/SunUpCpa20226/SunUpCpa20230/SunUpCpa20243/SunUpCpa20247/SunUpCpa20255/SunUpCpa20259/SunUpCpa20277/SunUpCp…	38
6_SunUp	cellular_component	GO:0055035	plastid thylakoid membrane	38/208	262/10266	2.92521e-22	1.23054e-19	1.08079e-19	SunUpCpa00394/SunUpCpa01338/SunUpCpa01434/SunUpCpa03912/SunUpCpa03915/SunUpCpa03917/SunUpCpa05651/SunUpCpa07679/SunUpCpa08683/SunUpCpa11089/SunUpCpa20161/SunUpCpa20162/SunUpCpa20179/SunUpCpa20186/SunUpCpa20208/SunUpCpa20078/SunUpCpa20088/SunUpCpa20216/SunUpCpa20218/SunUpCpa20221/SunUpCpa20225/SunUpCpa20226/SunUpCpa20230/SunUpCpa20243/SunUpCpa20247/SunUpCpa20255/SunUpCpa20259/SunUpCpa20277/SunUpCp…	38
6_SunUp	cellular_component	GO:0010287	plastoglobule	24/208	83/10266	9.70591e-22	3.06222e-19	2.68956e-19	SunUpCpa00394/SunUpCpa01338/SunUpCpa03915/SunUpCpa08683/SunUpCpa11089/SunUpCpa20168/SunUpCpa20078/SunUpCpa20088/SunUpCpa20216/SunUpCpa20221/SunUpCpa20225/SunUpCpa20226/SunUpCpa20230/SunUpCpa20243/SunUpCpa20247/SunUpCpa20259/SunUpCpa20278/SunUpCpa20283/SunUpCpa20292/SunUpCpa20297/SunUpCpa20309/SunUpCpa20320/SunUpCpa20324/SunUpCpa20327	24
6_SunUp	cellular_component	GO:0042651	thylakoid membrane	38/208	276/10266	1.94661e-21	4.66697e-19	4.09902e-19	SunUpCpa00394/SunUpCpa01338/SunUpCpa01434/SunUpCpa03912/SunUpCpa03915/SunUpCpa03917/SunUpCpa05651/SunUpCpa07679/SunUpCpa08683/SunUpCpa11089/SunUpCpa20161/SunUpCpa20162/SunUpCpa20179/SunUpCpa20186/SunUpCpa20208/SunUpCpa20078/SunUpCpa20088/SunUpCpa20216/SunUpCpa20218/SunUpCpa20221/SunUpCpa20225/SunUpCpa20226/SunUpCpa20230/SunUpCpa20243/SunUpCpa20247/SunUpCpa20255/SunUpCpa20259/SunUpCpa20277/SunUpCp…	38
6_SunUp	cellular_component	GO:0034357	photosynthetic membrane	38/208	277/10266	2.21884e-21	4.66697e-19	4.09902e-19	SunUpCpa00394/SunUpCpa01338/SunUpCpa01434/SunUpCpa03912/SunUpCpa03915/SunUpCpa03917/SunUpCpa05651/SunUpCpa07679/SunUpCpa08683/SunUpCpa11089/SunUpCpa20161/SunUpCpa20162/SunUpCpa20179/SunUpCpa20186/SunUpCpa20208/SunUpCpa20078/SunUpCpa20088/SunUpCpa20216/SunUpCpa20218/SunUpCpa20221/SunUpCpa20225/SunUpCpa20226/SunUpCpa20230/SunUpCpa20243/SunUpCpa20247/SunUpCpa20255/SunUpCpa20259/SunUpCpa20277/SunUpCp…	38
6_SunUp	cellular_component	GO:0009534	chloroplast thylakoid	39/208	313/10266	2.12113e-20	3.8241e-18	3.35872e-18	SunUpCpa00394/SunUpCpa01338/SunUpCpa01434/SunUpCpa03912/SunUpCpa03915/SunUpCpa03917/SunUpCpa05651/SunUpCpa07679/SunUpCpa08683/SunUpCpa11089/SunUpCpa15661/SunUpCpa20161/SunUpCpa20162/SunUpCpa20179/SunUpCpa20186/SunUpCpa20208/SunUpCpa20078/SunUpCpa20088/SunUpCpa20216/SunUpCpa20218/SunUpCpa20221/SunUpCpa20225/SunUpCpa20226/SunUpCpa20230/SunUpCpa20243/SunUpCpa20247/SunUpCpa20255/SunUpCpa20259/SunUpCp…	39
6_SunUp	cellular_component	GO:0031976	plastid thylakoid	39/208	315/10266	2.67377e-20	4.21786e-18	3.70457e-18	SunUpCpa00394/SunUpCpa01338/SunUpCpa01434/SunUpCpa03912/SunUpCpa03915/SunUpCpa03917/SunUpCpa05651/SunUpCpa07679/SunUpCpa08683/SunUpCpa11089/SunUpCpa15661/SunUpCpa20161/SunUpCpa20162/SunUpCpa20179/SunUpCpa20186/SunUpCpa20208/SunUpCpa20078/SunUpCpa20088/SunUpCpa20216/SunUpCpa20218/SunUpCpa20221/SunUpCpa20225/SunUpCpa20226/SunUpCpa20230/SunUpCpa20243/SunUpCpa20247/SunUpCpa20255/SunUpCpa20259/SunUpCp…	39
6_SunUp	cellular_component	GO:0044436	obsolete thylakoid part	38/208	298/10266	3.05641e-20	4.28577e-18	3.76422e-18	SunUpCpa00394/SunUpCpa01338/SunUpCpa01434/SunUpCpa03912/SunUpCpa03915/SunUpCpa03917/SunUpCpa05651/SunUpCpa07679/SunUpCpa08683/SunUpCpa11089/SunUpCpa20161/SunUpCpa20162/SunUpCpa20179/SunUpCpa20186/SunUpCpa20208/SunUpCpa20078/SunUpCpa20088/SunUpCpa20216/SunUpCpa20218/SunUpCpa20221/SunUpCpa20225/SunUpCpa20226/SunUpCpa20230/SunUpCpa20243/SunUpCpa20247/SunUpCpa20255/SunUpCpa20259/SunUpCpa20277/SunUpCp…	38
6_SunUp	cellular_component	GO:0009539	photosystem II reaction center	10/208	10/10266	9.39947e-18	1.18621e-15	1.04186e-15	SunUpCpa08683/SunUpCpa11089/SunUpCpa20088/SunUpCpa20221/SunUpCpa20226/SunUpCpa20247/SunUpCpa20278/SunUpCpa20292/SunUpCpa20309/SunUpCpa20324	10
6_SunUp	cellular_component	GO:0000312	plastid small ribosomal subunit	11/208	18/10266	5.09965e-15	5.85069e-13	5.13869e-13	SunUpCpa00394/SunUpCpa03915/SunUpCpa20078/SunUpCpa20216/SunUpCpa20225/SunUpCpa20230/SunUpCpa20243/SunUpCpa20259/SunUpCpa20283/SunUpCpa20297/SunUpCpa20320	11
6_SunUp	cellular_component	GO:0009523	photosystem II	10/208	14/10266	8.76558e-15	9.21847e-13	8.09663e-13	SunUpCpa08683/SunUpCpa11089/SunUpCpa20088/SunUpCpa20221/SunUpCpa20226/SunUpCpa20247/SunUpCpa20278/SunUpCpa20292/SunUpCpa20309/SunUpCpa20324	10
6_SunUp	cellular_component	GO:0009533	chloroplast stromal thylakoid	11/208	19/10266	1.18985e-14	1.15507e-12	1.0145e-12	SunUpCpa05651/SunUpCpa08683/SunUpCpa11089/SunUpCpa20088/SunUpCpa20221/SunUpCpa20226/SunUpCpa20247/SunUpCpa20278/SunUpCpa20292/SunUpCpa20309/SunUpCpa20324	11
6_SunUp	cellular_component	GO:0009547	plastid ribosome	12/208	26/10266	2.62404e-14	2.36539e-12	2.07753e-12	SunUpCpa00394/SunUpCpa03915/SunUpCpa20179/SunUpCpa20078/SunUpCpa20216/SunUpCpa20225/SunUpCpa20230/SunUpCpa20243/SunUpCpa20259/SunUpCpa20283/SunUpCpa20297/SunUpCpa20320	12
6_SunUp	cellular_component	GO:0005840	ribosome	26/208	205/10266	5.12301e-14	4.31016e-12	3.78564e-12	SunUpCpa00394/SunUpCpa01341/SunUpCpa03651/SunUpCpa03652/SunUpCpa03915/SunUpCpa05239/SunUpCpa11258/SunUpCpa12958/SunUpCpa13002/SunUpCpa13171/SunUpCpa18060/SunUpCpa20004/SunUpCpa20179/SunUpCpa20078/SunUpCpa20216/SunUpCpa20225/SunUpCpa20230/SunUpCpa20243/SunUpCpa20259/SunUpCpa20264/SunUpCpa20283/SunUpCpa20288/SunUpCpa20297/SunUpCpa20301/SunUpCpa20320/SunUpCpa20351	26
6_SunUp	cellular_component	GO:0000314	organellar small ribosomal subunit	11/208	22/10266	1.0529e-13	8.30476e-12	7.29411e-12	SunUpCpa00394/SunUpCpa03915/SunUpCpa20078/SunUpCpa20216/SunUpCpa20225/SunUpCpa20230/SunUpCpa20243/SunUpCpa20259/SunUpCpa20283/SunUpCpa20297/SunUpCpa20320	11
6_SunUp	cellular_component	GO:0009521	photosystem	10/208	17/10266	1.61495e-13	1.19886e-11	1.05297e-11	SunUpCpa08683/SunUpCpa11089/SunUpCpa20088/SunUpCpa20221/SunUpCpa20226/SunUpCpa20247/SunUpCpa20278/SunUpCpa20292/SunUpCpa20309/SunUpCpa20324	10
6_SunUp	molecular_function	GO:0008137	NADH dehydrogenase (ubiquinone) activity	10/208	21/10266	2.72876e-12	1.81247e-10	1.5919e-10	SunUpCpa20080/SunUpCpa20219/SunUpCpa20223/SunUpCpa20228/SunUpCpa20245/SunUpCpa20257/SunUpCpa20280/SunUpCpa20295/SunUpCpa20318/SunUpCpa20326	10
6_SunUp	molecular_function	GO:0050136	NADH dehydrogenase (quinone) activity	10/208	21/10266	2.72876e-12	1.81247e-10	1.5919e-10	SunUpCpa20080/SunUpCpa20219/SunUpCpa20223/SunUpCpa20228/SunUpCpa20245/SunUpCpa20257/SunUpCpa20280/SunUpCpa20295/SunUpCpa20318/SunUpCpa20326	10
6_SunUp	cellular_component	GO:0000313	organellar ribosome	12/208	39/10266	8.43133e-12	5.32017e-10	4.67273e-10	SunUpCpa00394/SunUpCpa03915/SunUpCpa20179/SunUpCpa20078/SunUpCpa20216/SunUpCpa20225/SunUpCpa20230/SunUpCpa20243/SunUpCpa20259/SunUpCpa20283/SunUpCpa20297/SunUpCpa20320	12
6_SunUp	molecular_function	GO:0016655	oxidoreductase activity, acting on NAD(P)H, quinone or similar compound as acceptor	11/208	31/10266	1.07714e-11	6.4731e-10	5.68536e-10	SunUpCpa20150/SunUpCpa20080/SunUpCpa20219/SunUpCpa20223/SunUpCpa20228/SunUpCpa20245/SunUpCpa20257/SunUpCpa20280/SunUpCpa20295/SunUpCpa20318/SunUpCpa20326	11
6_SunUp	molecular_function	GO:0003954	NADH dehydrogenase activity	10/208	26/10266	3.76148e-11	2.15772e-09	1.89514e-09	SunUpCpa20080/SunUpCpa20219/SunUpCpa20223/SunUpCpa20228/SunUpCpa20245/SunUpCpa20257/SunUpCpa20280/SunUpCpa20295/SunUpCpa20318/SunUpCpa20326	10
6_SunUp	cellular_component	GO:0098796	membrane protein complex	27/208	312/10266	1.51852e-10	8.33203e-09	7.31807e-09	SunUpCpa08683/SunUpCpa11089/SunUpCpa20027/SunUpCpa20035/SunUpCpa20080/SunUpCpa20088/SunUpCpa20219/SunUpCpa20221/SunUpCpa20223/SunUpCpa20226/SunUpCpa20228/SunUpCpa20245/SunUpCpa20247/SunUpCpa20257/SunUpCpa20278/SunUpCpa20280/SunUpCpa20292/SunUpCpa20295/SunUpCpa20309/SunUpCpa20318/SunUpCpa20324/SunUpCpa20326/SunUpCpa20327/SunUpCpa20344/SunUpCpa20353/SunUpCpa20363/SunUpCpa20367	27
6_SunUp	biological_process	GO:0000028	ribosomal small subunit assembly	9/208	24/10266	4.86446e-10	2.55789e-08	2.24661e-08	SunUpCpa01341/SunUpCpa12958/SunUpCpa13002/SunUpCpa13171/SunUpCpa20004/SunUpCpa20264/SunUpCpa20288/SunUpCpa20301/SunUpCpa20351	9
6_SunUp	cellular_component	GO:0030964	NADH dehydrogenase complex	10/208	42/10266	7.85267e-09	3.96403e-07	3.48163e-07	SunUpCpa20080/SunUpCpa20219/SunUpCpa20223/SunUpCpa20228/SunUpCpa20245/SunUpCpa20257/SunUpCpa20280/SunUpCpa20295/SunUpCpa20318/SunUpCpa20326	10
6_SunUp	molecular_function	GO:0003735	structural constituent of ribosome	17/208	153/10266	1.15909e-08	5.62603e-07	4.94137e-07	SunUpCpa01341/SunUpCpa03651/SunUpCpa03652/SunUpCpa11258/SunUpCpa12958/SunUpCpa13002/SunUpCpa13171/SunUpCpa18060/SunUpCpa20004/SunUpCpa20233/SunUpCpa20264/SunUpCpa20288/SunUpCpa20299/SunUpCpa20300/SunUpCpa20301/SunUpCpa20351/SunUpCpa20352	17
6_SunUp	cellular_component	GO:0015935	small ribosomal subunit	11/208	60/10266	2.6062e-08	1.21816e-06	1.06991e-06	SunUpCpa00394/SunUpCpa03915/SunUpCpa20078/SunUpCpa20216/SunUpCpa20225/SunUpCpa20230/SunUpCpa20243/SunUpCpa20259/SunUpCpa20283/SunUpCpa20297/SunUpCpa20320	11
6_SunUp	cellular_component	GO:0009526	plastid envelope	30/208	493/10266	5.7904e-08	2.60982e-06	2.29222e-06	SunUpCpa00394/SunUpCpa01434/SunUpCpa03915/SunUpCpa05651/SunUpCpa15661/SunUpCpa16482/SunUpCpa20150/SunUpCpa20162/SunUpCpa20179/SunUpCpa20186/SunUpCpa20208/SunUpCpa20078/SunUpCpa20216/SunUpCpa20218/SunUpCpa20225/SunUpCpa20230/SunUpCpa20243/SunUpCpa20099/SunUpCpa20100/SunUpCpa20251/SunUpCpa20259/SunUpCpa20272/SunUpCpa20281/SunUpCpa20283/SunUpCpa20297/SunUpCpa20302/SunUpCpa20320/SunUpCpa20327/SunUpCp…	30
6_SunUp	biological_process	GO:0010082	regulation of root meristem growth	8/208	29/10266	7.39187e-08	3.21674e-06	2.82528e-06	SunUpCpa01459/SunUpCpa01460/SunUpCpa10935/SunUpCpa10937/SunUpCpa13453/SunUpCpa13454/SunUpCpa13455/SunUpCpa13456	8
6_SunUp	cellular_component	GO:1990904	ribonucleoprotein complex	29/208	472/10266	8.03127e-08	3.37849e-06	2.96734e-06	SunUpCpa00394/SunUpCpa01341/SunUpCpa03651/SunUpCpa03652/SunUpCpa03915/SunUpCpa05239/SunUpCpa08216/SunUpCpa11258/SunUpCpa12958/SunUpCpa13002/SunUpCpa13171/SunUpCpa15168/SunUpCpa18060/SunUpCpa20004/SunUpCpa20179/SunUpCpa20078/SunUpCpa20216/SunUpCpa20225/SunUpCpa20230/SunUpCpa20243/SunUpCpa20259/SunUpCpa20264/SunUpCpa20283/SunUpCpa20288/SunUpCpa20297/SunUpCpa20301/SunUpCpa20320/SunUpCpa20351/SunUpCp…	29
6_SunUp	cellular_component	GO:0009941	chloroplast envelope	29/208	473/10266	8.40671e-08	3.42234e-06	3.00586e-06	SunUpCpa00394/SunUpCpa01434/SunUpCpa03915/SunUpCpa05651/SunUpCpa15661/SunUpCpa16482/SunUpCpa20150/SunUpCpa20162/SunUpCpa20179/SunUpCpa20186/SunUpCpa20208/SunUpCpa20078/SunUpCpa20216/SunUpCpa20218/SunUpCpa20225/SunUpCpa20230/SunUpCpa20243/SunUpCpa20099/SunUpCpa20100/SunUpCpa20251/SunUpCpa20259/SunUpCpa20272/SunUpCpa20281/SunUpCpa20283/SunUpCpa20297/SunUpCpa20302/SunUpCpa20320/SunUpCpa20329/SunUpCp…	29
6_SunUp	biological_process	GO:0080113	regulation of seed growth	8/208	30/10266	9.90565e-08	3.90654e-06	3.43113e-06	SunUpCpa01459/SunUpCpa01460/SunUpCpa10935/SunUpCpa10937/SunUpCpa13453/SunUpCpa13454/SunUpCpa13455/SunUpCpa13456	8
6_SunUp	biological_process	GO:0015985	energy coUpled proton transport, down electrochemical gradient	7/208	22/10266	1.66938e-07	6.19634e-06	5.44228e-06	SunUpCpa01434/SunUpCpa20027/SunUpCpa20035/SunUpCpa20208/SunUpCpa20218/SunUpCpa20281/SunUpCpa20353	7
6_SunUp	biological_process	GO:0015986	proton motive force-driven ATP synthesis	7/208	22/10266	1.66938e-07	6.19634e-06	5.44228e-06	SunUpCpa01434/SunUpCpa20027/SunUpCpa20035/SunUpCpa20208/SunUpCpa20218/SunUpCpa20281/SunUpCpa20353	7
6_SunUp	molecular_function	GO:0000156	phosphorelay response regulator activity	8/208	32/10266	1.71917e-07	6.19883e-06	5.44447e-06	SunUpCpa01459/SunUpCpa01460/SunUpCpa10935/SunUpCpa10937/SunUpCpa13453/SunUpCpa13454/SunUpCpa13455/SunUpCpa13456	8
6_SunUp	cellular_component	GO:0044391	ribosomal subunit	15/208	143/10266	1.87193e-07	6.56217e-06	5.76359e-06	SunUpCpa00394/SunUpCpa03651/SunUpCpa03652/SunUpCpa03915/SunUpCpa18060/SunUpCpa20179/SunUpCpa20078/SunUpCpa20216/SunUpCpa20225/SunUpCpa20230/SunUpCpa20243/SunUpCpa20259/SunUpCpa20283/SunUpCpa20297/SunUpCpa20320	15
6_SunUp	biological_process	GO:0015979	photosynthesis	13/208	108/10266	2.52677e-07	8.61833e-06	7.56952e-06	SunUpCpa20161/SunUpCpa20162/SunUpCpa20186/SunUpCpa20080/SunUpCpa20219/SunUpCpa20223/SunUpCpa20228/SunUpCpa20245/SunUpCpa20257/SunUpCpa20280/SunUpCpa20295/SunUpCpa20318/SunUpCpa20326	13
6_SunUp	molecular_function	GO:0005198	structural molecule activity	18/208	214/10266	3.20317e-07	1.06379e-05	9.34332e-06	SunUpCpa01341/SunUpCpa03651/SunUpCpa03652/SunUpCpa06145/SunUpCpa11258/SunUpCpa12958/SunUpCpa13002/SunUpCpa13171/SunUpCpa18060/SunUpCpa20004/SunUpCpa20233/SunUpCpa20264/SunUpCpa20288/SunUpCpa20299/SunUpCpa20300/SunUpCpa20301/SunUpCpa20351/SunUpCpa20352	18
6_SunUp	biological_process	GO:0045332	phospholipid translocation	6/208	17/10266	6.61295e-07	2.13988e-05	1.87947e-05	SunUpCpa19465/SunUpCpa19467/SunUpCpa19469/SunUpCpa19470/SunUpCpa19471/SunUpCpa20166	6
6_SunUp	cellular_component	GO:0005937	mating projection	5/208	10/10266	7.5515e-07	2.26905e-05	1.99291e-05	SunUpCpa19465/SunUpCpa19467/SunUpCpa19469/SunUpCpa19470/SunUpCpa19471	5
6_SunUp	cellular_component	GO:0043332	mating projection tip	5/208	10/10266	7.5515e-07	2.26905e-05	1.99291e-05	SunUpCpa19465/SunUpCpa19467/SunUpCpa19469/SunUpCpa19470/SunUpCpa19471	5
6_SunUp	biological_process	GO:1903793	positive regulation of monoatomic anion transport	5/208	10/10266	7.5515e-07	2.26905e-05	1.99291e-05	SunUpCpa19465/SunUpCpa19467/SunUpCpa19469/SunUpCpa19470/SunUpCpa19471	5
6_SunUp	cellular_component	GO:0022626	cytosolic ribosome	15/208	161/10266	8.77706e-07	2.57597e-05	2.26248e-05	SunUpCpa00394/SunUpCpa03651/SunUpCpa03652/SunUpCpa03915/SunUpCpa05239/SunUpCpa18060/SunUpCpa20078/SunUpCpa20216/SunUpCpa20225/SunUpCpa20230/SunUpCpa20243/SunUpCpa20259/SunUpCpa20283/SunUpCpa20297/SunUpCpa20320	15
6_SunUp	cellular_component	GO:0044445	obsolete cytosolic part	16/208	187/10266	1.18406e-06	3.3961e-05	2.98281e-05	SunUpCpa00394/SunUpCpa03651/SunUpCpa03652/SunUpCpa03915/SunUpCpa05239/SunUpCpa16482/SunUpCpa18060/SunUpCpa20078/SunUpCpa20216/SunUpCpa20225/SunUpCpa20230/SunUpCpa20243/SunUpCpa20259/SunUpCpa20283/SunUpCpa20297/SunUpCpa20320	16
6_SunUp	biological_process	GO:0034204	lipid translocation	6/208	19/10266	1.4014e-06	3.84471e-05	3.37683e-05	SunUpCpa19465/SunUpCpa19467/SunUpCpa19469/SunUpCpa19470/SunUpCpa19471/SunUpCpa20166	6
6_SunUp	biological_process	GO:0097035	regulation of membrane lipid distribution	6/208	19/10266	1.4014e-06	3.84471e-05	3.37683e-05	SunUpCpa19465/SunUpCpa19467/SunUpCpa19469/SunUpCpa19470/SunUpCpa19471/SunUpCpa20166	6
6_SunUp	molecular_function	GO:0019843	rRNA binding	9/208	56/10266	1.60685e-06	4.26158e-05	3.74297e-05	SunUpCpa01341/SunUpCpa12958/SunUpCpa13002/SunUpCpa13171/SunUpCpa20004/SunUpCpa20264/SunUpCpa20288/SunUpCpa20301/SunUpCpa20351	9
6_SunUp	biological_process	GO:0010075	regulation of meristem growth	8/208	42/10266	1.62089e-06	4.26158e-05	3.74297e-05	SunUpCpa01459/SunUpCpa01460/SunUpCpa10935/SunUpCpa10937/SunUpCpa13453/SunUpCpa13454/SunUpCpa13455/SunUpCpa13456	8
6_SunUp	biological_process	GO:0009735	response to cytokinin	16/208	193/10266	1.80097e-06	4.63842e-05	4.07395e-05	SunUpCpa01459/SunUpCpa01460/SunUpCpa03912/SunUpCpa03917/SunUpCpa05651/SunUpCpa10935/SunUpCpa10937/SunUpCpa13453/SunUpCpa13454/SunUpCpa13455/SunUpCpa13456/SunUpCpa20161/SunUpCpa20179/SunUpCpa20255/SunUpCpa20277/SunUpCpa20291	16
6_SunUp	biological_process	GO:0042255	ribosome assembly	9/208	57/10266	1.87498e-06	4.73244e-05	4.15652e-05	SunUpCpa01341/SunUpCpa12958/SunUpCpa13002/SunUpCpa13171/SunUpCpa20004/SunUpCpa20264/SunUpCpa20288/SunUpCpa20301/SunUpCpa20351	9
6_SunUp	molecular_function	GO:0016651	oxidoreductase activity, acting on NAD(P)H	11/208	91/10266	2.07839e-06	5.143e-05	4.51712e-05	SunUpCpa20150/SunUpCpa20080/SunUpCpa20219/SunUpCpa20223/SunUpCpa20228/SunUpCpa20245/SunUpCpa20257/SunUpCpa20280/SunUpCpa20295/SunUpCpa20318/SunUpCpa20326	11
6_SunUp	biological_process	GO:0042274	ribosomal small subunit biogenesis	9/208	60/10266	2.9232e-06	7.09438e-05	6.23103e-05	SunUpCpa01341/SunUpCpa12958/SunUpCpa13002/SunUpCpa13171/SunUpCpa20004/SunUpCpa20264/SunUpCpa20288/SunUpCpa20301/SunUpCpa20351	9
6_SunUp	biological_process	GO:0080050	regulation of seed development	8/208	48/10266	4.66866e-06	0.000111167	9.76385e-05	SunUpCpa01459/SunUpCpa01460/SunUpCpa10935/SunUpCpa10937/SunUpCpa13453/SunUpCpa13454/SunUpCpa13455/SunUpCpa13456	8
6_SunUp	biological_process	GO:0010119	regulation of stomatal movement	11/208	101/10266	5.84851e-06	0.000136682	0.000120048	SunUpCpa01459/SunUpCpa01460/SunUpCpa05239/SunUpCpa10935/SunUpCpa10937/SunUpCpa13453/SunUpCpa13454/SunUpCpa13455/SunUpCpa13456/SunUpCpa20162/SunUpCpa20142	11
6_SunUp	biological_process	GO:0015914	phospholipid transport	6/208	25/10266	8.26314e-06	0.000189602	0.000166528	SunUpCpa19465/SunUpCpa19467/SunUpCpa19469/SunUpCpa19470/SunUpCpa19471/SunUpCpa20166	6
6_SunUp	biological_process	GO:0009736	cytokinin-activated signaling pathway	8/208	57/10266	1.74858e-05	0.000394055	0.000346101	SunUpCpa01459/SunUpCpa01460/SunUpCpa10935/SunUpCpa10937/SunUpCpa13453/SunUpCpa13454/SunUpCpa13455/SunUpCpa13456	8
6_SunUp	biological_process	GO:0043270	positive regulation of monoatomic ion transport	5/208	18/10266	2.24882e-05	0.000497897	0.000437305	SunUpCpa19465/SunUpCpa19467/SunUpCpa19469/SunUpCpa19470/SunUpCpa19471	5
6_SunUp	biological_process	GO:0071368	cellular response to cytokinin stimulus	8/208	60/10266	2.57021e-05	0.000559243	0.000491186	SunUpCpa01459/SunUpCpa01460/SunUpCpa10935/SunUpCpa10937/SunUpCpa13453/SunUpCpa13454/SunUpCpa13455/SunUpCpa13456	8
6_SunUp	biological_process	GO:0006754	ATP biosynthetic process	7/208	48/10266	4.60912e-05	0.000985883	0.000865906	SunUpCpa01434/SunUpCpa20027/SunUpCpa20035/SunUpCpa20208/SunUpCpa20218/SunUpCpa20281/SunUpCpa20353	7
6_SunUp	biological_process	GO:0009145	purine nucleoside triphosphate biosynthetic process	7/208	50/10266	6.04197e-05	0.00124999	0.00109788	SunUpCpa01434/SunUpCpa20027/SunUpCpa20035/SunUpCpa20208/SunUpCpa20218/SunUpCpa20281/SunUpCpa20353	7
6_SunUp	biological_process	GO:0009206	purine ribonucleoside triphosphate biosynthetic process	7/208	50/10266	6.04197e-05	0.00124999	0.00109788	SunUpCpa01434/SunUpCpa20027/SunUpCpa20035/SunUpCpa20208/SunUpCpa20218/SunUpCpa20281/SunUpCpa20353	7
6_SunUp	cellular_component	GO:0030427	site of polarized growth	5/208	23/10266	8.13153e-05	0.00162889	0.00143066	SunUpCpa19465/SunUpCpa19467/SunUpCpa19469/SunUpCpa19470/SunUpCpa19471	5
6_SunUp	biological_process	GO:0044070	regulation of monoatomic anion transport	5/208	23/10266	8.13153e-05	0.00162889	0.00143066	SunUpCpa19465/SunUpCpa19467/SunUpCpa19469/SunUpCpa19470/SunUpCpa19471	5
6_SunUp	biological_process	GO:0048509	regulation of meristem development	10/208	112/10266	8.80057e-05	0.00171489	0.0015062	SunUpCpa01459/SunUpCpa01460/SunUpCpa10935/SunUpCpa10937/SunUpCpa13453/SunUpCpa13454/SunUpCpa13455/SunUpCpa13456/SunUpCpa20189/SunUpCpa20141	10
6_SunUp	biological_process	GO:0006869	lipid transport	8/208	71/10266	8.83265e-05	0.00171489	0.0015062	SunUpCpa19465/SunUpCpa19467/SunUpCpa19469/SunUpCpa19470/SunUpCpa19471/SunUpCpa20166/SunUpCpa20103/SunUpCpa20104	8
6_SunUp	biological_process	GO:2000280	regulation of root development	8/208	72/10266	9.76622e-05	0.00182148	0.00159982	SunUpCpa01459/SunUpCpa01460/SunUpCpa10935/SunUpCpa10937/SunUpCpa13453/SunUpCpa13454/SunUpCpa13455/SunUpCpa13456	8
6_SunUp	biological_process	GO:0009127	purine nucleoside monophosphate biosynthetic process	7/208	54/10266	0.000100034	0.00182148	0.00159982	SunUpCpa01434/SunUpCpa20027/SunUpCpa20035/SunUpCpa20208/SunUpCpa20218/SunUpCpa20281/SunUpCpa20353	7
6_SunUp	biological_process	GO:0009168	purine ribonucleoside monophosphate biosynthetic process	7/208	54/10266	0.000100034	0.00182148	0.00159982	SunUpCpa01434/SunUpCpa20027/SunUpCpa20035/SunUpCpa20208/SunUpCpa20218/SunUpCpa20281/SunUpCpa20353	7
6_SunUp	biological_process	GO:0009201	ribonucleoside triphosphate biosynthetic process	7/208	54/10266	0.000100034	0.00182148	0.00159982	SunUpCpa01434/SunUpCpa20027/SunUpCpa20035/SunUpCpa20208/SunUpCpa20218/SunUpCpa20281/SunUpCpa20353	7
6_SunUp	cellular_component	GO:0051286	cell tip	5/208	24/10266	0.000101033	0.00182148	0.00159982	SunUpCpa19465/SunUpCpa19467/SunUpCpa19469/SunUpCpa19470/SunUpCpa19471	5
6_SunUp	biological_process	GO:0009152	purine ribonucleotide biosynthetic process	8/208	74/10266	0.000118794	0.00211152	0.00185456	SunUpCpa01434/SunUpCpa14337/SunUpCpa20027/SunUpCpa20035/SunUpCpa20208/SunUpCpa20218/SunUpCpa20281/SunUpCpa20353	8
6_SunUp	biological_process	GO:0006164	purine nucleotide biosynthetic process	8/208	75/10266	0.000130698	0.00225946	0.00198449	SunUpCpa01434/SunUpCpa14337/SunUpCpa20027/SunUpCpa20035/SunUpCpa20208/SunUpCpa20218/SunUpCpa20281/SunUpCpa20353	8
6_SunUp	biological_process	GO:0009873	ethylene-activated signaling pathway	8/208	75/10266	0.000130698	0.00225946	0.00198449	SunUpCpa01459/SunUpCpa01460/SunUpCpa10935/SunUpCpa10937/SunUpCpa13453/SunUpCpa13454/SunUpCpa13455/SunUpCpa13456	8
6_SunUp	biological_process	GO:0022618	protein-RNA complex assembly	10/208	118/10266	0.000136401	0.00229527	0.00201595	SunUpCpa01341/SunUpCpa08216/SunUpCpa12958/SunUpCpa13002/SunUpCpa13171/SunUpCpa20004/SunUpCpa20264/SunUpCpa20288/SunUpCpa20301/SunUpCpa20351	10
6_SunUp	cellular_component	GO:0005753	mitochondrial proton-transporting ATP synthase complex	4/208	14/10266	0.000139735	0.00229527	0.00201595	SunUpCpa20027/SunUpCpa20035/SunUpCpa20344/SunUpCpa20353	4
6_SunUp	cellular_component	GO:0045259	proton-transporting ATP synthase complex	4/208	14/10266	0.000139735	0.00229527	0.00201595	SunUpCpa20027/SunUpCpa20035/SunUpCpa20344/SunUpCpa20353	4
6_SunUp	biological_process	GO:0015748	organophosphate ester transport	7/208	57/10266	0.000141863	0.00229527	0.00201595	SunUpCpa19465/SunUpCpa19467/SunUpCpa19469/SunUpCpa19470/SunUpCpa19471/SunUpCpa20166/SunUpCpa20367	7
6_SunUp	biological_process	GO:0051050	positive regulation of transport	7/208	57/10266	0.000141863	0.00229527	0.00201595	SunUpCpa18713/SunUpCpa19465/SunUpCpa19467/SunUpCpa19469/SunUpCpa19470/SunUpCpa19471/SunUpCpa20367	7
6_SunUp	biological_process	GO:0048638	regulation of developmental growth	10/208	120/10266	0.000156852	0.00250189	0.00219742	SunUpCpa01459/SunUpCpa01460/SunUpCpa07679/SunUpCpa10935/SunUpCpa10937/SunUpCpa13453/SunUpCpa13454/SunUpCpa13455/SunUpCpa13456/SunUpCpa14124	10
6_SunUp	biological_process	GO:0009142	nucleoside triphosphate biosynthetic process	7/208	58/10266	0.000158598	0.00250189	0.00219742	SunUpCpa01434/SunUpCpa20027/SunUpCpa20035/SunUpCpa20208/SunUpCpa20218/SunUpCpa20281/SunUpCpa20353	7
6_SunUp	biological_process	GO:0070925	organelle assembly	11/208	145/10266	0.000171211	0.0026675	0.00234288	SunUpCpa01341/SunUpCpa12958/SunUpCpa13002/SunUpCpa13171/SunUpCpa20152/SunUpCpa20004/SunUpCpa20264/SunUpCpa20288/SunUpCpa20301/SunUpCpa20351/SunUpCpa20367	11
6_SunUp	biological_process	GO:0071826	protein-RNA complex organization	10/208	122/10266	0.00017983	0.00276763	0.00243082	SunUpCpa01341/SunUpCpa08216/SunUpCpa12958/SunUpCpa13002/SunUpCpa13171/SunUpCpa20004/SunUpCpa20264/SunUpCpa20288/SunUpCpa20301/SunUpCpa20351	10
6_SunUp	cellular_component	GO:0005576	extracellular region	18/208	340/10266	0.000185601	0.00282202	0.0024786	SunUpCpa00249/SunUpCpa00394/SunUpCpa03915/SunUpCpa05239/SunUpCpa14736/SunUpCpa20162/SunUpCpa20078/SunUpCpa20216/SunUpCpa20225/SunUpCpa20230/SunUpCpa20243/SunUpCpa20096/SunUpCpa20103/SunUpCpa20104/SunUpCpa20259/SunUpCpa20283/SunUpCpa20297/SunUpCpa20320	18
6_SunUp	biological_process	GO:2000241	regulation of reproductive process	16/208	285/10266	0.000220219	0.00329619	0.00289506	SunUpCpa01459/SunUpCpa01460/SunUpCpa10935/SunUpCpa10937/SunUpCpa13453/SunUpCpa13454/SunUpCpa13455/SunUpCpa13456/SunUpCpa14124/SunUpCpa19465/SunUpCpa19467/SunUpCpa19469/SunUpCpa19470/SunUpCpa19471/SunUpCpa20207/SunUpCpa20142	16
6_SunUp	cellular_component	GO:0048046	apoplast	13/208	201/10266	0.000222019	0.00329619	0.00289506	SunUpCpa00394/SunUpCpa03915/SunUpCpa05239/SunUpCpa20162/SunUpCpa20078/SunUpCpa20216/SunUpCpa20225/SunUpCpa20230/SunUpCpa20243/SunUpCpa20259/SunUpCpa20283/SunUpCpa20297/SunUpCpa20320	13
6_SunUp	biological_process	GO:0072522	purine-containing compound biosynthetic process	8/208	81/10266	0.000224622	0.00329619	0.00289506	SunUpCpa01434/SunUpCpa14337/SunUpCpa20027/SunUpCpa20035/SunUpCpa20208/SunUpCpa20218/SunUpCpa20281/SunUpCpa20353	8
6_SunUp	cellular_component	GO:0005618	cell wall	20/208	410/10266	0.000243403	0.00349062	0.00306583	SunUpCpa00394/SunUpCpa03915/SunUpCpa05239/SunUpCpa06102/SunUpCpa06105/SunUpCpa06108/SunUpCpa06110/SunUpCpa14736/SunUpCpa20078/SunUpCpa20216/SunUpCpa20225/SunUpCpa20230/SunUpCpa20243/SunUpCpa20259/SunUpCpa20283/SunUpCpa20297/SunUpCpa20320/SunUpCpa20327/SunUpCpa20334/SunUpCpa20125	20
6_SunUp	cellular_component	GO:0030312	external encapsulating structure	20/208	410/10266	0.000243403	0.00349062	0.00306583	SunUpCpa00394/SunUpCpa03915/SunUpCpa05239/SunUpCpa06102/SunUpCpa06105/SunUpCpa06108/SunUpCpa06110/SunUpCpa14736/SunUpCpa20078/SunUpCpa20216/SunUpCpa20225/SunUpCpa20230/SunUpCpa20243/SunUpCpa20259/SunUpCpa20283/SunUpCpa20297/SunUpCpa20320/SunUpCpa20327/SunUpCpa20334/SunUpCpa20125	20
6_SunUp	biological_process	GO:0010876	lipid localization	8/208	83/10266	0.000266101	0.00377325	0.00331407	SunUpCpa19465/SunUpCpa19467/SunUpCpa19469/SunUpCpa19470/SunUpCpa19471/SunUpCpa20166/SunUpCpa20103/SunUpCpa20104	8
6_SunUp	molecular_function	GO:0060089	molecular transducer activity	13/208	208/10266	0.00031024	0.00435025	0.00382084	SunUpCpa00755/SunUpCpa01459/SunUpCpa01460/SunUpCpa04720/SunUpCpa10935/SunUpCpa10937/SunUpCpa13453/SunUpCpa13454/SunUpCpa13455/SunUpCpa13456/SunUpCpa20099/SunUpCpa20100/SunUpCpa20113	13
6_SunUp	biological_process	GO:0009156	ribonucleoside monophosphate biosynthetic process	7/208	65/10266	0.000325824	0.00451857	0.00396868	SunUpCpa01434/SunUpCpa20027/SunUpCpa20035/SunUpCpa20208/SunUpCpa20218/SunUpCpa20281/SunUpCpa20353	7
6_SunUp	biological_process	GO:0071369	cellular response to ethylene stimulus	8/208	86/10266	0.000339899	0.00466252	0.00409512	SunUpCpa01459/SunUpCpa01460/SunUpCpa10935/SunUpCpa10937/SunUpCpa13453/SunUpCpa13454/SunUpCpa13455/SunUpCpa13456	8
6_SunUp	biological_process	GO:0006412	translation	13/208	213/10266	0.000390226	0.00528085	0.0046382	SunUpCpa01341/SunUpCpa03156/SunUpCpa11258/SunUpCpa12958/SunUpCpa13002/SunUpCpa13171/SunUpCpa18060/SunUpCpa20004/SunUpCpa20179/SunUpCpa20264/SunUpCpa20288/SunUpCpa20301/SunUpCpa20351	13
6_SunUp	biological_process	GO:0009124	nucleoside monophosphate biosynthetic process	7/208	67/10266	0.000393344	0.00528085	0.0046382	SunUpCpa01434/SunUpCpa20027/SunUpCpa20035/SunUpCpa20208/SunUpCpa20218/SunUpCpa20281/SunUpCpa20353	7
6_SunUp	biological_process	GO:0046034	ATP metabolic process	7/208	68/10266	0.000431064	0.00572635	0.00502948	SunUpCpa01434/SunUpCpa20027/SunUpCpa20035/SunUpCpa20208/SunUpCpa20218/SunUpCpa20281/SunUpCpa20353	7
6_SunUp	biological_process	GO:2000243	positive regulation of reproductive process	7/208	69/10266	0.000471619	0.00619983	0.00544534	SunUpCpa19465/SunUpCpa19467/SunUpCpa19469/SunUpCpa19470/SunUpCpa19471/SunUpCpa20207/SunUpCpa20142	7
6_SunUp	biological_process	GO:0009260	ribonucleotide biosynthetic process	8/208	92/10266	0.000537638	0.00692346	0.00608091	SunUpCpa01434/SunUpCpa14337/SunUpCpa20027/SunUpCpa20035/SunUpCpa20208/SunUpCpa20218/SunUpCpa20281/SunUpCpa20353	8
6_SunUp	biological_process	GO:0046390	ribose phosphate biosynthetic process	8/208	92/10266	0.000537638	0.00692346	0.00608091	SunUpCpa01434/SunUpCpa14337/SunUpCpa20027/SunUpCpa20035/SunUpCpa20208/SunUpCpa20218/SunUpCpa20281/SunUpCpa20353	8
6_SunUp	biological_process	GO:0009205	purine ribonucleoside triphosphate metabolic process	7/208	71/10266	0.000561846	0.00716212	0.00629053	SunUpCpa01434/SunUpCpa20027/SunUpCpa20035/SunUpCpa20208/SunUpCpa20218/SunUpCpa20281/SunUpCpa20353	7
6_SunUp	biological_process	GO:0043043	peptide biosynthetic process	13/208	222/10266	0.000578702	0.00730323	0.00641446	SunUpCpa01341/SunUpCpa03156/SunUpCpa11258/SunUpCpa12958/SunUpCpa13002/SunUpCpa13171/SunUpCpa18060/SunUpCpa20004/SunUpCpa20179/SunUpCpa20264/SunUpCpa20288/SunUpCpa20301/SunUpCpa20351	13
6_SunUp	biological_process	GO:0009144	purine nucleoside triphosphate metabolic process	7/208	72/10266	0.000611835	0.00764491	0.00671456	SunUpCpa01434/SunUpCpa20027/SunUpCpa20035/SunUpCpa20208/SunUpCpa20218/SunUpCpa20281/SunUpCpa20353	7
6_SunUp	biological_process	GO:0000160	phosphorelay signal transduction system	8/208	97/10266	0.000765848	0.00944144	0.00829246	SunUpCpa01459/SunUpCpa01460/SunUpCpa10935/SunUpCpa10937/SunUpCpa13453/SunUpCpa13454/SunUpCpa13455/SunUpCpa13456	8
6_SunUp	biological_process	GO:0009150	purine ribonucleotide metabolic process	9/208	121/10266	0.000770577	0.00944144	0.00829246	SunUpCpa01434/SunUpCpa14337/SunUpCpa18056/SunUpCpa20027/SunUpCpa20035/SunUpCpa20208/SunUpCpa20218/SunUpCpa20281/SunUpCpa20353	9
6_SunUp	biological_process	GO:0009199	ribonucleoside triphosphate metabolic process	7/208	75/10266	0.0007833	0.00950504	0.00834833	SunUpCpa01434/SunUpCpa20027/SunUpCpa20035/SunUpCpa20208/SunUpCpa20218/SunUpCpa20281/SunUpCpa20353	7
6_SunUp	biological_process	GO:0009126	purine nucleoside monophosphate metabolic process	7/208	76/10266	0.0008482	0.0100984	0.00886946	SunUpCpa01434/SunUpCpa20027/SunUpCpa20035/SunUpCpa20208/SunUpCpa20218/SunUpCpa20281/SunUpCpa20353	7
6_SunUp	biological_process	GO:0009167	purine ribonucleoside monophosphate metabolic process	7/208	76/10266	0.0008482	0.0100984	0.00886946	SunUpCpa01434/SunUpCpa20027/SunUpCpa20035/SunUpCpa20208/SunUpCpa20218/SunUpCpa20281/SunUpCpa20353	7
6_SunUp	biological_process	GO:0006163	purine nucleotide metabolic process	9/208	123/10266	0.000866992	0.0102256	0.00898124	SunUpCpa01434/SunUpCpa14337/SunUpCpa18056/SunUpCpa20027/SunUpCpa20035/SunUpCpa20208/SunUpCpa20218/SunUpCpa20281/SunUpCpa20353	9
6_SunUp	biological_process	GO:1902600	proton transmembrane transport	8/208	99/10266	0.000876526	0.0102424	0.00899592	SunUpCpa01434/SunUpCpa20027/SunUpCpa20035/SunUpCpa20207/SunUpCpa20208/SunUpCpa20218/SunUpCpa20281/SunUpCpa20353	8
6_SunUp	cellular_component	GO:0016469	proton-transporting two-sector ATPase complex	4/208	22/10266	0.000899184	0.0104107	0.00914381	SunUpCpa20027/SunUpCpa20035/SunUpCpa20344/SunUpCpa20353	4
6_SunUp	biological_process	GO:0043604	amide biosynthetic process	14/208	263/10266	0.000919872	0.0105534	0.00926914	SunUpCpa01341/SunUpCpa03156/SunUpCpa11258/SunUpCpa12958/SunUpCpa13002/SunUpCpa13171/SunUpCpa14337/SunUpCpa18060/SunUpCpa20004/SunUpCpa20179/SunUpCpa20264/SunUpCpa20288/SunUpCpa20301/SunUpCpa20351	14
6_SunUp	biological_process	GO:0051130	positive regulation of cellular component organization	9/208	125/10266	0.000973002	0.0110624	0.00971618	SunUpCpa06263/SunUpCpa15854/SunUpCpa18713/SunUpCpa19465/SunUpCpa19467/SunUpCpa19469/SunUpCpa19470/SunUpCpa19471/SunUpCpa20367	9
6_SunUp	biological_process	GO:0040008	regulation of growth	11/208	183/10266	0.00123309	0.0138383	0.0121542	SunUpCpa01459/SunUpCpa01460/SunUpCpa07679/SunUpCpa10935/SunUpCpa10937/SunUpCpa13453/SunUpCpa13454/SunUpCpa13455/SunUpCpa13456/SunUpCpa14124/SunUpCpa20367	11
6_SunUp	biological_process	GO:0009141	nucleoside triphosphate metabolic process	7/208	81/10266	0.00123908	0.0138383	0.0121542	SunUpCpa01434/SunUpCpa20027/SunUpCpa20035/SunUpCpa20208/SunUpCpa20218/SunUpCpa20281/SunUpCpa20353	7
6_SunUp	biological_process	GO:0043902	obsolete positive regulation of multi-organism process	5/208	42/10266	0.00150438	0.0166538	0.0146271	SunUpCpa19465/SunUpCpa19467/SunUpCpa19469/SunUpCpa19470/SunUpCpa19471	5
6_SunUp	cellular_component	GO:0009368	endopeptidase Clp complex	3/208	12/10266	0.0015757	0.0172916	0.0151873	SunUpCpa20265/SunUpCpa20270/SunUpCpa20289	3
6_SunUp	biological_process	GO:0045037	protein import into chloroplast stroma	4/208	27/10266	0.00199312	0.0216656	0.019029	SunUpCpa20251/SunUpCpa20272/SunUpCpa20302/SunUpCpa20329	4
6_SunUp	biological_process	GO:0009161	ribonucleoside monophosphate metabolic process	7/208	88/10266	0.00200862	0.0216656	0.019029	SunUpCpa01434/SunUpCpa20027/SunUpCpa20035/SunUpCpa20208/SunUpCpa20218/SunUpCpa20281/SunUpCpa20353	7
6_SunUp	biological_process	GO:0046686	response to cadmium ion	13/208	256/10266	0.00212272	0.0227023	0.0199395	SunUpCpa00394/SunUpCpa03915/SunUpCpa05651/SunUpCpa20150/SunUpCpa20078/SunUpCpa20216/SunUpCpa20225/SunUpCpa20230/SunUpCpa20243/SunUpCpa20259/SunUpCpa20283/SunUpCpa20297/SunUpCpa20320	13
6_SunUp	biological_process	GO:0009259	ribonucleotide metabolic process	9/208	141/10266	0.00225579	0.0238803	0.0209742	SunUpCpa01434/SunUpCpa14337/SunUpCpa18056/SunUpCpa20027/SunUpCpa20035/SunUpCpa20208/SunUpCpa20218/SunUpCpa20281/SunUpCpa20353	9
6_SunUp	biological_process	GO:0043269	regulation of monoatomic ion transport	5/208	46/10266	0.00227071	0.0238803	0.0209742	SunUpCpa19465/SunUpCpa19467/SunUpCpa19469/SunUpCpa19470/SunUpCpa19471	5
6_SunUp	biological_process	GO:0010073	meristem maintenance	8/208	115/10266	0.00230035	0.0239921	0.0210724	SunUpCpa01459/SunUpCpa01460/SunUpCpa10935/SunUpCpa10937/SunUpCpa13453/SunUpCpa13454/SunUpCpa13455/SunUpCpa13456	8
6_SunUp	biological_process	GO:0072521	purine-containing compound metabolic process	9/208	142/10266	0.00236712	0.0244861	0.0215063	SunUpCpa01434/SunUpCpa14337/SunUpCpa18056/SunUpCpa20027/SunUpCpa20035/SunUpCpa20208/SunUpCpa20218/SunUpCpa20281/SunUpCpa20353	9
6_SunUp	biological_process	GO:0007349	cellularization	3/208	14/10266	0.00253023	0.0257512	0.0226174	SunUpCpa14487/SunUpCpa20152/SunUpCpa20367	3
6_SunUp	molecular_function	GO:0044769	ATPase activity, coUpled to transmembrane movement of ions, rotational mechanism	3/208	14/10266	0.00253023	0.0257512	0.0226174	SunUpCpa20027/SunUpCpa20035/SunUpCpa20353	3
6_SunUp	biological_process	GO:0006518	peptide metabolic process	13/208	262/10266	0.00259907	0.0262402	0.0230469	SunUpCpa01341/SunUpCpa03156/SunUpCpa11258/SunUpCpa12958/SunUpCpa13002/SunUpCpa13171/SunUpCpa18060/SunUpCpa20004/SunUpCpa20179/SunUpCpa20264/SunUpCpa20288/SunUpCpa20301/SunUpCpa20351	13
6_SunUp	biological_process	GO:0010150	leaf senescence	8/208	122/10266	0.0033214	0.0332667	0.0292184	SunUpCpa01459/SunUpCpa01460/SunUpCpa10935/SunUpCpa10937/SunUpCpa13453/SunUpCpa13454/SunUpCpa13455/SunUpCpa13456	8
6_SunUp	molecular_function	GO:0004252	serine-type endopeptidase activity	4/208	31/10266	0.00335478	0.0333365	0.0292796	SunUpCpa20161/SunUpCpa20265/SunUpCpa20270/SunUpCpa20289	4
6_SunUp	biological_process	GO:0019693	ribose phosphate metabolic process	9/208	150/10266	0.00342363	0.0337548	0.029647	SunUpCpa01434/SunUpCpa14337/SunUpCpa18056/SunUpCpa20027/SunUpCpa20035/SunUpCpa20208/SunUpCpa20218/SunUpCpa20281/SunUpCpa20353	9
6_SunUp	biological_process	GO:0009165	nucleotide biosynthetic process	8/208	123/10266	0.00349214	0.0339007	0.0297751	SunUpCpa01434/SunUpCpa14337/SunUpCpa20027/SunUpCpa20035/SunUpCpa20208/SunUpCpa20218/SunUpCpa20281/SunUpCpa20353	8
6_SunUp	biological_process	GO:1901293	nucleoside phosphate biosynthetic process	8/208	123/10266	0.00349214	0.0339007	0.0297751	SunUpCpa01434/SunUpCpa14337/SunUpCpa20027/SunUpCpa20035/SunUpCpa20208/SunUpCpa20218/SunUpCpa20281/SunUpCpa20353	8
6_SunUp	biological_process	GO:0043603	amide metabolic process	15/208	338/10266	0.00364809	0.0351442	0.0308673	SunUpCpa01341/SunUpCpa03156/SunUpCpa11258/SunUpCpa12958/SunUpCpa13002/SunUpCpa13171/SunUpCpa14337/SunUpCpa18056/SunUpCpa18060/SunUpCpa20004/SunUpCpa20179/SunUpCpa20264/SunUpCpa20288/SunUpCpa20301/SunUpCpa20351	15
6_SunUp	biological_process	GO:0009123	nucleoside monophosphate metabolic process	7/208	98/10266	0.00369502	0.0353266	0.0310276	SunUpCpa01434/SunUpCpa20027/SunUpCpa20035/SunUpCpa20208/SunUpCpa20218/SunUpCpa20281/SunUpCpa20353	7
6_SunUp	biological_process	GO:0090693	plant organ senescence	8/208	125/10266	0.003854	0.0365696	0.0321192	SunUpCpa01459/SunUpCpa01460/SunUpCpa10935/SunUpCpa10937/SunUpCpa13453/SunUpCpa13454/SunUpCpa13455/SunUpCpa13456	8
6_SunUp	biological_process	GO:0006278	RNA-templated DNA biosynthetic process	3/208	17/10266	0.00451991	0.0425681	0.0373877	SunUpCpa01317/SunUpCpa17306/SunUpCpa19281	3
