# Supplementary material for: The pangenome enhances the understanding of the genetic diversity of papaya
Source: Hortic Res. 2025 Oct 16;13(2):uhaf282. doi: 10.1093/hr/uhaf282 (PMC12893817; doi:10.1093/hr/uhaf282)
Supplement: Web_Material_uhaf282 [file web_material_uhaf282.zip › Supplementary Table 7.xls]

## Sheet: Supplementary Table 7
Supplementary Table 7. Papaya sample resequencing project information.
sample	group	Project
2017441341	Common	PRJNA970517
2017442041	Common	PRJNA970517
2017442955	Common	PRJNA970517
2017443059	Common	PRJNA970517
42031	Common	PRJNA970517
BG	Solo	PRJNA970517
FJ	Solo	PRJNA970517
G3	Near-Wild	PRJNA970517
G4	Near-Wild	PRJNA970517
GT1V	Near-Wild	PRJNA970517
GX1	Common	PRJNA970517
GX13	Common	PRJNA970517
GX2	Common	PRJNA970517
GX6	Near-Wild	PRJNA970517
GX7	Common	PRJNA970517
GY11	Near-Wild	PRJNA970517
GY6	Common	PRJNA970517
GZ29	Common	PRJNA970517
GZ8	Common	PRJNA970517
Huanghuayou	Near-Wild	PRJNA970517
Huangjinzhong	Near-Wild	PRJNA970517
Huanong1	Solo	PRJNA970517
Jinchui	Near-Wild	PRJNA970517
K1	Common	PRJNA970517
K2	Common	PRJNA970517
K3	Common	PRJNA970517
M26	Common	PRJNA970517
P1	Common	PRJNA970517
P3	Common	PRJNA970517
P440205014	Common	PRJNA970517
P440785049	Common	PRJNA970517
P50	Near-Wild	PRJNA970517
P51	Common	PRJNA970517
PL1	Common	PRJNA970517
PL2	Common	PRJNA970517
PT1	Common	PRJNA970517
PX412	Common	PRJNA970517
SRR13480991	Common	PRJNA693144
SRR13480992	Common	PRJNA693144
SRR13480993	Common	PRJNA693144
SRR13480994	Common	PRJNA693144
SRR13480995	Common	PRJNA693144
SRR13480996	Common	PRJNA693144
SRR13480997	Solo	PRJNA693144
SRR13480998	Common	PRJNA693144
SRR13480999	Solo	PRJNA693144
SRR13481000	Common	PRJNA693144
SRR13481001	Common	PRJNA693144
SRR13481002	Common	PRJNA693144
SRR13481003	Solo	PRJNA693144
SRR13481004	Wild	PRJNA693144
SRR13481005	Common	PRJNA693144
SRR13481006	Common	PRJNA693144
SRR13481007	Common	PRJNA693144
SRR13481008	Common	PRJNA693144
SRR13481009	Solo	PRJNA693144
SRR13481010	Solo	PRJNA693144
SRR13481012	Solo	PRJNA693144
SRR13481013	Common	PRJNA693144
SRR13481014	Common	PRJNA693144
SRR13481015	Common	PRJNA693144
SRR13481016	Solo	PRJNA693144
SRR13481017	Solo	PRJNA693144
SRR13481018	Solo	PRJNA693144
SRR13481020	Common	PRJNA693144
SRR13481021	Solo	PRJNA693144
SRR13481022	Solo	PRJNA693144
SRR14560147	Wild	PRJNA727683
SRR14560148	Wild	PRJNA727683
SRR14560149	Solo	PRJNA727683
SRR14560150	Common	PRJNA727683
SRR14560151	Common	PRJNA727683
SRR14560152	Common	PRJNA727683
SRR14560153	Common	PRJNA727683
SRR14560154	Common	PRJNA727683
SRR14560155	Wild	PRJNA727683
SRR14560156	Common	PRJNA727683
SRR14560157	Common	PRJNA727683
SRR14560158	Common	PRJNA727683
SRR14560159	Solo	PRJNA727683
SRR14560160	Wild	PRJNA727683
SRR14560161	Near-Wild	PRJNA727683
SRR14560162	Common	PRJNA727683
SRR14560163	Common	PRJNA727683
SRR14560164	Solo	PRJNA727683
SRR14560165	Solo	PRJNA727683
SRR14560166	Wild	PRJNA727683
SRR14560167	Solo	PRJNA727683
SRR14560168	Common	PRJNA727683
SRR14560169	Near-Wild	PRJNA727683
SRR14560170	Near-Wild	PRJNA727683
SRR14560171	Common	PRJNA727683
SRR14560172	Common	PRJNA727683
SRR14560173	Near-Wild	PRJNA727683
SRR14560174	Solo	PRJNA727683
SRR14560175	Common	PRJNA727683
SRR14560176	Near-Wild	PRJNA727683
SRR14560177	Wild	PRJNA727683
SRR14560178	Solo	PRJNA727683
SRR14560179	Near-Wild	PRJNA727683
SRR14560180	Near-Wild	PRJNA727683
SRR14560182	Solo	PRJNA727683
SRR14560183	Solo	PRJNA727683
SRR14560184	Common	PRJNA727683
SRR14560185	Common	PRJNA727683
SRR14560186	Common	PRJNA727683
SRR14560187	Solo	PRJNA727683
SRR14560188	Wild	PRJNA727683
SRR14560189	Solo	PRJNA727683
SRR14560190	Solo	PRJNA727683
SRR14560191	Common	PRJNA727683
SRR14560193	Common	PRJNA727683
SRR14560195	Solo	PRJNA727683
SRR14560196	Solo	PRJNA727683
SRR14560197	Solo	PRJNA727683
SRR14560198	Common	PRJNA727683
SRR14560200	Solo	PRJNA727683
SRR14560201	Solo	PRJNA727683
SRR14560202	Solo	PRJNA727683
SRR14560203	Wild	PRJNA727683
SRR14560204	Common	PRJNA727683
SRR14560205	Near-Wild	PRJNA727683
SRR14560206	Common	PRJNA727683
SRR14560207	Common	PRJNA727683
SRR14560208	Solo	PRJNA727683
SRR14560209	Common	PRJNA727683
SRR14560210	Common	PRJNA727683
SRR14560211	Common	PRJNA727683
SRR14560212	Common	PRJNA727683
SRR14560214	Common	PRJNA727683
SRR14560215	Common	PRJNA727683
SRR14560216	Wild	PRJNA727683
SRR14560217	Wild	PRJNA727683
SRR14560218	Wild	PRJNA727683
SRR14560219	Wild	PRJNA727683
SRR14560220	Wild	PRJNA727683
SRR14560221	Wild	PRJNA727683
SRR14560222	Wild	PRJNA727683
SRR14560223	Wild	PRJNA727683
SRR14560224	Solo	PRJNA727683
SRR14560225	Wild	PRJNA727683
SRR14560226	Wild	PRJNA727683
SRR14560227	Wild	PRJNA727683
SRR14560228	Wild	PRJNA727683
SRR14560229	Wild	PRJNA727683
SRR14560230	Wild	PRJNA727683
SRR14560231	Wild	PRJNA727683
SRR14560232	Wild	PRJNA727683
SRR1821885	Wild	PRJNA271489
SRR1821886	Wild	PRJNA271489
SRR1821887	Wild	PRJNA271489
SRR1821888	Wild	PRJNA271489
SRR1822118	Wild	PRJNA271489
SRR1822119	Wild	PRJNA271489
SRR1822120	Wild	PRJNA271489
SRR1822121	Wild	PRJNA271489
SRR1822133	Wild	PRJNA271489
SRR1822134	Wild	PRJNA271489
SRR1822135	Wild	PRJNA271489
SRR1822136	Wild	PRJNA271489
SRR1822169	Wild	PRJNA271489
SRR1822170	Wild	PRJNA271489
SRR1822171	Wild	PRJNA271489
SRR1822173	Wild	PRJNA271489
SRR1822174	Wild	PRJNA271489
SRR1822175	Wild	PRJNA271489
SRR1822191	Wild	PRJNA271489
SRR1822194	Wild	PRJNA271489
SRR1822195	Wild	PRJNA271489
SRR1822196	Wild	PRJNA271489
SRR1822197	Wild	PRJNA271489
SRR1822198	Wild	PRJNA271489
SRR1822199	Common	PRJNA271489
SRR1822200	Common	PRJNA271489
SRR1822201	Common	PRJNA271489
SRR1822202	Solo	PRJNA271489
SRR1822203	Solo	PRJNA271489
SRR1822204	Common	PRJNA271489
SRR1822205	Solo	PRJNA271489
SRR1822206	Solo	PRJNA271489
SRR1822207	Common	PRJNA271489
SRR1822208	Solo	PRJNA271489
SRR1822209	Solo	PRJNA271489
SRR1822210	Solo	PRJNA271489
Suihuang	Solo	PRJNA970517
T2	Common	PRJNA970517
T3	Common	PRJNA970517
T4	Common	PRJNA970517
T5	Common	PRJNA970517
T6	Common	PRJNA970517
Xiaxuan	Solo	PRJNA970517
Y61	Near-Wild	PRJNA970517
Y8	Near-Wild	PRJNA970517
Yichigua	Common	PRJNA970517
YN	Common	PRJNA970517
Zhufeng	Near-Wild	PRJNA970517
Zihui	Common	PRJNA970517
SRR1738103	Wild	PRJNA271489
SRR1740597	Wild	PRJNA271489
SRR1765882	Wild	PRJNA271489
SRR1765883	Wild	PRJNA271489
SRR1765885	Wild	PRJNA271489
SRR1765886	Wild	PRJNA271489
SRR1766336	Wild	PRJNA271489
SRR1766339	Wild	PRJNA271489
SRR1765873	Wild	PRJNA271489
SRR1765884	Wild	PRJNA271489
SRR1766343	Wild	PRJNA271489
SRR1765887	Wild	PRJNA271489
SRR1766335	Wild	PRJNA271489
SRR1766337	Wild	PRJNA271489
SRR1765876	Wild	PRJNA271489
SRR1765881	Wild	PRJNA271489
SRR1766372	Common	PRJNA271489
SRR1766373	Common	PRJNA271489
SRR1766377	Solo	PRJNA271489
SRR1766374	Solo	PRJNA271489
SRR1766379	Common	PRJNA271489
SRR1766380	Solo	PRJNA271489
SRR1766382	Solo	PRJNA271489
SRR14560199	Near-Wild	PRJNA727683
SRR14560213	Near-Wild	PRJNA727683
