# Supplementary material for: The pangenome enhances the understanding of the genetic diversity of papaya
Source: Hortic Res. 2025 Oct 16;13(2):uhaf282. doi: 10.1093/hr/uhaf282 (PMC12893817; doi:10.1093/hr/uhaf282)
Supplement: Web_Material_uhaf282 [file web_material_uhaf282.zip › Supplementary Table 5.xls]

## Sheet: Supplementary Table 5
Supplementary Table 5. KEGG enrichment analysis of private SGs.
Sample	ID	Description	GeneRatio	BgRatio	pvalue	p.adjust	qvalue	geneID	Count
Zhufeng	ath00190	Oxidative phosphorylation	20/51	126/3994	7.08785e-18	2.05548e-16	1.79062e-16	G20Cpa00125/G20Cpa03868/G20Cpa10901/G20Cpa12426/G20Cpa12875/G20Cpa17414/G20Cpa17481/G20Cpa17934/G20Cpa18281/G20Cpa19792/G20Cpa19793/G20Cpa19813/G20Cpa19880/G20Cpa19883/G20Cpa19884/G20Cpa19885/G20Cpa19886/G20Cpa19890/G20Cpa19891/G20Cpa19892	20
Zhufeng	ath00195	Photosynthesis	5/51	54/3994	0.000548324	0.0079507	0.0069262	G20Cpa00125/G20Cpa03866/G20Cpa17414/G20Cpa19889/G20Cpa19890	5
T3	ath03010	Ribosome	10/55	229/3987	0.000952239	0.0196034	0.0190478	T3Cpa06839/T3Cpa10250/T3Cpa13069/T3Cpa13070/T3Cpa17251/T3Cpa17712/T3Cpa17834/T3Cpa18172/T3Cpa18941/T3Cpa19204	10
T3	ath00909	Sesquiterpenoid and triterpenoid biosynthesis	3/55	15/3987	0.0010053	0.0196034	0.0190478	T3Cpa05350/T3Cpa07609/T3Cpa11201	3
T5	ath00790	Folate biosynthesis	4/58	23/3987	0.000290625	0.0130781	0.0119309	T5Cpa02948/T5Cpa04906/T5Cpa12623/T5Cpa19729	4
T5	ath00195	Photosynthesis	5/58	53/3987	0.000920658	0.0207148	0.0188977	T5Cpa00122/T5Cpa00123/T5Cpa00126/T5Cpa04859/T5Cpa19187	5
Zihui	ath04141	Protein processing in endoplasmic reticulum	13/68	179/3987	6.99525e-06	0.00026582	0.000250356	ZihuiCpa06187/ZihuiCpa06232/ZihuiCpa08557/ZihuiCpa08558/ZihuiCpa10042/ZihuiCpa10234/ZihuiCpa16526/ZihuiCpa17193/ZihuiCpa17195/ZihuiCpa17196/ZihuiCpa17197/ZihuiCpa17199/ZihuiCpa17200	13
SunSet	ath00190	Oxidative phosphorylation	25/153	137/4150	1.05128e-11	7.04359e-10	6.19703e-10	SunsetCpa03897/SunsetCpa06007/SunsetCpa11033/SunsetCpa12989/SunsetCpa20020/SunsetCpa20311/SunsetCpa20318/SunsetCpa20076/SunsetCpa20077/SunsetCpa20083/SunsetCpa20084/SunsetCpa20090/SunsetCpa20092/SunsetCpa20388/SunsetCpa20389/SunsetCpa20390/SunsetCpa20392/SunsetCpa20396/SunsetCpa20401/SunsetCpa20406/SunsetCpa20407/SunsetCpa20412/SunsetCpa20413/SunsetCpa20414/SunsetCpa20416	25
SunSet	ath00195	Photosynthesis	17/153	76/4150	1.03974e-09	3.48313e-08	3.0645e-08	SunsetCpa11381/SunsetCpa20318/SunsetCpa20090/SunsetCpa20388/SunsetCpa20392/SunsetCpa20393/SunsetCpa20394/SunsetCpa20396/SunsetCpa20397/SunsetCpa20398/SunsetCpa20404/SunsetCpa20405/SunsetCpa20406/SunsetCpa20412/SunsetCpa20416/SunsetCpa20417/SunsetCpa20418	17
SunSet	ath00620	Pyruvate metabolism	13/153	100/4150	6.17378e-05	0.00137881	0.00121309	SunsetCpa01284/SunsetCpa07604/SunsetCpa13277/SunsetCpa20080/SunsetCpa20088/SunsetCpa20356/SunsetCpa20357/SunsetCpa20377/SunsetCpa20378/SunsetCpa20386/SunsetCpa20410/SunsetCpa20146/SunsetCpa20171	13
SunSet	ath00640	Propanoate metabolism	9/153	53/4150	0.000109693	0.00183736	0.00161653	SunsetCpa01284/SunsetCpa13277/SunsetCpa20080/SunsetCpa20088/SunsetCpa20386/SunsetCpa20410/SunsetCpa20171/SunsetCpa20430/SunsetCpa20431	9
SunSet	ath01200	Carbon metabolism	22/153	267/4150	0.000253457	0.00339632	0.00298812	SunsetCpa00636/SunsetCpa01422/SunsetCpa07604/SunsetCpa13277/SunsetCpa20080/SunsetCpa20081/SunsetCpa20088/SunsetCpa20356/SunsetCpa20357/SunsetCpa20364/SunsetCpa20377/SunsetCpa20378/SunsetCpa20386/SunsetCpa20387/SunsetCpa20410/SunsetCpa20411/SunsetCpa20146/SunsetCpa20165/SunsetCpa20430/SunsetCpa20431/SunsetCpa20437/SunsetCpa20204	22
SunSet	ath00061	Fatty acid biosynthesis	8/153	54/4150	0.00069854	0.00780036	0.00686285	SunsetCpa01284/SunsetCpa13277/SunsetCpa13841/SunsetCpa20080/SunsetCpa20088/SunsetCpa20386/SunsetCpa20410/SunsetCpa20171	8
SunSet	ath03010	Ribosome	20/153	254/4150	0.000888541	0.00850461	0.00748245	SunsetCpa00122/SunsetCpa01329/SunsetCpa03633/SunsetCpa03634/SunsetCpa05435/SunsetCpa12990/SunsetCpa13033/SunsetCpa13207/SunsetCpa14967/SunsetCpa17140/SunsetCpa18087/SunsetCpa18444/SunsetCpa19495/SunsetCpa20019/SunsetCpa20048/SunsetCpa20290/SunsetCpa20093/SunsetCpa20391/SunsetCpa20415/SunsetCpa20133	20
SunSet	ath01212	Fatty acid metabolism	8/153	73/4150	0.00499312	0.0404029	0.0355469	SunsetCpa01284/SunsetCpa13277/SunsetCpa13841/SunsetCpa20080/SunsetCpa20088/SunsetCpa20386/SunsetCpa20410/SunsetCpa20171	8
SunSet	ath00710	Carbon fixation in photosynthetic organisms	8/153	74/4150	0.00542725	0.0404029	0.0355469	SunsetCpa07604/SunsetCpa20081/SunsetCpa20356/SunsetCpa20357/SunsetCpa20377/SunsetCpa20378/SunsetCpa20387/SunsetCpa20411	8
SunUp	ath00195	Photosynthesis	63/180	115/4159	3.36584e-59	1.68292e-57	1.4172e-57	SunupCpa01329/SunupCpa01338/SunupCpa01345/SunupCpa01393/SunupCpa01394/SunupCpa01396/SunupCpa01399/SunupCpa01434/SunupCpa03912/SunupCpa03917/SunupCpa08683/SunupCpa11029/SunupCpa11089/SunupCpa11129/SunupCpa15306/SunupCpa15576/SunupCpa20208/SunupCpa20069/SunupCpa20070/SunupCpa20085/SunupCpa20088/SunupCpa20089/SunupCpa20091/SunupCpa20092/SunupCpa20093/SunupCpa20217/SunupCpa20218/SunupCpa20221/SunupCp…	63
SunUp	ath00190	Oxidative phosphorylation	66/180	180/4159	1.08373e-47	2.70931e-46	2.28153e-46	SunupCpa01434/SunupCpa03912/SunupCpa03917/SunupCpa11051/SunupCpa11129/SunupCpa20027/SunupCpa20035/SunupCpa20208/SunupCpa20070/SunupCpa20080/SunupCpa20085/SunupCpa20087/SunupCpa20089/SunupCpa20092/SunupCpa20093/SunupCpa20217/SunupCpa20218/SunupCpa20219/SunupCpa20220/SunupCpa20222/SunupCpa20223/SunupCpa20224/SunupCpa20227/SunupCpa20228/SunupCpa20229/SunupCpa20233/SunupCpa20237/SunupCpa20244/SunupCp…	66
SunUp	ath00061	Fatty acid biosynthesis	12/180	59/4159	5.63854e-06	9.39756e-05	7.91374e-05	SunupCpa03914/SunupCpa15213/SunupCpa16482/SunupCpa20077/SunupCpa20083/SunupCpa20215/SunupCpa20231/SunupCpa20242/SunupCpa20260/SunupCpa20284/SunupCpa20298/SunupCpa20321	12
SunUp	ath00630	Glyoxylate and dicarboxylate metabolism	14/180	83/4159	9.37201e-06	0.000114387	9.63257e-05	SunupCpa00394/SunupCpa03915/SunupCpa17435/SunupCpa20078/SunupCpa20216/SunupCpa20225/SunupCpa20230/SunupCpa20243/SunupCpa20259/SunupCpa20283/SunupCpa20297/SunupCpa20320/SunupCpa20122/SunupCpa20123	14
SunUp	ath00640	Propanoate metabolism	11/180	53/4159	1.14387e-05	0.000114387	9.63257e-05	SunupCpa03914/SunupCpa14337/SunupCpa20077/SunupCpa20083/SunupCpa20215/SunupCpa20231/SunupCpa20242/SunupCpa20260/SunupCpa20284/SunupCpa20298/SunupCpa20321	11
SunUp	ath01200	Carbon metabolism	26/180	270/4159	7.40803e-05	0.000617336	0.000519862	SunupCpa00394/SunupCpa03914/SunupCpa03915/SunupCpa08813/SunupCpa17435/SunupCpa19245/SunupCpa20077/SunupCpa20078/SunupCpa20083/SunupCpa20215/SunupCpa20216/SunupCpa20225/SunupCpa20230/SunupCpa20231/SunupCpa20242/SunupCpa20243/SunupCpa20259/SunupCpa20260/SunupCpa20283/SunupCpa20284/SunupCpa20297/SunupCpa20298/SunupCpa20320/SunupCpa20321/SunupCpa20122/SunupCpa20123	26
SunUp	ath01212	Fatty acid metabolism	12/180	77/4159	9.33862e-05	0.000667045	0.000561722	SunupCpa03914/SunupCpa15213/SunupCpa16482/SunupCpa20077/SunupCpa20083/SunupCpa20215/SunupCpa20231/SunupCpa20242/SunupCpa20260/SunupCpa20284/SunupCpa20298/SunupCpa20321	12
SunUp	ath00710	Carbon fixation in photosynthetic organisms	12/180	80/4159	0.000136616	0.000853852	0.000719033	SunupCpa00394/SunupCpa03915/SunupCpa17435/SunupCpa20078/SunupCpa20216/SunupCpa20225/SunupCpa20230/SunupCpa20243/SunupCpa20259/SunupCpa20283/SunupCpa20297/SunupCpa20320	12
SunUp	ath03010	Ribosome	20/180	247/4159	0.00445728	0.0247627	0.0208528	SunupCpa00123/SunupCpa01341/SunupCpa03651/SunupCpa03652/SunupCpa11258/SunupCpa12958/SunupCpa13002/SunupCpa13171/SunupCpa18060/SunupCpa18422/SunupCpa20004/SunupCpa20179/SunupCpa20234/SunupCpa20264/SunupCpa20288/SunupCpa20300/SunupCpa20301/SunupCpa20351/SunupCpa20352/SunupCpa20365	20
SunUp	ath00620	Pyruvate metabolism	10/180	98/4159	0.0091946	0.045973	0.0387141	SunupCpa03914/SunupCpa20077/SunupCpa20083/SunupCpa20215/SunupCpa20231/SunupCpa20242/SunupCpa20260/SunupCpa20284/SunupCpa20298/SunupCpa20321	10
